# Supplementary material for: De novo transcriptome sequencing of axolotl blastema for identification of differentially expressed genes during limb regeneration
Source: BMC Genomics. 2013 Jul 1;14:434. doi: 10.1186/1471-2164-14-434 (PMC3702472; doi:10.1186/1471-2164-14-434)
Supplement: Additional file 2 — Unigenes with a cut-off E-value of 10-5using BLASTx against the non-redundant (nr) NCBI nucleotide database. [file 1471-2164-14-434-S2.xls]

geneID	geneLength	Nr-ID	Nr-Score	Nr-Evalue	Nr-annotation
Unigene100000_All	233	--	--	--	--
Unigene100001_All	233	--	--	--	--
Unigene100002_All	233	--	--	--	--
Unigene100003_All	233	gi|118097753|ref|XP_001232514.1|	132	3.00E-30	PREDICTED: similar to MGC68817 protein isoform 1 [Gallus gallus] >gi|118097755|ref|XP_001232549.1| PREDICTED: similar to MGC68817 protein isoform 2 [Gallus gallus] >gi|118097757|ref|XP_414764.2| PREDICTED: similar to MGC68817 protein isoform 3 [Gallus gallus]
Unigene100004_All	233	--	--	--	--
Unigene100005_All	233	--	--	--	--
Unigene100006_All	233	gi|301615610|ref|XP_002937268.1|	85.5	5.00E-16	PREDICTED: Lebercilin-like [Xenopus (Silurana) tropicalis]
Unigene100007_All	233	--	--	--	--
Unigene100008_All	233	--	--	--	--
Unigene100009_All	233	--	--	--	--
Unigene10000_All	1350	gi|149633363|ref|XP_001506915.1|	356	1.00E-167	PREDICTED: similar to Huntingtin-interacting protein 1-related protein (Hip1-related) (Hip 12), partial [Ornithorhynchus anatinus]
Unigene100010_All	233	--	--	--	--
Unigene100011_All	233	--	--	--	--
Unigene100012_All	234	--	--	--	--
Unigene100013_All	234	--	--	--	--
Unigene100014_All	234	gi|156360983|ref|XP_001625301.1|	54.3	1.00E-06	predicted protein [Nematostella vectensis] >gi|156212128|gb|EDO33201.1| predicted protein [Nematostella vectensis]
Unigene100015_All	234	--	--	--	--
Unigene100016_All	234	--	--	--	--
Unigene100017_All	234	--	--	--	--
Unigene100018_All	234	--	--	--	--
Unigene100019_All	234	--	--	--	--
Unigene10001_All	974	gi|148231275|ref|NP_001087128.1|	318	2.00E-85	chromosome 1 open reading frame 93 [Xenopus laevis] >gi|82181988|sp|Q6AZG8.1|CA093_XENLA RecName: Full=Uncharacterized protein C1orf93 homolog >gi|50604018|gb|AAH78028.1| MGC82733 protein [Xenopus laevis]
Unigene100020_All	234	gi|297473903|ref|XP_002686903.1|	73.6	2.00E-12	PREDICTED: serine/threonine kinase 31 [Bos taurus] >gi|296488414|gb|DAA30527.1| serine/threonine kinase 31 [Bos taurus]
Unigene100021_All	234	--	--	--	--
Unigene100022_All	234	gi|284521656|ref|NP_001165294.1|	78.6	6.00E-14	interleukin 10 receptor, beta [Xenopus (Silurana) tropicalis] >gi|256860246|gb|ACV32141.1| IL-10R2 [Xenopus (Silurana) tropicalis]
Unigene100023_All	234	--	--	--	--
Unigene100024_All	234	--	--	--	--
Unigene100025_All	234	--	--	--	--
Unigene100026_All	234	--	--	--	--
Unigene100027_All	234	gi|301625364|ref|XP_002941874.1|	52	6.00E-06	PREDICTED: hypothetical protein LOC100485459 [Xenopus (Silurana) tropicalis]
Unigene100028_All	234	--	--	--	--
Unigene100029_All	234	--	--	--	--
Unigene10002_All	643	gi|126334435|ref|XP_001362243.1|	291	9.00E-78	PREDICTED: similar to myosin phosphatase-Rho interacting protein [Monodelphis domestica]
Unigene100030_All	234	--	--	--	--
Unigene100031_All	234	--	--	--	--
Unigene100032_All	234	--	--	--	--
Unigene100033_All	234	--	--	--	--
Unigene100034_All	234	--	--	--	--
Unigene100035_All	234	--	--	--	--
Unigene100036_All	234	--	--	--	--
Unigene100037_All	234	--	--	--	--
Unigene100038_All	234	gi|148699760|gb|EDL31707.1|	68.6	6.00E-11	RIKEN cDNA 2610008E11, isoform CRA_b [Mus musculus]
Unigene100039_All	234	--	--	--	--
Unigene10003_All	998	--	--	--	--
Unigene100040_All	234	--	--	--	--
Unigene100041_All	234	--	--	--	--
Unigene100042_All	234	--	--	--	--
Unigene100043_All	234	gi|163914757|ref|NP_001106602.1|	113	2.00E-24	aprataxin and PNKP like factor [Xenopus (Silurana) tropicalis] >gi|160774231|gb|AAI55436.1| LOC100127823 protein [Xenopus (Silurana) tropicalis]
Unigene100044_All	234	--	--	--	--
Unigene100045_All	234	--	--	--	--
Unigene100046_All	234	gi|15011857|ref|NP_062065.2|	112	3.00E-24	selenoprotein P precursor [Rattus norvegicus] >gi|144953874|ref|NP_001077380.1| selenoprotein P precursor [Rattus norvegicus] >gi|172046809|sp|P25236.2|SEPP1_RAT RecName: Full=Selenoprotein P; Short=SeP; Contains: RecName: Full=Selenoprotein Se-P10; Contains: RecName: Full=Selenoprotein Se-P6; Contains: RecName: Full=Selenoprotein Se-P2; Contains: RecName: Full=Selenoprotein Se-P1; Flags: Precurs…
Unigene100047_All	234	--	--	--	--
Unigene100048_All	234	--	--	--	--
Unigene100049_All	234	--	--	--	--
Unigene10004_All	1250	gi|224057310|ref|XP_002187902.1|	594	1.00E-168	PREDICTED: similar to CDC14A [Taeniopygia guttata]
Unigene100050_All	234	--	--	--	--
Unigene100051_All	234	--	--	--	--
Unigene100052_All	234	--	--	--	--
Unigene100053_All	234	--	--	--	--
Unigene100054_All	234	--	--	--	--
Unigene100055_All	234	--	--	--	--
Unigene100056_All	234	--	--	--	--
Unigene100057_All	234	gi|74011366|ref|XP_852055.1|	63.5	2.00E-09	PREDICTED: similar to LINE-1 reverse transcriptase homolog [Canis familiaris]
Unigene100058_All	234	--	--	--	--
Unigene100059_All	234	--	--	--	--
Unigene10005_All	1578	gi|194227897|ref|XP_001493915.2|	190	1.00E-46	PREDICTED: similar to histone deacetylase 6 [Equus caballus]
Unigene100060_All	234	--	--	--	--
Unigene100061_All	234	--	--	--	--
Unigene100062_All	234	--	--	--	--
Unigene100063_All	234	--	--	--	--
Unigene100064_All	234	--	--	--	--
Unigene100065_All	234	--	--	--	--
Unigene100066_All	234	gi|153791584|ref|NP_001093366.1|	92	5.00E-18	insulin-like growth factor binding protein, acid labile subunit [Xenopus laevis] >gi|148744520|gb|AAI42588.1| LOC100101314 protein [Xenopus laevis]
Unigene100067_All	234	gi|71895749|ref|NP_001025691.1|	57	2.00E-07	ABI family, member 3 (NESH) binding protein [Xenopus (Silurana) tropicalis] >gi|63101195|gb|AAH94947.1| tarsh protein [Xenopus (Silurana) tropicalis]
Unigene100068_All	234	gi|77403696|dbj|BAE46430.1|	57.8	8.00E-10	reverse transcriptase [Danio rerio]
Unigene100069_All	234	--	--	--	--
Unigene10006_All	1178	--	--	--	--
Unigene100070_All	234	--	--	--	--
Unigene100071_All	234	--	--	--	--
Unigene100072_All	234	gi|77403696|dbj|BAE46430.1|	92.4	4.00E-18	reverse transcriptase [Danio rerio]
Unigene100073_All	234	--	--	--	--
Unigene100074_All	234	--	--	--	--
Unigene100075_All	234	--	--	--	--
Unigene100076_All	234	gi|157422922|gb|AAI53476.1|	77	2.00E-13	Zgc:65997 [Danio rerio]
Unigene100077_All	234	--	--	--	--
Unigene100078_All	234	--	--	--	--
Unigene100079_All	234	--	--	--	--
Unigene10007_All	705	--	--	--	--
Unigene100080_All	234	--	--	--	--
Unigene100081_All	234	--	--	--	--
Unigene100082_All	234	--	--	--	--
Unigene100083_All	234	--	--	--	--
Unigene100084_All	234	--	--	--	--
Unigene100085_All	234	--	--	--	--
Unigene100086_All	234	gi|115926650|ref|XP_001187959.1|	41.2	6.00E-06	PREDICTED: similar to FLJ20436 protein [Strongylocentrotus purpuratus]
Unigene100087_All	234	gi|301625390|ref|XP_002941887.1|	155	5.00E-37	PREDICTED: heat shock 70 kDa protein 12A-like [Xenopus (Silurana) tropicalis]
Unigene100088_All	234	--	--	--	--
Unigene100089_All	234	gi|27807011|ref|NP_776983.1|	103	1.00E-21	potassium channel subfamily K member 17 [Bos taurus] >gi|23451871|gb|AAN32894.1|AF479760_1 potassium channel TASK-4 [Bos taurus] >gi|296474491|gb|DAA16606.1| potassium channel, subfamily K, member 17 [Bos taurus]
Unigene10008_All	1345	gi|149057216|gb|EDM08539.1|	77.8	9.00E-13	A kinase (PRKA) anchor protein 13, isoform CRA_c [Rattus norvegicus]
Unigene100090_All	234	--	--	--	--
Unigene100091_All	234	--	--	--	--
Unigene100092_All	234	gi|190702585|gb|ACE75468.1|	57	2.00E-07	reverse transcriptase and recombinase [Glyptapanteles indiensis]
Unigene100093_All	234	--	--	--	--
Unigene100094_All	234	--	--	--	--
Unigene100095_All	234	--	--	--	--
Unigene100096_All	234	--	--	--	--
Unigene100097_All	234	--	--	--	--
Unigene100098_All	234	--	--	--	--
Unigene100099_All	234	--	--	--	--
Unigene10009_All	781	--	--	--	--
Unigene1000_All	2057	--	--	--	--
Unigene100100_All	234	--	--	--	--
Unigene100101_All	234	--	--	--	--
Unigene100102_All	234	gi|301612402|ref|XP_002935710.1|	67.4	1.00E-10	PREDICTED: transposon Ty3-I Gag-Pol polyprotein-like, partial [Xenopus (Silurana) tropicalis]
Unigene100103_All	234	gi|224051594|ref|XP_002200586.1|	146	2.00E-34	PREDICTED: similar to protein tyrosine phosphatase, non-receptor type 21 [Taeniopygia guttata]
Unigene100104_All	234	--	--	--	--
Unigene100105_All	234	gi|301618701|ref|XP_002938751.1|	72	5.00E-12	PREDICTED: retrotransposable element Tf2 155 kDa protein type 1-like [Xenopus (Silurana) tropicalis]
Unigene100106_All	234	--	--	--	--
Unigene100107_All	234	--	--	--	--
Unigene100108_All	234	gi|297489645|ref|XP_002697756.1|	144	7.00E-34	PREDICTED: additional sex combs like 3 (Drosophila) [Bos taurus] >gi|296473845|gb|DAA15960.1| additional sex combs like 3 [Bos taurus]
Unigene100109_All	234	--	--	--	--
Unigene10010_All	1586	gi|118090491|ref|XP_420697.2|	438	1.00E-121	PREDICTED: similar to 2-aminoadipic 6-semialdehyde dehydrogenase [Gallus gallus]
Unigene100110_All	234	--	--	--	--
Unigene100111_All	234	--	--	--	--
Unigene100112_All	234	--	--	--	--
Unigene100113_All	234	--	--	--	--
Unigene100114_All	234	--	--	--	--
Unigene100115_All	234	--	--	--	--
Unigene100116_All	234	--	--	--	--
Unigene100117_All	234	--	--	--	--
Unigene100118_All	234	gi|148225196|ref|NP_001090539.1|	138	6.00E-32	cytochrome P450, family 4, subfamily B, polypeptide 1 [Xenopus laevis] >gi|54261543|gb|AAH84618.1| LOC100036772 protein [Xenopus laevis]
Unigene100119_All	234	--	--	--	--
Unigene10011_All	1145	--	--	--	--
Unigene100120_All	234	--	--	--	--
Unigene100121_All	234	gi|291391713|ref|XP_002712323.1|	128	6.00E-29	PREDICTED: glutamate decarboxylase 2 [Oryctolagus cuniculus]
Unigene100122_All	234	--	--	--	--
Unigene100123_All	234	--	--	--	--
Unigene100124_All	234	--	--	--	--
Unigene100125_All	234	--	--	--	--
Unigene100126_All	234	--	--	--	--
Unigene100127_All	234	--	--	--	--
Unigene100128_All	234	--	--	--	--
Unigene100129_All	234	--	--	--	--
Unigene10012_All	844	gi|194215457|ref|XP_001916495.1|	144	2.00E-40	PREDICTED: similar to Periaxin [Equus caballus]
Unigene100130_All	234	--	--	--	--
Unigene100131_All	234	--	--	--	--
Unigene100132_All	234	--	--	--	--
Unigene100133_All	234	--	--	--	--
Unigene100134_All	234	gi|149412128|ref|XP_001505715.1|	177	9.00E-44	PREDICTED: similar to procollagen I N-proteinase [Ornithorhynchus anatinus]
Unigene100135_All	234	gi|224090449|ref|XP_002195035.1|	117	1.00E-25	PREDICTED: integrin, alpha 1 [Taeniopygia guttata]
Unigene100136_All	234	--	--	--	--
Unigene100137_All	234	--	--	--	--
Unigene100138_All	234	gi|301614706|ref|XP_002936835.1|	68.9	5.00E-11	PREDICTED: NHS-like protein 2-like [Xenopus (Silurana) tropicalis]
Unigene100139_All	234	--	--	--	--
Unigene10013_All	1729	--	--	--	--
Unigene100140_All	234	gi|225676174|gb|ACO05460.1|	114	1.00E-24	NADH dehydrogenase subunit 1 [Ambystoma tigrinum]
Unigene100141_All	234	--	--	--	--
Unigene100142_All	234	--	--	--	--
Unigene100143_All	234	gi|301627109|ref|XP_002942720.1|	57	2.00E-07	PREDICTED: hypothetical protein LOC100494145 [Xenopus (Silurana) tropicalis]
Unigene100144_All	234	--	--	--	--
Unigene100145_All	234	gi|188528909|ref|NP_001120880.1|	105	6.00E-22	E2F transcription factor 5, p130-binding [Xenopus (Silurana) tropicalis] >gi|183986332|gb|AAI66219.1| e2f5 protein [Xenopus (Silurana) tropicalis]
Unigene100146_All	234	gi|301604096|ref|XP_002931692.1|	62.8	3.00E-09	PREDICTED: outer dense fiber protein 2-like [Xenopus (Silurana) tropicalis]
Unigene100147_All	234	--	--	--	--
Unigene100148_All	234	gi|56269247|gb|AAH87517.1|	62.8	3.00E-09	LOC496091 protein [Xenopus laevis]
Unigene100149_All	234	gi|118088239|ref|XP_419579.2|	53.5	2.00E-06	PREDICTED: similar to PCAF associated factor 65 beta [Gallus gallus]
Unigene10014_All	546	--	--	--	--
Unigene100150_All	234	--	--	--	--
Unigene100151_All	234	--	--	--	--
Unigene100152_All	234	--	--	--	--
Unigene100153_All	234	--	--	--	--
Unigene100154_All	234	--	--	--	--
Unigene100155_All	234	--	--	--	--
Unigene100156_All	234	--	--	--	--
Unigene100157_All	234	--	--	--	--
Unigene100158_All	234	--	--	--	--
Unigene100159_All	234	gi|50733613|ref|XP_418926.1|	85.5	5.00E-16	PREDICTED: similar to 27 kDa nucleolar protein [Gallus gallus]
Unigene10015_All	721	gi|48097825|ref|XP_393899.1|	57.4	5.00E-07	PREDICTED: similar to Deoxyuridine 5-triphosphate nucleotidohydrolase (dUTPase) (dUTP pyrophosphatase) (PPAR-interacting protein 4) (PIP4) isoform 1 [Apis mellifera]
Unigene100160_All	234	--	--	--	--
Unigene100161_All	234	--	--	--	--
Unigene100162_All	234	gi|301615282|ref|XP_002937097.1|	87.4	1.00E-16	PREDICTED: fibronectin type-III domain-containing protein 3A [Xenopus (Silurana) tropicalis]
Unigene100163_All	234	--	--	--	--
Unigene100164_All	234	--	--	--	--
Unigene100165_All	234	gi|291402060|ref|XP_002717678.1|	79	4.00E-14	PREDICTED: SET and MYND domain containing 3 [Oryctolagus cuniculus]
Unigene100166_All	234	--	--	--	--
Unigene100167_All	234	--	--	--	--
Unigene100168_All	234	--	--	--	--
Unigene100169_All	234	--	--	--	--
Unigene10016_All	801	gi|71895229|ref|NP_001025977.1|	379	1.00E-104	ralBP1-associated Eps domain-containing protein 2 [Gallus gallus]
Unigene100170_All	234	gi|47230657|emb|CAF99850.1|	37	5.00E-06	unnamed protein product [Tetraodon nigroviridis]
Unigene100171_All	234	--	--	--	--
Unigene100172_All	234	gi|291408558|ref|XP_002720581.1|	150	1.00E-35	PREDICTED: SLIT and NTRK-like family, member 2 [Oryctolagus cuniculus]
Unigene100173_All	234	gi|301612402|ref|XP_002935710.1|	52.8	3.00E-06	PREDICTED: transposon Ty3-I Gag-Pol polyprotein-like, partial [Xenopus (Silurana) tropicalis]
Unigene100174_All	234	--	--	--	--
Unigene100175_All	234	--	--	--	--
Unigene100176_All	234	--	--	--	--
Unigene100177_All	234	--	--	--	--
Unigene100178_All	234	--	--	--	--
Unigene100179_All	234	--	--	--	--
Unigene10017_All	916	gi|134254275|gb|AAI35466.1|	219	8.00E-56	LOC733781 protein [Xenopus (Silurana) tropicalis]
Unigene100180_All	234	--	--	--	--
Unigene100181_All	234	--	--	--	--
Unigene100182_All	234	--	--	--	--
Unigene100183_All	234	gi|224084942|ref|XP_002195449.1|	140	1.00E-32	PREDICTED: similar to Leucine-rich repeat-containing G protein-coupled receptor 6 [Taeniopygia guttata]
Unigene100184_All	234	--	--	--	--
Unigene100185_All	234	gi|224090206|ref|XP_002190383.1|	145	4.00E-34	PREDICTED: similar to Probable phospholipid-transporting ATPase ID [Taeniopygia guttata]
Unigene100186_All	234	--	--	--	--
Unigene100187_All	234	--	--	--	--
Unigene100188_All	234	--	--	--	--
Unigene100189_All	234	--	--	--	--
Unigene10018_All	1340	--	--	--	--
Unigene100190_All	234	--	--	--	--
Unigene100191_All	234	gi|301632044|ref|XP_002945101.1|	97.8	9.00E-20	PREDICTED: retrotransposable element Tf2 155 kDa protein type 1-like, partial [Xenopus (Silurana) tropicalis]
Unigene100192_All	234	--	--	--	--
Unigene100193_All	234	--	--	--	--
Unigene100194_All	234	gi|301613531|ref|XP_002936270.1|	168	6.00E-41	PREDICTED: protein argonaute-3-like [Xenopus (Silurana) tropicalis]
Unigene100195_All	234	--	--	--	--
Unigene100196_All	234	--	--	--	--
Unigene100197_All	234	gi|294610616|ref|NP_001170965.1|	73.2	2.00E-12	UDP glucuronosyltransferase 5 family, polypeptide B3 [Danio rerio] >gi|289186733|gb|ADC91977.1| UDP glucuronosyltransferase 5 family polypeptide b3 [Danio rerio]
Unigene100198_All	234	--	--	--	--
Unigene100199_All	234	--	--	--	--
Unigene10019_All	1041	gi|50729866|ref|XP_425538.1|	324	3.00E-87	PREDICTED: similar to nuclear factor RIP140 [Gallus gallus]
Unigene1001_All	2422	gi|147900095|ref|NP_001080231.1|	416	1.00E-114	potassium channel, subfamily K, member 6 (TWIK-2) [Xenopus laevis] >gi|28704121|gb|AAH47247.1| Kcnk6-prov protein [Xenopus laevis]
Unigene100200_All	234	--	--	--	--
Unigene100201_All	234	--	--	--	--
Unigene100202_All	234	--	--	--	--
Unigene100203_All	234	--	--	--	--
Unigene100204_All	234	--	--	--	--
Unigene100205_All	234	--	--	--	--
Unigene100206_All	234	--	--	--	--
Unigene100207_All	234	--	--	--	--
Unigene100208_All	234	--	--	--	--
Unigene100209_All	234	--	--	--	--
Unigene10020_All	798	--	--	--	--
Unigene100210_All	234	gi|219686179|dbj|BAH08642.1|	60.5	2.00E-08	pirica [Rana pirica]
Unigene100211_All	234	--	--	--	--
Unigene100212_All	234	--	--	--	--
Unigene100213_All	234	--	--	--	--
Unigene100214_All	234	--	--	--	--
Unigene100215_All	234	--	--	--	--
Unigene100216_All	234	gi|74041487|gb|AAZ95042.1|	167	1.00E-40	homeodomain transcription factor Meis1a [Ambystoma mexicanum]
Unigene100217_All	234	--	--	--	--
Unigene100218_All	234	--	--	--	--
Unigene100219_All	234	--	--	--	--
Unigene10021_All	2449	gi|301612402|ref|XP_002935710.1|	73.6	3.00E-11	PREDICTED: transposon Ty3-I Gag-Pol polyprotein-like, partial [Xenopus (Silurana) tropicalis]
Unigene100220_All	234	--	--	--	--
Unigene100221_All	234	--	--	--	--
Unigene100222_All	234	--	--	--	--
Unigene100223_All	234	--	--	--	--
Unigene100224_All	234	--	--	--	--
Unigene100225_All	234	--	--	--	--
Unigene100226_All	234	--	--	--	--
Unigene100227_All	234	--	--	--	--
Unigene100228_All	234	--	--	--	--
Unigene100229_All	234	gi|118404376|ref|NP_001072731.1|	133	2.00E-30	TYRO3 protein tyrosine kinase precursor [Xenopus (Silurana) tropicalis] >gi|205830677|sp|A0JM20.1|TYRO3_XENTR RecName: Full=Tyrosine-protein kinase receptor TYRO3; Flags: Precursor >gi|116487382|gb|AAI25707.1| TYRO3 protein tyrosine kinase [Xenopus (Silurana) tropicalis]
Unigene10022_All	1609	gi|115901733|ref|XP_796756.2|	97.4	2.00E-25	PREDICTED: similar to endonuclease-reverse transcriptase, partial [Strongylocentrotus purpuratus] >gi|115972774|ref|XP_001183353.1| PREDICTED: similar to endonuclease-reverse transcriptase, partial [Strongylocentrotus purpuratus]
Unigene100230_All	234	--	--	--	--
Unigene100231_All	234	--	--	--	--
Unigene100232_All	234	--	--	--	--
Unigene100233_All	234	--	--	--	--
Unigene100234_All	234	--	--	--	--
Unigene100235_All	234	gi|297669080|ref|XP_002812766.1|	125	3.00E-28	PREDICTED: LOW QUALITY PROTEIN: dynein heavy chain 7, axonemal-like [Pongo abelii]
Unigene100236_All	234	--	--	--	--
Unigene100237_All	234	--	--	--	--
Unigene100238_All	234	--	--	--	--
Unigene100239_All	234	--	--	--	--
Unigene10023_All	706	--	--	--	--
Unigene100240_All	234	--	--	--	--
Unigene100241_All	234	--	--	--	--
Unigene100242_All	234	--	--	--	--
Unigene100243_All	234	--	--	--	--
Unigene100244_All	234	--	--	--	--
Unigene100245_All	234	--	--	--	--
Unigene100246_All	234	--	--	--	--
Unigene100247_All	234	--	--	--	--
Unigene100248_All	234	--	--	--	--
Unigene100249_All	234	--	--	--	--
Unigene10024_All	2169	gi|301626698|ref|XP_002942526.1|	65.1	1.00E-08	PREDICTED: interferon-induced very large GTPase 1-like [Xenopus (Silurana) tropicalis]
Unigene100250_All	234	gi|17226620|gb|AAL37875.1|AF443296_1	132	4.00E-30	steroid receptor coactivator-1 [Coturnix japonica]
Unigene100251_All	234	--	--	--	--
Unigene100252_All	234	--	--	--	--
Unigene100253_All	234	gi|297276605|ref|XP_002801199.1|	108	7.00E-23	PREDICTED: zinc finger protein 626-like [Macaca mulatta]
Unigene100254_All	234	gi|51703623|gb|AAH81274.1|	85.1	6.00E-16	LOC446951 protein [Xenopus laevis]
Unigene100255_All	234	--	--	--	--
Unigene100256_All	234	--	--	--	--
Unigene100257_All	234	--	--	--	--
Unigene100258_All	234	gi|148225957|ref|NP_001090736.1|	154	1.00E-36	phosphodiesterase 1B, calmodulin-dependent [Xenopus (Silurana) tropicalis] >gi|120537312|gb|AAI29011.1| LOC100036722 protein [Xenopus (Silurana) tropicalis]
Unigene100259_All	234	--	--	--	--
Unigene10025_All	1130	--	--	--	--
Unigene100260_All	234	--	--	--	--
Unigene100261_All	235	--	--	--	--
Unigene100262_All	235	--	--	--	--
Unigene100263_All	235	--	--	--	--
Unigene100264_All	235	--	--	--	--
Unigene100265_All	235	gi|297708519|ref|XP_002831013.1|	158	4.00E-38	PREDICTED: tetratricopeptide repeat protein 28-like [Pongo abelii]
Unigene100266_All	235	--	--	--	--
Unigene100267_All	235	--	--	--	--
Unigene100268_All	235	--	--	--	--
Unigene100269_All	235	gi|301612812|ref|XP_002935910.1|	57.8	1.00E-07	PREDICTED: hypothetical protein LOC100489413 [Xenopus (Silurana) tropicalis]
Unigene10026_All	1035	gi|76613405|ref|XP_870380.1|	124	4.00E-27	PREDICTED: interferon-induced guanylate-binding protein 2-like isoform 2 [Bos taurus] >gi|297473008|ref|XP_002686314.1| PREDICTED: interferon-induced guanylate-binding protein 2-like [Bos taurus] >gi|296489269|gb|DAA31382.1| interferon-induced guanylate-binding protein 2-like [Bos taurus]
Unigene100270_All	235	--	--	--	--
Unigene100271_All	235	gi|297264703|ref|XP_001091562.2|	108	4.00E-23	PREDICTED: alsin [Macaca mulatta]
Unigene100272_All	235	--	--	--	--
Unigene100273_All	235	--	--	--	--
Unigene100274_All	235	--	--	--	--
Unigene100275_All	235	gi|301619525|ref|XP_002939142.1|	137	8.00E-32	PREDICTED: TBC1 domain family member 19-like [Xenopus (Silurana) tropicalis]
Unigene100276_All	235	--	--	--	--
Unigene100277_All	235	--	--	--	--
Unigene100278_All	235	--	--	--	--
Unigene100279_All	235	--	--	--	--
Unigene10027_All	506	gi|194037233|ref|XP_001924725.1|	58.9	7.00E-08	PREDICTED: similar to Cytokine receptor common subunit beta precursor (GM-CSF/IL-3/IL-5 receptor common beta-chain) (CD131 antigen) (CDw131) [Sus scrofa]
Unigene100280_All	235	--	--	--	--
Unigene100281_All	235	--	--	--	--
Unigene100282_All	235	gi|224098058|ref|XP_002192409.1|	145	3.00E-34	PREDICTED: SWI/SNF related, matrix associated, actin dependent regulator of chromatin, subfamily a, member 1 [Taeniopygia guttata]
Unigene100283_All	235	--	--	--	--
Unigene100284_All	235	--	--	--	--
Unigene100285_All	235	gi|301603955|ref|XP_002931647.1|	42	4.00E-08	PREDICTED: uncharacterized protein KIAA0467-like [Xenopus (Silurana) tropicalis]
Unigene100286_All	235	--	--	--	--
Unigene100287_All	235	--	--	--	--
Unigene100288_All	235	--	--	--	--
Unigene100289_All	235	--	--	--	--
Unigene10028_All	1999	gi|156717326|ref|NP_001096203.1|	692	0	tyrosine kinase, non-receptor, 2 [Xenopus (Silurana) tropicalis] >gi|134254200|gb|AAI35221.1| tnk2 protein [Xenopus (Silurana) tropicalis]
Unigene100290_All	235	--	--	--	--
Unigene100291_All	235	--	--	--	--
Unigene100292_All	235	--	--	--	--
Unigene100293_All	235	--	--	--	--
Unigene100294_All	235	--	--	--	--
Unigene100295_All	235	--	--	--	--
Unigene100296_All	235	--	--	--	--
Unigene100297_All	235	--	--	--	--
Unigene100298_All	235	--	--	--	--
Unigene100299_All	235	--	--	--	--
Unigene10029_All	1352	gi|156717526|ref|NP_001096303.1|	729	0	tetratricopeptide repeat protein 30 [Xenopus (Silurana) tropicalis] >gi|189036951|sp|A4IHR1.1|TTC30_XENTR RecName: Full=Tetratricopeptide repeat protein 30; Short=TPR repeat protein 30 >gi|134024462|gb|AAI35645.1| flr protein [Xenopus (Silurana) tropicalis]
Unigene1002_All	2440	--	--	--	--
Unigene100300_All	235	gi|301620660|ref|XP_002939688.1|	59.7	3.00E-08	PREDICTED: uncharacterized protein K02A2.6-like [Xenopus (Silurana) tropicalis]
Unigene100301_All	235	--	--	--	--
Unigene100302_All	235	--	--	--	--
Unigene100303_All	235	gi|301608640|ref|XP_002933889.1|	71.6	7.00E-12	PREDICTED: transcription factor HES-2 [Xenopus (Silurana) tropicalis]
Unigene100304_All	235	--	--	--	--
Unigene100305_All	235	--	--	--	--
Unigene100306_All	235	--	--	--	--
Unigene100307_All	235	--	--	--	--
Unigene100308_All	235	gi|156717790|ref|NP_001096435.1|	134	7.00E-31	catenin (cadherin-associated protein), alpha-like 1 [Xenopus (Silurana) tropicalis] >gi|134026226|gb|AAI36124.1| LOC100125045 protein [Xenopus (Silurana) tropicalis]
Unigene100309_All	235	--	--	--	--
Unigene10030_All	1143	--	--	--	--
Unigene100310_All	235	--	--	--	--
Unigene100311_All	235	--	--	--	--
Unigene100312_All	235	--	--	--	--
Unigene100313_All	235	--	--	--	--
Unigene100314_All	235	--	--	--	--
Unigene100315_All	235	--	--	--	--
Unigene100316_All	235	--	--	--	--
Unigene100317_All	235	--	--	--	--
Unigene100318_All	235	gi|194332659|ref|NP_001123819.1|	83.6	2.00E-15	mitogen-activated protein kinase kinase kinase kinase 3 [Xenopus (Silurana) tropicalis] >gi|189442518|gb|AAI67626.1| LOC100170570 protein [Xenopus (Silurana) tropicalis]
Unigene100319_All	235	--	--	--	--
Unigene10031_All	1753	gi|119626243|gb|EAX05838.1|	202	3.00E-50	progestin and adipoQ receptor family member III, isoform CRA_c [Homo sapiens]
Unigene100320_All	235	--	--	--	--
Unigene100321_All	235	--	--	--	--
Unigene100322_All	235	--	--	--	--
Unigene100323_All	235	--	--	--	--
Unigene100324_All	235	--	--	--	--
Unigene100325_All	235	--	--	--	--
Unigene100326_All	235	gi|149633267|ref|XP_001509757.1|	141	6.00E-33	PREDICTED: similar to dynein, cytoplasmic, heavy polypeptide 2 [Ornithorhynchus anatinus]
Unigene100327_All	235	--	--	--	--
Unigene100328_All	235	--	--	--	--
Unigene100329_All	235	gi|301618506|ref|XP_002938660.1|	119	2.00E-26	PREDICTED: tRNA pseudouridine synthase-like 1-like [Xenopus (Silurana) tropicalis]
Unigene10032_All	1860	--	--	--	--
Unigene100330_All	235	--	--	--	--
Unigene100331_All	235	--	--	--	--
Unigene100332_All	235	--	--	--	--
Unigene100333_All	235	--	--	--	--
Unigene100334_All	235	--	--	--	--
Unigene100335_All	235	--	--	--	--
Unigene100336_All	235	gi|296228823|ref|XP_002759973.1|	104	8.00E-22	PREDICTED: tudor and KH domain-containing protein [Callithrix jacchus]
Unigene100337_All	235	--	--	--	--
Unigene100338_All	235	--	--	--	--
Unigene100339_All	235	--	--	--	--
Unigene10033_All	1626	gi|71897317|ref|NP_001025858.1|	466	1.00E-130	torsin-1A [Gallus gallus]
Unigene100340_All	235	--	--	--	--
Unigene100341_All	235	gi|297698962|ref|XP_002826573.1|	149	2.00E-35	PREDICTED: uncharacterized protein KIAA0895-like [Pongo abelii]
Unigene100342_All	235	gi|301615822|ref|XP_002937370.1|	107	2.00E-22	PREDICTED: retrotransposon-like protein 1-like [Xenopus (Silurana) tropicalis]
Unigene100343_All	235	--	--	--	--
Unigene100344_All	235	--	--	--	--
Unigene100345_All	235	--	--	--	--
Unigene100346_All	235	--	--	--	--
Unigene100347_All	235	--	--	--	--
Unigene100348_All	235	--	--	--	--
Unigene100349_All	235	--	--	--	--
Unigene10034_All	599	--	--	--	--
Unigene100350_All	235	--	--	--	--
Unigene100351_All	235	gi|301615590|ref|XP_002937253.1|	83.2	2.00E-15	PREDICTED: zinc finger FYVE domain-containing protein 26-like [Xenopus (Silurana) tropicalis]
Unigene100352_All	235	--	--	--	--
Unigene100353_All	235	--	--	--	--
Unigene100354_All	235	gi|189230061|ref|NP_001121524.1|	115	4.00E-25	G protein-coupled receptor 153 [Xenopus (Silurana) tropicalis] >gi|183986503|gb|AAI66386.1| LOC100158648 protein [Xenopus (Silurana) tropicalis]
Unigene100355_All	235	--	--	--	--
Unigene100356_All	235	gi|114682507|ref|XP_514694.2|	48.9	6.00E-11	PREDICTED: zinc finger protein 334 [Pan troglodytes]
Unigene100357_All	235	--	--	--	--
Unigene100358_All	235	--	--	--	--
Unigene100359_All	235	--	--	--	--
Unigene10035_All	1265	gi|126327443|ref|XP_001367742.1|	668	0	PREDICTED: similar to replication factor C, 38-kDa subunit [Monodelphis domestica]
Unigene100360_All	235	--	--	--	--
Unigene100361_All	235	--	--	--	--
Unigene100362_All	235	--	--	--	--
Unigene100363_All	235	--	--	--	--
Unigene100364_All	235	--	--	--	--
Unigene100365_All	235	--	--	--	--
Unigene100366_All	235	--	--	--	--
Unigene100367_All	235	--	--	--	--
Unigene100368_All	235	gi|212748|gb|AAA49085.1|	117	9.00E-26	190 kd tenascin precursor [Gallus gallus]
Unigene100369_All	235	--	--	--	--
Unigene10036_All	2365	--	--	--	--
Unigene100370_All	235	--	--	--	--
Unigene100371_All	235	--	--	--	--
Unigene100372_All	235	gi|57530105|ref|NP_001005798.1|	137	1.00E-31	beta-1-syntrophin [Gallus gallus]
Unigene100373_All	235	--	--	--	--
Unigene100374_All	235	--	--	--	--
Unigene100375_All	235	--	--	--	--
Unigene100376_All	235	--	--	--	--
Unigene100377_All	235	gi|114586158|ref|XP_516303.2|	68.9	5.00E-11	PREDICTED: FYVE, RhoGEF and PH domain containing 5 [Pan troglodytes]
Unigene100378_All	235	gi|301786302|ref|XP_002928591.1|	68.9	5.00E-11	PREDICTED: histone H4-like [Ailuropoda melanoleuca]
Unigene100379_All	235	--	--	--	--
Unigene10037_All	649	--	--	--	--
Unigene100380_All	235	--	--	--	--
Unigene100381_All	235	--	--	--	--
Unigene100382_All	235	--	--	--	--
Unigene100383_All	235	--	--	--	--
Unigene100384_All	235	--	--	--	--
Unigene100385_All	235	--	--	--	--
Unigene100386_All	235	--	--	--	--
Unigene100387_All	235	--	--	--	--
Unigene100388_All	235	gi|301626998|ref|XP_002942667.1|	53.9	2.00E-06	PREDICTED: sushi, von Willebrand factor type A, EGF and pentraxin domain-containing protein 1-like [Xenopus (Silurana) tropicalis]
Unigene100389_All	235	gi|122891331|emb|CAK05469.2|	72.8	3.00E-12	novel protein similar to vertebrate SMAD, mothers against DPP homolog 4 (Drosophila) (SMAD4) [Danio rerio]
Unigene10038_All	1223	gi|126334548|ref|XP_001368817.1|	325	2.00E-87	PREDICTED: similar to hCG96198, [Monodelphis domestica]
Unigene100390_All	235	--	--	--	--
Unigene100391_All	235	--	--	--	--
Unigene100392_All	235	--	--	--	--
Unigene100393_All	235	gi|291413462|ref|XP_002722989.1|	154	1.00E-36	PREDICTED: ADP-ribosylation factor binding protein 3 isoform 1 [Oryctolagus cuniculus]
Unigene100394_All	235	--	--	--	--
Unigene100395_All	235	--	--	--	--
Unigene100396_All	235	gi|118095818|ref|XP_425076.2|	147	8.00E-35	PREDICTED: similar to zinc finger protein basonuclin [Gallus gallus]
Unigene100397_All	235	--	--	--	--
Unigene100398_All	235	gi|301617456|ref|XP_002938159.1|	80.9	1.00E-14	PREDICTED: retrotransposable element Tf2 155 kDa protein type 1-like [Xenopus (Silurana) tropicalis]
Unigene100399_All	235	--	--	--	--
Unigene10039_All	1308	gi|126335737|ref|XP_001366921.1|	92.4	3.00E-17	PREDICTED: similar to SWI/SNF related, matrix associated, actin dependent regulator of chromatin, subfamily c, member 1 [Monodelphis domestica]
Unigene1003_All	1253	gi|126334746|ref|XP_001372660.1|	334	5.00E-90	PREDICTED: similar to chromosome 9 open reading frame 41, [Monodelphis domestica]
Unigene100400_All	235	gi|3511287|gb|AAC62246.1|	82.4	4.00E-15	DNA-dependent RNA polymerase II largest subunit [Breviata anathema]
Unigene100401_All	235	--	--	--	--
Unigene100402_All	235	--	--	--	--
Unigene100403_All	235	--	--	--	--
Unigene100404_All	235	--	--	--	--
Unigene100405_All	235	gi|291244407|ref|XP_002742088.1|	58.5	6.00E-08	PREDICTED: transforming, acidic coiled-coil containing protein 2-like [Saccoglossus kowalevskii]
Unigene100406_All	235	gi|301622300|ref|XP_002940475.1|	57.4	1.00E-07	PREDICTED: hypothetical protein LOC100493353 [Xenopus (Silurana) tropicalis]
Unigene100407_All	235	--	--	--	--
Unigene100408_All	235	gi|194271429|gb|ACF37172.1|	152	2.00E-36	SNF2LT [Homo sapiens]
Unigene100409_All	235	--	--	--	--
Unigene10040_All	660	--	--	--	--
Unigene100410_All	235	gi|297681869|ref|XP_002818663.1|	90.1	2.00E-17	PREDICTED: rho guanine nucleotide exchange factor 5-like [Pongo abelii]
Unigene100411_All	235	--	--	--	--
Unigene100412_All	235	--	--	--	--
Unigene100413_All	235	--	--	--	--
Unigene100414_All	235	--	--	--	--
Unigene100415_All	235	--	--	--	--
Unigene100416_All	235	--	--	--	--
Unigene100417_All	235	gi|118083739|ref|XP_416674.2|	149	2.00E-35	PREDICTED: similar to KIAA1568 protein [Gallus gallus]
Unigene100418_All	235	--	--	--	--
Unigene100419_All	235	--	--	--	--
Unigene10041_All	1446	gi|149634588|ref|XP_001512808.1|	414	1.00E-114	PREDICTED: similar to 30kDa splicing factor; SPF 30 [Ornithorhynchus anatinus]
Unigene100420_All	235	--	--	--	--
Unigene100421_All	235	--	--	--	--
Unigene100422_All	235	gi|123239369|emb|CAM23155.1|	94	1.00E-18	novel KRAB box containing protein [Mus musculus]
Unigene100423_All	235	gi|149570714|ref|XP_001505474.1|	96.7	2.00E-19	PREDICTED: similar to CCDC66 protein, partial [Ornithorhynchus anatinus]
Unigene100424_All	235	--	--	--	--
Unigene100425_All	235	--	--	--	--
Unigene100426_All	235	--	--	--	--
Unigene100427_All	235	--	--	--	--
Unigene100428_All	235	--	--	--	--
Unigene100429_All	235	--	--	--	--
Unigene10042_All	1827	gi|71895173|ref|NP_001025991.1|	428	1.00E-118	NEDD4 family-interacting protein 2 [Gallus gallus]
Unigene100430_All	235	--	--	--	--
Unigene100431_All	235	--	--	--	--
Unigene100432_All	235	--	--	--	--
Unigene100433_All	235	gi|226372636|gb|ACO51943.1|	59.3	4.00E-08	LINE-1 reverse transcriptase homolog [Rana catesbeiana]
Unigene100434_All	235	--	--	--	--
Unigene100435_All	235	--	--	--	--
Unigene100436_All	235	--	--	--	--
Unigene100437_All	235	gi|118099828|ref|XP_420079.2|	107	1.00E-22	PREDICTED: similar to Apoptosis-associated tyrosine-protein kinase (AATYK) (Brain apoptosis-associated tyrosine kinase) (CDK5-binding protein) (p35-binding protein) (p35BP) [Gallus gallus]
Unigene100438_All	235	--	--	--	--
Unigene100439_All	235	--	--	--	--
Unigene10043_All	479	gi|126308325|ref|XP_001372651.1|	149	3.00E-35	PREDICTED: similar to SET domain and mariner transposase fusion gene [Monodelphis domestica]
Unigene100440_All	235	--	--	--	--
Unigene100441_All	235	--	--	--	--
Unigene100442_All	235	--	--	--	--
Unigene100443_All	235	--	--	--	--
Unigene100444_All	235	gi|301624810|ref|XP_002941690.1|	157	1.00E-37	PREDICTED: 78 kDa glucose-regulated protein-like [Xenopus (Silurana) tropicalis]
Unigene100445_All	235	--	--	--	--
Unigene100446_All	235	--	--	--	--
Unigene100447_All	235	gi|224051616|ref|XP_002200143.1|	122	3.00E-27	PREDICTED: similar to ribosomal protein S6 kinase, 90kDa, polypeptide 5 [Taeniopygia guttata]
Unigene100448_All	235	--	--	--	--
Unigene100449_All	235	--	--	--	--
Unigene10044_All	1292	--	--	--	--
Unigene100450_All	235	--	--	--	--
Unigene100451_All	235	gi|73917635|sp|Q60437.1|BAIP2_CRIGR	151	5.00E-36	RecName: Full=Brain-specific angiogenesis inhibitor 1-associated protein 2; Short=BAI1-associated protein 2; Short=BAI-associated protein 2; AltName: Full=Insulin receptor tyrosine kinase 53 kDa substrate; AltName: Full=Insulin receptor substrate protein of 53 kDa; Short=Insulin receptor substrate p53; Short=IRSp53; AltName: Full=p58/p53 >gi|1203820|gb|AAC52436.1| insulin receptor tyrosine kinase…
Unigene100452_All	235	--	--	--	--
Unigene100453_All	235	--	--	--	--
Unigene100454_All	235	gi|123229687|emb|CAM22599.1|	97.4	1.00E-19	novel protein [Mus musculus]
Unigene100455_All	235	gi|183985784|gb|AAI66370.1|	107	2.00E-22	LOC100158637 protein [Xenopus (Silurana) tropicalis]
Unigene100456_All	235	--	--	--	--
Unigene100457_All	235	--	--	--	--
Unigene100458_All	235	--	--	--	--
Unigene100459_All	235	--	--	--	--
Unigene10045_All	1147	gi|126322875|ref|XP_001366516.1|	459	1.00E-128	PREDICTED: similar to interleukin enhancer binding factor 3, 90kDa, [Monodelphis domestica]
Unigene100460_All	235	--	--	--	--
Unigene100461_All	235	--	--	--	--
Unigene100462_All	235	gi|213983227|ref|NP_001135523.1|	117	9.00E-26	interleukin 1 receptor accessory protein [Xenopus (Silurana) tropicalis] >gi|195539589|gb|AAI67960.1| Unknown (protein for MGC:172495) [Xenopus (Silurana) tropicalis]
Unigene100463_All	235	--	--	--	--
Unigene100464_All	235	--	--	--	--
Unigene100465_All	235	--	--	--	--
Unigene100466_All	235	--	--	--	--
Unigene100467_All	235	--	--	--	--
Unigene100468_All	235	--	--	--	--
Unigene100469_All	235	--	--	--	--
Unigene10046_All	472	gi|209154986|gb|ACI33725.1|	319	2.00E-86	Transforming protein RhoA precursor [Salmo salar]
Unigene100470_All	235	--	--	--	--
Unigene100471_All	235	--	--	--	--
Unigene100472_All	235	--	--	--	--
Unigene100473_All	235	--	--	--	--
Unigene100474_All	235	gi|115803163|ref|XP_783572.2|	71.6	7.00E-12	PREDICTED: similar to reverse transcriptase-like protein [Strongylocentrotus purpuratus] >gi|115958751|ref|XP_001196705.1| PREDICTED: similar to reverse transcriptase-like protein [Strongylocentrotus purpuratus]
Unigene100475_All	235	--	--	--	--
Unigene100476_All	235	--	--	--	--
Unigene100477_All	235	--	--	--	--
Unigene100478_All	235	--	--	--	--
Unigene100479_All	235	--	--	--	--
Unigene10047_All	1640	--	--	--	--
Unigene100480_All	235	--	--	--	--
Unigene100481_All	235	--	--	--	--
Unigene100482_All	235	--	--	--	--
Unigene100483_All	235	--	--	--	--
Unigene100484_All	235	--	--	--	--
Unigene100485_All	236	gi|55771211|dbj|BAD72127.1|	37.7	1.00E-06	reverse transcriptase [Anguilla japonica]
Unigene100486_All	236	gi|115638775|ref|XP_001188477.1|	93.2	2.00E-18	PREDICTED: similar to polyprotein [Strongylocentrotus purpuratus] >gi|115928613|ref|XP_001180894.1| PREDICTED: similar to polyprotein [Strongylocentrotus purpuratus]
Unigene100487_All	236	--	--	--	--
Unigene100488_All	236	--	--	--	--
Unigene100489_All	236	--	--	--	--
Unigene10048_All	568	--	--	--	--
Unigene100490_All	236	--	--	--	--
Unigene100491_All	236	--	--	--	--
Unigene100492_All	236	--	--	--	--
Unigene100493_All	236	--	--	--	--
Unigene100494_All	236	--	--	--	--
Unigene100495_All	236	--	--	--	--
Unigene100496_All	236	--	--	--	--
Unigene100497_All	236	gi|224062323|ref|XP_002194681.1|	127	1.00E-28	PREDICTED: myotubularin related protein 10 [Taeniopygia guttata]
Unigene100498_All	236	--	--	--	--
Unigene100499_All	236	gi|115966118|ref|XP_001193594.1|	56.6	2.00E-07	PREDICTED: similar to endonuclease-reverse transcriptase [Strongylocentrotus purpuratus]
Unigene10049_All	2371	gi|50755974|ref|XP_414960.1|	429	1.00E-118	PREDICTED: similar to Heme oxygenase 2 (HO-2) [Gallus gallus]
Unigene1004_All	2314	gi|147903561|ref|NP_001085263.1|	254	1.00E-121	RAD26 protein [Xenopus laevis] >gi|34809497|gb|AAQ82669.1| Rad26 [Xenopus laevis]
Unigene100500_All	236	gi|115966118|ref|XP_001193594.1|	58.9	5.00E-08	PREDICTED: similar to endonuclease-reverse transcriptase [Strongylocentrotus purpuratus]
Unigene100501_All	236	gi|157787151|ref|NP_001099171.1|	123	2.00E-27	probable leucyl-tRNA synthetase, mitochondrial [Danio rerio] >gi|156229821|gb|AAI51832.1| Zgc:165522 protein [Danio rerio]
Unigene100502_All	236	--	--	--	--
Unigene100503_All	236	gi|301755490|ref|XP_002913608.1|	105	3.00E-22	PREDICTED: protein FAM160B1-like [Ailuropoda melanoleuca]
Unigene100504_All	236	--	--	--	--
Unigene100505_All	236	--	--	--	--
Unigene100506_All	236	--	--	--	--
Unigene100507_All	236	--	--	--	--
Unigene100508_All	236	--	--	--	--
Unigene100509_All	236	--	--	--	--
Unigene10050_All	1344	--	--	--	--
Unigene100510_All	236	--	--	--	--
Unigene100511_All	236	--	--	--	--
Unigene100512_All	236	gi|73965965|ref|XP_548129.2|	59.3	4.00E-08	PREDICTED: similar to keratin 25A [Canis familiaris]
Unigene100513_All	236	--	--	--	--
Unigene100514_All	236	--	--	--	--
Unigene100515_All	236	--	--	--	--
Unigene100516_All	236	--	--	--	--
Unigene100517_All	236	gi|115927381|ref|XP_794717.2|	63.5	2.00E-09	PREDICTED: similar to transposase [Strongylocentrotus purpuratus] >gi|115958375|ref|XP_001186081.1| PREDICTED: similar to transposase [Strongylocentrotus purpuratus]
Unigene100518_All	236	--	--	--	--
Unigene100519_All	236	--	--	--	--
Unigene10051_All	664	gi|301619133|ref|XP_002938952.1|	92.4	4.00E-26	PREDICTED: transposon Ty3-G Gag-Pol polyprotein-like [Xenopus (Silurana) tropicalis]
Unigene100520_All	236	--	--	--	--
Unigene100521_All	236	--	--	--	--
Unigene100522_All	236	--	--	--	--
Unigene100523_All	236	--	--	--	--
Unigene100524_All	236	--	--	--	--
Unigene100525_All	236	gi|224045487|ref|XP_002196573.1|	144	7.00E-34	PREDICTED: nephronophthisis 3 (adolescent) [Taeniopygia guttata]
Unigene100526_All	236	--	--	--	--
Unigene100527_All	236	--	--	--	--
Unigene100528_All	236	--	--	--	--
Unigene100529_All	236	--	--	--	--
Unigene10052_All	1697	gi|2494178|sp|Q92076.1|DPOG1_CHICK	819	0	RecName: Full=DNA polymerase subunit gamma-1; AltName: Full=Mitochondrial DNA polymerase catalytic subunit >gi|1405384|gb|AAC60018.1| DNA polymerase gamma [Gallus gallus]
Unigene100530_All	236	--	--	--	--
Unigene100531_All	236	--	--	--	--
Unigene100532_All	236	--	--	--	--
Unigene100533_All	236	--	--	--	--
Unigene100534_All	236	gi|281209907|gb|EFA84075.1|	117	1.00E-25	S-adenosylmethionine synthetase [Polysphondylium pallidum PN500]
Unigene100535_All	236	gi|301629055|ref|XP_002943664.1|	57.8	1.00E-08	PREDICTED: hypothetical protein LOC100486110 [Xenopus (Silurana) tropicalis]
Unigene100536_All	236	--	--	--	--
Unigene100537_All	236	gi|126305324|ref|XP_001379383.1|	83.6	2.00E-15	PREDICTED: similar to zinc finger, matrin type 1 [Monodelphis domestica]
Unigene100538_All	236	--	--	--	--
Unigene100539_All	236	--	--	--	--
Unigene10053_All	1881	--	--	--	--
Unigene100540_All	236	gi|296228948|ref|XP_002807733.1|	127	1.00E-28	PREDICTED: LOW QUALITY PROTEIN: CREB-regulated transcription coactivator 2-like [Callithrix jacchus]
Unigene100541_All	236	--	--	--	--
Unigene100542_All	236	--	--	--	--
Unigene100543_All	236	--	--	--	--
Unigene100544_All	236	--	--	--	--
Unigene100545_All	236	--	--	--	--
Unigene100546_All	236	--	--	--	--
Unigene100547_All	236	--	--	--	--
Unigene100548_All	236	--	--	--	--
Unigene100549_All	236	--	--	--	--
Unigene10054_All	1680	gi|148234374|ref|NP_001089160.1|	530	1.00E-149	Fanconi anemia, complementation group D2 [Xenopus laevis] >gi|89514893|gb|AAV35204.2| Fanconi anemia complementation group D2 [Xenopus laevis]
Unigene100550_All	236	--	--	--	--
Unigene100551_All	236	gi|166795903|ref|NP_001107692.1|	147	1.00E-34	solute carrier family 25, member 32 [Xenopus (Silurana) tropicalis] >gi|163916029|gb|AAI57212.1| slc25a32 protein [Xenopus (Silurana) tropicalis]
Unigene100552_All	236	gi|281209907|gb|EFA84075.1|	105	3.00E-22	S-adenosylmethionine synthetase [Polysphondylium pallidum PN500]
Unigene100553_All	236	--	--	--	--
Unigene100554_All	236	--	--	--	--
Unigene100555_All	236	--	--	--	--
Unigene100556_All	236	gi|301617948|ref|XP_002938405.1|	99	4.00E-20	PREDICTED: programmed cell death protein 7-like [Xenopus (Silurana) tropicalis]
Unigene100557_All	236	--	--	--	--
Unigene100558_All	236	gi|301783379|ref|XP_002927110.1|	57.4	1.00E-16	PREDICTED: zinc finger protein 154-like [Ailuropoda melanoleuca]
Unigene100559_All	236	--	--	--	--
Unigene10055_All	1290	--	--	--	--
Unigene100560_All	236	gi|149637612|ref|XP_001513183.1|	122	5.00E-27	PREDICTED: similar to hexosaminidase (glycosyl hydrolase family 20, catalytic domain) containing [Ornithorhynchus anatinus]
Unigene100561_All	236	gi|195972839|ref|NP_001124419.1|	122	5.00E-27	SHQ1 homolog [Xenopus laevis] >gi|189442501|gb|AAI67497.1| LOC100174802 protein [Xenopus laevis]
Unigene100562_All	236	--	--	--	--
Unigene100563_All	236	--	--	--	--
Unigene100564_All	236	--	--	--	--
Unigene100565_All	236	--	--	--	--
Unigene100566_All	236	--	--	--	--
Unigene100567_All	236	--	--	--	--
Unigene100568_All	236	--	--	--	--
Unigene100569_All	236	--	--	--	--
Unigene10056_All	1278	gi|113680211|ref|NP_001038256.1|	133	2.00E-29	sialomucin core protein 24 [Danio rerio] >gi|55251269|emb|CAH68969.1| novel protein similar to vertebrate CD164 antigen, sialomucin (CD164) [Danio rerio] >gi|141796259|gb|AAI39625.1| CD164 molecule, sialomucin [Danio rerio]
Unigene100570_All	236	--	--	--	--
Unigene100571_All	236	gi|301769421|ref|XP_002920129.1|	158	6.00E-38	PREDICTED: general transcription factor II-I repeat domain-containing protein 1-like [Ailuropoda melanoleuca]
Unigene100572_All	236	gi|292610733|ref|XP_001337309.3|	67	2.00E-10	PREDICTED: si:ch211-106k21.5 [Danio rerio]
Unigene100573_All	236	gi|73999461|ref|XP_852673.1|	56.6	4.00E-08	PREDICTED: similar to LINE-1 reverse transcriptase homolog [Canis familiaris]
Unigene100574_All	236	--	--	--	--
Unigene100575_All	236	--	--	--	--
Unigene100576_All	236	gi|122063333|sp|Q28HL3.1|CO041_XENTR	112	3.00E-24	RecName: Full=Uncharacterized protein C15orf41 homolog >gi|89272723|emb|CAJ83156.1| Novel protein similar to hh114 [Xenopus tropicalis] >gi|134024441|gb|AAI35524.1| LOC549243 protein [Xenopus (Silurana) tropicalis]
Unigene100577_All	236	--	--	--	--
Unigene100578_All	236	--	--	--	--
Unigene100579_All	236	--	--	--	--
Unigene10057_All	1322	--	--	--	--
Unigene100580_All	236	gi|11692798|gb|AAG40002.1|AF320125_1	141	7.00E-33	ataxia telangiectasia and Rad3-related protein [Xenopus laevis]
Unigene100581_All	236	--	--	--	--
Unigene100582_All	236	--	--	--	--
Unigene100583_All	236	--	--	--	--
Unigene100584_All	236	--	--	--	--
Unigene100585_All	236	--	--	--	--
Unigene100586_All	236	--	--	--	--
Unigene100587_All	236	--	--	--	--
Unigene100588_All	236	--	--	--	--
Unigene100589_All	236	--	--	--	--
Unigene10058_All	1804	gi|194036835|ref|XP_001924895.1|	824	0	PREDICTED: similar to aldehyde dehydrogenase 9A1 [Sus scrofa]
Unigene100590_All	236	gi|7522108|pir||T29097	58.5	6.00E-08	pro-pol-dUTPase polyprotein - murine endogenous retrovirus ERV-L (fragment) >gi|2065210|emb|CAA73251.1| Pro-Pol-dUTPase polyprotein; RNaseH; dUTPase; integrase; protease; reverse transcriptase [Mus musculus]
Unigene100591_All	236	--	--	--	--
Unigene100592_All	236	--	--	--	--
Unigene100593_All	236	--	--	--	--
Unigene100594_All	236	--	--	--	--
Unigene100595_All	236	--	--	--	--
Unigene100596_All	236	--	--	--	--
Unigene100597_All	236	--	--	--	--
Unigene100598_All	236	--	--	--	--
Unigene100599_All	236	--	--	--	--
Unigene10059_All	1694	--	--	--	--
Unigene1005_All	3358	gi|146327753|gb|AAI41719.1|	365	6.00E-99	LOC398481 protein [Xenopus laevis]
Unigene100600_All	236	--	--	--	--
Unigene100601_All	236	--	--	--	--
Unigene100602_All	236	--	--	--	--
Unigene100603_All	236	--	--	--	--
Unigene100604_All	236	gi|495522|gb|AAA18617.1|	65.1	7.00E-10	circumsporozoite protein [Plasmodium simiovale]
Unigene100605_All	236	gi|149642491|ref|XP_001512576.1|	169	3.00E-41	PREDICTED: similar to fatty acid desaturase 1 [Ornithorhynchus anatinus]
Unigene100606_All	236	gi|147900482|ref|NP_001085396.1|	76.6	2.00E-13	SWI/SNF related, matrix associated, actin dependent regulator of chromatin, subfamily c, member 2 [Xenopus laevis] >gi|48734804|gb|AAH72147.1| MGC80068 protein [Xenopus laevis]
Unigene100607_All	236	--	--	--	--
Unigene100608_All	236	--	--	--	--
Unigene100609_All	236	--	--	--	--
Unigene10060_All	609	gi|114674909|ref|XP_512315.2|	220	2.00E-56	PREDICTED: KH-type splicing regulatory protein (FUSE binding protein 2) [Pan troglodytes]
Unigene100610_All	236	--	--	--	--
Unigene100611_All	236	--	--	--	--
Unigene100612_All	236	gi|224076144|ref|XP_002192937.1|	109	2.00E-23	PREDICTED: cut-like homeobox 1 [Taeniopygia guttata]
Unigene100613_All	236	--	--	--	--
Unigene100614_All	236	--	--	--	--
Unigene100615_All	236	--	--	--	--
Unigene100616_All	236	--	--	--	--
Unigene100617_All	236	--	--	--	--
Unigene100618_All	236	--	--	--	--
Unigene100619_All	236	--	--	--	--
Unigene10061_All	1313	gi|148238052|ref|NP_001085037.1|	194	6.00E-48	CCR4-NOT transcription complex subunit 6-like-A [Xenopus laevis] >gi|82185098|sp|Q6IR85.1|CN6LA_XENLA RecName: Full=CCR4-NOT transcription complex subunit 6-like-A >gi|47506928|gb|AAH71015.1| MGC81488 protein [Xenopus laevis]
Unigene100620_All	236	--	--	--	--
Unigene100621_All	236	--	--	--	--
Unigene100622_All	236	gi|301627385|ref|XP_002942856.1|	144	9.00E-34	PREDICTED: LOW QUALITY PROTEIN: dnaJ homolog subfamily C member 16-like [Xenopus (Silurana) tropicalis]
Unigene100623_All	236	--	--	--	--
Unigene100624_All	236	--	--	--	--
Unigene100625_All	236	--	--	--	--
Unigene100626_All	236	--	--	--	--
Unigene100627_All	236	--	--	--	--
Unigene100628_All	236	--	--	--	--
Unigene100629_All	236	--	--	--	--
Unigene10062_All	1547	gi|62859413|ref|NP_001016103.1|	283	1.00E-74	transmembrane protein 69 [Xenopus (Silurana) tropicalis] >gi|123885924|sp|Q0V9J0.1|TMM69_XENTR RecName: Full=Transmembrane protein 69 >gi|111305741|gb|AAI21529.1| tmem69 protein [Xenopus (Silurana) tropicalis]
Unigene100630_All	236	--	--	--	--
Unigene100631_All	236	--	--	--	--
Unigene100632_All	236	--	--	--	--
Unigene100633_All	236	gi|118092276|ref|XP_421415.2|	100	2.00E-20	PREDICTED: similar to SYT16 protein [Gallus gallus]
Unigene100634_All	236	--	--	--	--
Unigene100635_All	236	--	--	--	--
Unigene100636_All	236	--	--	--	--
Unigene100637_All	236	--	--	--	--
Unigene100638_All	236	gi|194222814|ref|XP_001500833.2|	152	2.00E-36	PREDICTED: similar to Uroplakin-1b (Uroplakin Ib) (UPIb) (Tetraspanin-20) (Tspan-20) [Equus caballus]
Unigene100639_All	236	--	--	--	--
Unigene10063_All	1295	--	--	--	--
Unigene100640_All	236	--	--	--	--
Unigene100641_All	236	--	--	--	--
Unigene100642_All	236	gi|297492228|ref|XP_002699412.1|	97.1	2.00E-19	PREDICTED: phosphatidylinositol transfer protein, membrane-associated 1-like [Bos taurus] >gi|296471531|gb|DAA13646.1| phosphatidylinositol transfer protein, membrane-associated 1-like [Bos taurus]
Unigene100643_All	236	--	--	--	--
Unigene100644_All	236	--	--	--	--
Unigene100645_All	236	--	--	--	--
Unigene100646_All	236	--	--	--	--
Unigene100647_All	236	--	--	--	--
Unigene100648_All	236	--	--	--	--
Unigene100649_All	236	--	--	--	--
Unigene10064_All	2080	--	--	--	--
Unigene100650_All	236	--	--	--	--
Unigene100651_All	236	gi|118099187|ref|XP_415533.2|	152	3.00E-36	PREDICTED: similar to anaphase-promoting complex subunit 2 [Gallus gallus]
Unigene100652_All	236	gi|291233265|ref|XP_002736574.1|	39.3	7.00E-08	PREDICTED: reverse transcriptase-like protein-like [Saccoglossus kowalevskii]
Unigene100653_All	236	--	--	--	--
Unigene100654_All	236	--	--	--	--
Unigene100655_All	236	--	--	--	--
Unigene100656_All	236	--	--	--	--
Unigene100657_All	236	gi|169158701|emb|CAQ14873.1|	105	6.00E-22	novel protein similar to glutamate receptor interacting protein 1 (GRIP1) [Danio rerio] >gi|169158820|emb|CAQ14662.1| novel protein similar to glutamate receptor interacting protein 1 (GRIP1) [Danio rerio]
Unigene100658_All	236	--	--	--	--
Unigene100659_All	236	--	--	--	--
Unigene10065_All	1764	gi|209734588|gb|ACI68163.1|	227	1.00E-57	Mitochondrial 2-oxoglutarate/malate carrier protein [Salmo salar]
Unigene100660_All	236	--	--	--	--
Unigene100661_All	236	--	--	--	--
Unigene100662_All	236	--	--	--	--
Unigene100663_All	236	--	--	--	--
Unigene100664_All	236	--	--	--	--
Unigene100665_All	236	--	--	--	--
Unigene100666_All	236	--	--	--	--
Unigene100667_All	236	gi|291234605|ref|XP_002737242.1|	61.6	7.00E-09	PREDICTED: leucine rich repeat containing 7-like [Saccoglossus kowalevskii]
Unigene100668_All	236	--	--	--	--
Unigene100669_All	236	--	--	--	--
Unigene10066_All	1467	gi|301620703|ref|XP_002939706.1|	496	1.00E-139	PREDICTED: dihydrodipicolinate synthase-like, mitochondrial [Xenopus (Silurana) tropicalis] >gi|124007133|sp|Q5M8W9.2|DAPAL_XENTR RecName: Full=Dihydrodipicolinate synthase-like, mitochondrial; Short=DHDPS-like protein; Flags: Precursor
Unigene100670_All	236	--	--	--	--
Unigene100671_All	236	--	--	--	--
Unigene100672_All	236	--	--	--	--
Unigene100673_All	236	gi|156717786|ref|NP_001096433.1|	122	3.00E-27	adducin 2 (beta) [Xenopus (Silurana) tropicalis] >gi|134024525|gb|AAI36120.1| LOC100125042 protein [Xenopus (Silurana) tropicalis]
Unigene100674_All	236	--	--	--	--
Unigene100675_All	236	--	--	--	--
Unigene100676_All	236	--	--	--	--
Unigene100677_All	236	--	--	--	--
Unigene100678_All	236	--	--	--	--
Unigene100679_All	236	--	--	--	--
Unigene10067_All	1392	gi|126336407|ref|XP_001375514.1|	312	2.00E-83	PREDICTED: similar to Proline-rich transmembrane protein 3 [Monodelphis domestica]
Unigene100680_All	236	--	--	--	--
Unigene100681_All	236	gi|301624025|ref|XP_002941313.1|	69.3	4.00E-11	PREDICTED: tenascin-X-like [Xenopus (Silurana) tropicalis]
Unigene100682_All	236	--	--	--	--
Unigene100683_All	236	gi|226372596|gb|ACO51923.1|	63.2	3.00E-09	Small G protein signaling modulator 3 homolog [Rana catesbeiana]
Unigene100684_All	236	--	--	--	--
Unigene100685_All	236	--	--	--	--
Unigene100686_All	236	--	--	--	--
Unigene100687_All	236	--	--	--	--
Unigene100688_All	236	--	--	--	--
Unigene100689_All	236	--	--	--	--
Unigene10068_All	1818	gi|126341628|ref|XP_001379477.1|	754	0	PREDICTED: similar to Probable leucyl-tRNA synthetase, mitochondrial precursor (Leucine--tRNA ligase) (LeuRS) [Monodelphis domestica]
Unigene100690_All	236	--	--	--	--
Unigene100691_All	236	gi|148228527|ref|NP_001087406.1|	141	6.00E-33	progestin and adipoQ receptor family member VI [Xenopus laevis] >gi|50925161|gb|AAH79735.1| MGC84006 protein [Xenopus laevis]
Unigene100692_All	236	gi|242247041|ref|NP_899085.3|	150	9.00E-36	serine/threonine-protein kinase 35 isoform a [Mus musculus] >gi|292495063|sp|Q80ZW0.3|STK35_MOUSE RecName: Full=Serine/threonine-protein kinase 35; AltName: Full=Serine/threonine-protein kinase 35 L1
Unigene100693_All	236	--	--	--	--
Unigene100694_All	236	--	--	--	--
Unigene100695_All	236	gi|301624853|ref|XP_002941715.1|	73.2	2.00E-12	PREDICTED: galactoside 3(4)-L-fucosyltransferase-like [Xenopus (Silurana) tropicalis]
Unigene100696_All	236	--	--	--	--
Unigene100697_All	236	--	--	--	--
Unigene100698_All	236	--	--	--	--
Unigene100699_All	236	--	--	--	--
Unigene10069_All	1841	gi|115495775|ref|NP_001069721.1|	1034	0	YTH domain family protein 2 [Bos taurus] >gi|122143522|sp|Q0VCZ3.1|YTHD2_BOVIN RecName: Full=YTH domain family protein 2 >gi|111304639|gb|AAI19921.1| YTH domain family, member 2 [Bos taurus] >gi|296490025|gb|DAA32138.1| YTH domain family protein 2 [Bos taurus]
Unigene1006_All	1412	gi|149054363|gb|EDM06180.1|	223	1.00E-56	ankyrin repeat and SOCS box-containing 16 [Rattus norvegicus]
Unigene100700_All	236	--	--	--	--
Unigene100701_All	236	--	--	--	--
Unigene100702_All	236	--	--	--	--
Unigene100703_All	236	--	--	--	--
Unigene100704_All	236	--	--	--	--
Unigene100705_All	236	--	--	--	--
Unigene100706_All	236	--	--	--	--
Unigene100707_All	236	--	--	--	--
Unigene100708_All	236	--	--	--	--
Unigene100709_All	236	--	--	--	--
Unigene10070_All	2263	gi|148701458|gb|EDL33405.1|	397	1.00E-154	echinoderm microtubule associated protein like 3, isoform CRA_b [Mus musculus]
Unigene100710_All	236	--	--	--	--
Unigene100711_All	236	--	--	--	--
Unigene100712_All	236	--	--	--	--
Unigene100713_All	236	gi|301606838|ref|XP_002933022.1|	137	8.00E-32	PREDICTED: ubiquitin carboxyl-terminal hydrolase 49-like [Xenopus (Silurana) tropicalis]
Unigene100714_All	236	--	--	--	--
Unigene100715_All	236	--	--	--	--
Unigene100716_All	236	--	--	--	--
Unigene100717_All	236	--	--	--	--
Unigene100718_All	236	--	--	--	--
Unigene100719_All	236	--	--	--	--
Unigene10071_All	1835	gi|126328593|ref|XP_001363219.1|	322	3.00E-86	PREDICTED: similar to platelet-activating factor acetylhydrolase 2 [Monodelphis domestica]
Unigene100720_All	236	--	--	--	--
Unigene100721_All	236	--	--	--	--
Unigene100722_All	236	--	--	--	--
Unigene100723_All	236	--	--	--	--
Unigene100724_All	236	--	--	--	--
Unigene100725_All	236	gi|118092881|ref|XP_421694.2|	113	2.00E-24	PREDICTED: similar to KIAA1768 [Gallus gallus]
Unigene100726_All	237	--	--	--	--
Unigene100727_All	237	--	--	--	--
Unigene100728_All	237	--	--	--	--
Unigene100729_All	237	gi|213983047|ref|NP_001135684.1|	149	2.00E-35	U2-associated SR140 protein [Xenopus (Silurana) tropicalis] >gi|197245900|gb|AAI68618.1| Unknown (protein for MGC:186104) [Xenopus (Silurana) tropicalis]
Unigene10072_All	1291	--	--	--	--
Unigene100730_All	237	--	--	--	--
Unigene100731_All	237	gi|82175621|sp|Q9YIB4.1|CO1A1_CYNPY	154	6.00E-37	RecName: Full=Collagen alpha-1(I) chain; AltName: Full=Alpha-1 type I collagen; Flags: Precursor >gi|4140029|dbj|BAA36973.1| alpha 1 type I collagen [Cynops pyrrhogaster]
Unigene100732_All	237	--	--	--	--
Unigene100733_All	237	gi|297675135|ref|XP_002815558.1|	73.6	2.00E-12	PREDICTED: transmembrane protein ENSP00000382582-like [Pongo abelii]
Unigene100734_All	237	gi|301612549|ref|XP_002935775.1|	115	6.00E-25	PREDICTED: keratin, type II cytoskeletal 5-like [Xenopus (Silurana) tropicalis]
Unigene100735_All	237	gi|224048754|ref|XP_002198424.1|	111	6.00E-24	PREDICTED: family with sequence similarity 84, member A [Taeniopygia guttata]
Unigene100736_All	237	--	--	--	--
Unigene100737_All	237	--	--	--	--
Unigene100738_All	237	--	--	--	--
Unigene100739_All	237	--	--	--	--
Unigene10073_All	928	gi|147903439|ref|NP_001080024.1|	366	1.00E-100	peroxisomal biogenesis factor 11 beta [Xenopus laevis] >gi|37590287|gb|AAH59330.1| MGC69071 protein [Xenopus laevis]
Unigene100740_All	237	gi|170819724|gb|ACB38666.1|	69.7	3.00E-11	reverse transcriptase [Daphnia pulex]
Unigene100741_All	237	--	--	--	--
Unigene100742_All	237	--	--	--	--
Unigene100743_All	237	gi|118081865|ref|XP_424471.2|	104	8.00E-22	PREDICTED: similar to arylsulfatase A [Gallus gallus]
Unigene100744_All	237	--	--	--	--
Unigene100745_All	237	--	--	--	--
Unigene100746_All	237	--	--	--	--
Unigene100747_All	237	--	--	--	--
Unigene100748_All	237	--	--	--	--
Unigene100749_All	237	--	--	--	--
Unigene10074_All	1323	gi|11991529|emb|CAC19673.1|	367	1.00E-100	TAFII70 protein [Pleurodeles waltl]
Unigene100750_All	237	--	--	--	--
Unigene100751_All	237	gi|291240507|ref|XP_002740160.1|	78.6	6.00E-14	PREDICTED: polyprotein-like [Saccoglossus kowalevskii]
Unigene100752_All	237	--	--	--	--
Unigene100753_All	237	--	--	--	--
Unigene100754_All	237	--	--	--	--
Unigene100755_All	237	--	--	--	--
Unigene100756_All	237	--	--	--	--
Unigene100757_All	237	--	--	--	--
Unigene100758_All	237	--	--	--	--
Unigene100759_All	237	gi|301619133|ref|XP_002938952.1|	62.4	4.00E-09	PREDICTED: transposon Ty3-G Gag-Pol polyprotein-like [Xenopus (Silurana) tropicalis]
Unigene10075_All	1401	gi|50747824|ref|XP_421003.1|	444	1.00E-123	PREDICTED: similar to Phosphoinositide-3-kinase, class 2, alpha polypeptide [Gallus gallus]
Unigene100760_All	237	--	--	--	--
Unigene100761_All	237	--	--	--	--
Unigene100762_All	237	--	--	--	--
Unigene100763_All	237	--	--	--	--
Unigene100764_All	237	--	--	--	--
Unigene100765_All	237	--	--	--	--
Unigene100766_All	237	--	--	--	--
Unigene100767_All	237	gi|115528309|gb|AAI24911.1|	98.2	7.00E-20	Unknown (protein for IMAGE:7011280) [Xenopus laevis]
Unigene100768_All	237	--	--	--	--
Unigene100769_All	237	gi|149411081|ref|XP_001509174.1|	103	2.00E-21	PREDICTED: similar to collagen, type IV, alpha 5 (Alport syndrome) [Ornithorhynchus anatinus]
Unigene10076_All	1340	--	--	--	--
Unigene100770_All	237	--	--	--	--
Unigene100771_All	237	--	--	--	--
Unigene100772_All	237	--	--	--	--
Unigene100773_All	237	--	--	--	--
Unigene100774_All	237	--	--	--	--
Unigene100775_All	237	--	--	--	--
Unigene100776_All	237	--	--	--	--
Unigene100777_All	237	gi|2120083|pir||I38588	55.5	5.00E-07	reverse transcriptase homolog - human retrotransposon L1 >gi|483916|gb|AAB60345.1| ORF2 [Homo sapiens]
Unigene100778_All	237	--	--	--	--
Unigene100779_All	237	--	--	--	--
Unigene10077_All	1618	gi|56605910|ref|NP_001008458.1|	754	0	BRCA1-A complex subunit BRE [Gallus gallus] >gi|82083020|sp|Q5ZML0.1|BRE_CHICK RecName: Full=BRCA1-A complex subunit BRE; AltName: Full=Brain and reproductive organ-expressed protein; AltName: Full=BRCA1/BRCA2-containing complex subunit 45
Unigene100780_All	237	--	--	--	--
Unigene100781_All	237	--	--	--	--
Unigene100782_All	237	--	--	--	--
Unigene100783_All	237	--	--	--	--
Unigene100784_All	237	--	--	--	--
Unigene100785_All	237	--	--	--	--
Unigene100786_All	237	--	--	--	--
Unigene100787_All	237	--	--	--	--
Unigene100788_All	237	gi|301615372|ref|XP_002937145.1|	63.2	3.00E-09	PREDICTED: short transient receptor potential channel 1-like [Xenopus (Silurana) tropicalis]
Unigene100789_All	237	--	--	--	--
Unigene10078_All	1213	gi|62858101|ref|NP_001016511.1|	431	1.00E-119	hydroxysteroid (17-beta) dehydrogenase 10 [Xenopus (Silurana) tropicalis] >gi|89267203|emb|CAJ81399.1| hydroxyacyl-Coenzyme A dehydrogenase, type II [Xenopus tropicalis]
Unigene100790_All	237	--	--	--	--
Unigene100791_All	237	gi|301623382|ref|XP_002940997.1|	118	7.00E-26	PREDICTED: WD repeat-containing protein 62-like [Xenopus (Silurana) tropicalis]
Unigene100792_All	237	--	--	--	--
Unigene100793_All	237	--	--	--	--
Unigene100794_All	237	gi|124055243|gb|ABM90393.1|	52.4	4.00E-06	polyprotein [Mizuhopecten yessoensis]
Unigene100795_All	237	--	--	--	--
Unigene100796_All	237	--	--	--	--
Unigene100797_All	237	--	--	--	--
Unigene100798_All	237	--	--	--	--
Unigene100799_All	237	--	--	--	--
Unigene10079_All	1893	gi|224086320|ref|XP_002192634.1|	399	1.00E-109	PREDICTED: G patch domain containing 8 [Taeniopygia guttata]
Unigene1007_All	2443	gi|301604974|ref|XP_002932134.1|	615	1.00E-174	PREDICTED: protein KIAA0664 homolog [Xenopus (Silurana) tropicalis]
Unigene100800_All	237	--	--	--	--
Unigene100801_All	237	--	--	--	--
Unigene100802_All	237	--	--	--	--
Unigene100803_All	237	--	--	--	--
Unigene100804_All	237	--	--	--	--
Unigene100805_All	237	--	--	--	--
Unigene100806_All	237	--	--	--	--
Unigene100807_All	237	--	--	--	--
Unigene100808_All	237	--	--	--	--
Unigene100809_All	237	gi|45861781|gb|AAS78681.1|	81.6	7.00E-15	reverse transcriptase [Kryptolebias marmoratus] >gi|45861823|gb|AAS78701.1| reverse transcriptase [Kryptolebias marmoratus]
Unigene10080_All	1845	gi|149413064|ref|XP_001508873.1|	800	0	PREDICTED: similar to transporter protein [Ornithorhynchus anatinus]
Unigene100810_All	237	--	--	--	--
Unigene100811_All	237	--	--	--	--
Unigene100812_All	237	--	--	--	--
Unigene100813_All	237	--	--	--	--
Unigene100814_All	237	gi|300796358|ref|NP_001179480.1|	53.1	3.00E-06	NACHT, LRR and PYD domains-containing protein 12 [Bos taurus]
Unigene100815_All	237	--	--	--	--
Unigene100816_All	237	--	--	--	--
Unigene100817_All	237	--	--	--	--
Unigene100818_All	237	--	--	--	--
Unigene100819_All	237	--	--	--	--
Unigene10081_All	1092	--	--	--	--
Unigene100820_All	237	--	--	--	--
Unigene100821_All	237	--	--	--	--
Unigene100822_All	237	--	--	--	--
Unigene100823_All	237	--	--	--	--
Unigene100824_All	237	--	--	--	--
Unigene100825_All	237	--	--	--	--
Unigene100826_All	237	--	--	--	--
Unigene100827_All	237	--	--	--	--
Unigene100828_All	237	gi|77403696|dbj|BAE46430.1|	46.2	3.00E-06	reverse transcriptase [Danio rerio]
Unigene100829_All	237	--	--	--	--
Unigene10082_All	1701	--	--	--	--
Unigene100830_All	237	--	--	--	--
Unigene100831_All	237	--	--	--	--
Unigene100832_All	237	--	--	--	--
Unigene100833_All	237	gi|149638374|ref|XP_001515642.1|	168	4.00E-41	PREDICTED: similar to U2(RNU2) small nuclear RNA auxiliary factor 1-like 2 [Ornithorhynchus anatinus]
Unigene100834_All	237	--	--	--	--
Unigene100835_All	237	gi|149409170|ref|XP_001512691.1|	158	4.00E-38	PREDICTED: similar to equilibrative nucleoside transporter 4 [Ornithorhynchus anatinus]
Unigene100836_All	237	--	--	--	--
Unigene100837_All	237	--	--	--	--
Unigene100838_All	237	--	--	--	--
Unigene100839_All	237	gi|148233464|ref|NP_001082744.1|	122	4.00E-27	5-hydroxytryptamine (serotonin) receptor 2B [Xenopus laevis] >gi|33636340|emb|CAD71264.1| 5HT2B serotonin receptor [Xenopus laevis] >gi|213623940|gb|AAI70426.1| 5HT2B serotonin receptor [Xenopus laevis]
Unigene10083_All	1347	gi|61098197|ref|NP_001012854.1|	372	1.00E-101	integrator complex subunit 11 [Gallus gallus] >gi|75571225|sp|Q5ZIH0.1|INT11_CHICK RecName: Full=Integrator complex subunit 11; Short=Int11; AltName: Full=Cleavage and polyadenylation-specific factor 3-like protein; Short=CPSF3-like protein
Unigene100840_All	237	--	--	--	--
Unigene100841_All	237	--	--	--	--
Unigene100842_All	237	--	--	--	--
Unigene100843_All	237	--	--	--	--
Unigene100844_All	237	--	--	--	--
Unigene100845_All	237	--	--	--	--
Unigene100846_All	237	--	--	--	--
Unigene100847_All	237	gi|148645276|gb|ABR01162.1|	63.5	2.00E-09	endonuclease/reverse transcriptase [Sus scrofa]
Unigene100848_All	237	--	--	--	--
Unigene100849_All	237	--	--	--	--
Unigene10084_All	1685	gi|40548332|ref|NP_954981.1|	202	3.00E-50	coiled-coil domain-containing protein 137 [Homo sapiens] >gi|74737969|sp|Q6PK04.1|CC137_HUMAN RecName: Full=Coiled-coil domain-containing protein 137 >gi|40225386|gb|AAH09369.1| CCDC137 protein [Homo sapiens] >gi|119610075|gb|EAW89669.1| hCG38057, isoform CRA_a [Homo sapiens]
Unigene100850_All	237	gi|50730597|ref|XP_416964.1|	109	3.00E-23	PREDICTED: similar to OTTHUMP00000018668 [Gallus gallus]
Unigene100851_All	237	--	--	--	--
Unigene100852_All	237	--	--	--	--
Unigene100853_All	237	--	--	--	--
Unigene100854_All	237	--	--	--	--
Unigene100855_All	237	gi|224066453|ref|XP_002192170.1|	145	3.00E-34	PREDICTED: similar to Kelch repeat and BTB domain-containing protein 8 [Taeniopygia guttata]
Unigene100856_All	237	--	--	--	--
Unigene100857_All	237	gi|126338952|ref|XP_001380130.1|	78.2	8.00E-14	PREDICTED: similar to SAC3 domain containing 1 [Monodelphis domestica]
Unigene100858_All	237	gi|301622650|ref|XP_002940643.1|	56.6	2.00E-07	PREDICTED: LOW QUALITY PROTEIN: armadillo repeat-containing protein 5-like [Xenopus (Silurana) tropicalis]
Unigene100859_All	237	--	--	--	--
Unigene10085_All	1135	gi|55926121|ref|NP_001007486.1|	454	1.00E-126	upstream stimulatory factor 1 [Gallus gallus] >gi|55540924|gb|AAV52917.1| upstream stimulatory factor 1 [Gallus gallus]
Unigene100860_All	237	--	--	--	--
Unigene100861_All	237	--	--	--	--
Unigene100862_All	237	--	--	--	--
Unigene100863_All	237	gi|84370314|ref|NP_001028615.1|	131	6.00E-30	cyclin-dependent kinase-like 4 [Mus musculus] >gi|82592669|sp|Q3TZA2.1|CDKL4_MOUSE RecName: Full=Cyclin-dependent kinase-like 4 >gi|187951293|gb|AAI38989.1| Cyclin-dependent kinase-like 4 [Mus musculus] >gi|187953073|gb|AAI38987.1| Cdkl4 protein [Mus musculus]
Unigene100864_All	237	--	--	--	--
Unigene100865_All	237	--	--	--	--
Unigene100866_All	237	--	--	--	--
Unigene100867_All	237	--	--	--	--
Unigene100868_All	237	--	--	--	--
Unigene100869_All	237	--	--	--	--
Unigene10086_All	1594	gi|126304111|ref|XP_001381909.1|	247	1.00E-63	PREDICTED: similar to FrzA [Monodelphis domestica]
Unigene100870_All	237	--	--	--	--
Unigene100871_All	237	--	--	--	--
Unigene100872_All	237	--	--	--	--
Unigene100873_All	237	--	--	--	--
Unigene100874_All	237	--	--	--	--
Unigene100875_All	237	--	--	--	--
Unigene100876_All	237	--	--	--	--
Unigene100877_All	237	--	--	--	--
Unigene100878_All	237	--	--	--	--
Unigene100879_All	237	--	--	--	--
Unigene10087_All	1192	gi|296471455|gb|DAA13570.1|	581	1.00E-164	splicing factor 3b, subunit 2, 145kDa [Bos taurus]
Unigene100880_All	237	--	--	--	--
Unigene100881_All	237	--	--	--	--
Unigene100882_All	237	--	--	--	--
Unigene100883_All	237	--	--	--	--
Unigene100884_All	237	gi|224083998|ref|XP_002187685.1|	164	1.00E-39	PREDICTED: similar to LOC100037045 protein [Taeniopygia guttata]
Unigene100885_All	237	--	--	--	--
Unigene100886_All	237	--	--	--	--
Unigene100887_All	237	--	--	--	--
Unigene100888_All	237	--	--	--	--
Unigene100889_All	237	--	--	--	--
Unigene10088_All	1243	gi|4505225|ref|NP_002422.1|	534	1.00E-150	CDK-activating kinase assembly factor MAT1 isoform 1 [Homo sapiens] >gi|109083843|ref|XP_001097131.1| PREDICTED: CDK-activating kinase assembly factor MAT1 isoform 3 [Macaca mulatta] >gi|114653355|ref|XP_001167724.1| PREDICTED: menage a trois 1 (CAK assembly factor) isoform 3 [Pan troglodytes] >gi|1708932|sp|P51948.1|MAT1_HUMAN RecName: Full=CDK-activating kinase assembly factor MAT1; AltName: Fu…
Unigene100890_All	237	gi|3746502|gb|AAD02930.1|	66.2	3.00E-10	reverse transcriptase [Oryzias latipes]
Unigene100891_All	237	--	--	--	--
Unigene100892_All	237	--	--	--	--
Unigene100893_All	237	--	--	--	--
Unigene100894_All	237	--	--	--	--
Unigene100895_All	237	--	--	--	--
Unigene100896_All	237	gi|301606630|ref|XP_002932928.1|	102	4.00E-21	PREDICTED: TOX high mobility group box family member 2 [Xenopus (Silurana) tropicalis]
Unigene100897_All	237	--	--	--	--
Unigene100898_All	237	--	--	--	--
Unigene100899_All	237	gi|73981808|ref|XP_540392.2|	157	1.00E-37	PREDICTED: similar to reelin isoform b isoform 1 [Canis familiaris]
Unigene10089_All	567	gi|74000235|ref|XP_544637.2|	52.4	9.00E-06	PREDICTED: similar to Spectrin beta chain, brain 4 (Spectrin, non-erythroid beta chain 4) (Beta-V spectrin) (BSPECV) [Canis familiaris]
Unigene1008_All	1333	gi|50740707|ref|XP_419536.1|	127	5.00E-42	PREDICTED: similar to histone methyltransferase [Gallus gallus]
Unigene100900_All	237	--	--	--	--
Unigene100901_All	237	--	--	--	--
Unigene100902_All	237	--	--	--	--
Unigene100903_All	237	--	--	--	--
Unigene100904_All	237	gi|301609635|ref|XP_002934368.1|	125	4.00E-28	PREDICTED: probable ubiquitin carboxyl-terminal hydrolase CYLD-like [Xenopus (Silurana) tropicalis]
Unigene100905_All	237	--	--	--	--
Unigene100906_All	237	--	--	--	--
Unigene100907_All	237	--	--	--	--
Unigene100908_All	237	--	--	--	--
Unigene100909_All	237	--	--	--	--
Unigene10090_All	1412	--	--	--	--
Unigene100910_All	237	--	--	--	--
Unigene100911_All	237	--	--	--	--
Unigene100912_All	237	gi|194041106|ref|XP_001925223.1|	65.5	5.00E-10	PREDICTED: similar to centrosomal protein 63 [Sus scrofa]
Unigene100913_All	237	--	--	--	--
Unigene100914_All	237	gi|224066455|ref|XP_002188566.1|	141	6.00E-33	PREDICTED: similar to solute carrier family 16, member 7 (monocarboxylic acid transporter 2) [Taeniopygia guttata]
Unigene100915_All	237	--	--	--	--
Unigene100916_All	237	--	--	--	--
Unigene100917_All	237	gi|296215067|ref|XP_002753971.1|	83.6	2.00E-15	PREDICTED: GTP cyclohydrolase 1-like [Callithrix jacchus]
Unigene100918_All	237	gi|126327225|ref|XP_001369584.1|	140	1.00E-32	PREDICTED: similar to fat3 [Monodelphis domestica]
Unigene100919_All	237	--	--	--	--
Unigene10091_All	802	gi|301626252|ref|XP_002942311.1|	280	1.00E-121	PREDICTED: homeobox protein cut-like 1-like, partial [Xenopus (Silurana) tropicalis]
Unigene100920_All	237	--	--	--	--
Unigene100921_All	237	gi|118086407|ref|XP_418946.2|	109	2.00E-23	PREDICTED: similar to enhancer of filmentation 1 [Gallus gallus]
Unigene100922_All	237	--	--	--	--
Unigene100923_All	237	gi|301608310|ref|XP_002933745.1|	128	5.00E-29	PREDICTED: solute carrier family 26 member 9-like [Xenopus (Silurana) tropicalis]
Unigene100924_All	237	--	--	--	--
Unigene100925_All	237	--	--	--	--
Unigene100926_All	237	--	--	--	--
Unigene100927_All	237	--	--	--	--
Unigene100928_All	237	--	--	--	--
Unigene100929_All	237	--	--	--	--
Unigene10092_All	1120	--	--	--	--
Unigene100930_All	237	--	--	--	--
Unigene100931_All	237	gi|260816417|ref|XP_002602967.1|	59.3	4.00E-08	hypothetical protein BRAFLDRAFT_248284 [Branchiostoma floridae] >gi|229288282|gb|EEN58979.1| hypothetical protein BRAFLDRAFT_248284 [Branchiostoma floridae]
Unigene100932_All	237	--	--	--	--
Unigene100933_All	237	--	--	--	--
Unigene100934_All	237	gi|224077278|ref|XP_002195648.1|	96.7	2.00E-19	PREDICTED: similar to KIAA0181 [Taeniopygia guttata]
Unigene100935_All	237	--	--	--	--
Unigene100936_All	237	--	--	--	--
Unigene100937_All	237	--	--	--	--
Unigene100938_All	237	gi|156717800|ref|NP_001096440.1|	74.7	8.00E-13	multidrug and toxin extrusion protein 1 [Xenopus (Silurana) tropicalis] >gi|162416068|sp|A4IIS8.1|S47A1_XENTR RecName: Full=Multidrug and toxin extrusion protein 1; Short=MATE-1; AltName: Full=Solute carrier family 47 member 1 >gi|134024210|gb|AAI36139.1| LOC100125051 protein [Xenopus (Silurana) tropicalis]
Unigene100939_All	237	--	--	--	--
Unigene10093_All	1421	gi|109099341|ref|XP_001085324.1|	319	2.00E-85	PREDICTED: zinc finger protein 84 isoform 3 [Macaca mulatta] >gi|109099343|ref|XP_001085437.1| PREDICTED: zinc finger protein 84 isoform 4 [Macaca mulatta] >gi|109099347|ref|XP_001085684.1| PREDICTED: zinc finger protein 84 isoform 6 [Macaca mulatta]
Unigene100940_All	237	--	--	--	--
Unigene100941_All	237	--	--	--	--
Unigene100942_All	237	--	--	--	--
Unigene100943_All	237	--	--	--	--
Unigene100944_All	237	--	--	--	--
Unigene100945_All	237	--	--	--	--
Unigene100946_All	237	--	--	--	--
Unigene100947_All	237	--	--	--	--
Unigene100948_All	237	--	--	--	--
Unigene100949_All	237	--	--	--	--
Unigene10094_All	1449	--	--	--	--
Unigene100950_All	237	--	--	--	--
Unigene100951_All	237	--	--	--	--
Unigene100952_All	237	--	--	--	--
Unigene100953_All	237	--	--	--	--
Unigene100954_All	237	--	--	--	--
Unigene100955_All	237	--	--	--	--
Unigene100956_All	237	--	--	--	--
Unigene100957_All	237	--	--	--	--
Unigene100958_All	237	--	--	--	--
Unigene100959_All	237	--	--	--	--
Unigene10095_All	1121	--	--	--	--
Unigene100960_All	237	--	--	--	--
Unigene100961_All	237	--	--	--	--
Unigene100962_All	238	--	--	--	--
Unigene100963_All	238	--	--	--	--
Unigene100964_All	238	gi|126304695|ref|XP_001365189.1|	96.7	2.00E-19	PREDICTED: similar to protein serine kinase H1 [Monodelphis domestica]
Unigene100965_All	238	--	--	--	--
Unigene100966_All	238	--	--	--	--
Unigene100967_All	238	gi|301606242|ref|XP_002932775.1|	60.5	2.00E-08	PREDICTED: olfactory receptor 11L1-like [Xenopus (Silurana) tropicalis]
Unigene100968_All	238	--	--	--	--
Unigene100969_All	238	--	--	--	--
Unigene10096_All	1593	gi|50755603|ref|XP_414815.1|	422	1.00E-116	PREDICTED: similar to ATP synthase mitochondrial F1 complex assembly factor 2 [Gallus gallus]
Unigene100970_All	238	gi|149635668|ref|XP_001513389.1|	154	8.00E-37	PREDICTED: similar to hedgehog-interacting protein [Ornithorhynchus anatinus]
Unigene100971_All	238	--	--	--	--
Unigene100972_All	238	gi|126331176|ref|XP_001365999.1|	160	2.00E-38	PREDICTED: similar to arylsulfatase J [Monodelphis domestica]
Unigene100973_All	238	--	--	--	--
Unigene100974_All	238	--	--	--	--
Unigene100975_All	238	gi|292618416|ref|XP_001343958.3|	92.8	7.00E-20	PREDICTED: yippee-like 1-like [Danio rerio]
Unigene100976_All	238	gi|32394793|gb|AAN15747.1|	52.8	3.00E-06	reverse transcriptase-like protein [Paralichthys olivaceus]
Unigene100977_All	238	--	--	--	--
Unigene100978_All	238	--	--	--	--
Unigene100979_All	238	gi|301609912|ref|XP_002934506.1|	124	7.00E-28	PREDICTED: utrophin-like [Xenopus (Silurana) tropicalis]
Unigene10097_All	1038	gi|224046663|ref|XP_002200476.1|	494	1.00E-138	PREDICTED: similar to ectonucleotide pyrophosphatase/phosphodiesterase 2 (autotaxin) [Taeniopygia guttata]
Unigene100980_All	238	--	--	--	--
Unigene100981_All	238	--	--	--	--
Unigene100982_All	238	--	--	--	--
Unigene100983_All	238	--	--	--	--
Unigene100984_All	238	gi|115926650|ref|XP_001187959.1|	56.2	3.00E-07	PREDICTED: similar to FLJ20436 protein [Strongylocentrotus purpuratus]
Unigene100985_All	238	--	--	--	--
Unigene100986_All	238	--	--	--	--
Unigene100987_All	238	--	--	--	--
Unigene100988_All	238	gi|148222593|ref|NP_001080818.1|	151	7.00E-36	hydrogen/potassium-exchanging ATPase 12A [Xenopus laevis] >gi|29165659|gb|AAH49176.1| Atp12a-prov protein [Xenopus laevis]
Unigene100989_All	238	--	--	--	--
Unigene10098_All	554	--	--	--	--
Unigene100990_All	238	--	--	--	--
Unigene100991_All	238	--	--	--	--
Unigene100992_All	238	gi|301622748|ref|XP_002940691.1|	52	6.00E-06	PREDICTED: hypothetical protein LOC100485130 [Xenopus (Silurana) tropicalis]
Unigene100993_All	238	--	--	--	--
Unigene100994_All	238	gi|301632042|ref|XP_002945100.1|	57	2.00E-07	PREDICTED: hypothetical protein LOC100486317 [Xenopus (Silurana) tropicalis]
Unigene100995_All	238	gi|24637290|gb|AAN63637.1|AF440766_1	55.8	4.00E-07	ribonuclease III [Mus musculus]
Unigene100996_All	238	--	--	--	--
Unigene100997_All	238	--	--	--	--
Unigene100998_All	238	--	--	--	--
Unigene100999_All	238	gi|3746502|gb|AAD02930.1|	55.5	5.00E-07	reverse transcriptase [Oryzias latipes]
Unigene10099_All	521	gi|119587723|gb|EAW67319.1|	101	8.00E-30	centrosomal protein 164kDa, isoform CRA_b [Homo sapiens]
Unigene1009_All	1263	--	--	--	--
Unigene100_All	4362	gi|126339663|ref|XP_001366334.1|	400	1.00E-109	PREDICTED: similar to tissue inhibitor of metalloproteinase-3 [Monodelphis domestica]
Unigene101000_All	238	--	--	--	--
Unigene101001_All	238	--	--	--	--
Unigene101002_All	238	--	--	--	--
Unigene101003_All	238	--	--	--	--
Unigene101004_All	238	--	--	--	--
Unigene101005_All	238	--	--	--	--
Unigene101006_All	238	--	--	--	--
Unigene101007_All	238	--	--	--	--
Unigene101008_All	238	--	--	--	--
Unigene101009_All	238	--	--	--	--
Unigene10100_All	1274	gi|225707800|gb|ACO09746.1|	243	8.00E-63	Lysozyme g [Osmerus mordax]
Unigene101010_All	238	--	--	--	--
Unigene101011_All	238	--	--	--	--
Unigene101012_All	238	--	--	--	--
Unigene101013_All	238	gi|32822722|gb|AAH55069.1|	47.4	5.00E-08	Predicted gene, OTTMUSG00000010965 [Mus musculus]
Unigene101014_All	238	--	--	--	--
Unigene101015_All	238	--	--	--	--
Unigene101016_All	238	--	--	--	--
Unigene101017_All	238	gi|224050544|ref|XP_002190433.1|	165	4.00E-40	PREDICTED: F-box and leucine-rich repeat protein 11 [Taeniopygia guttata]
Unigene101018_All	238	--	--	--	--
Unigene101019_All	238	--	--	--	--
Unigene10101_All	1515	gi|36287060|ref|NP_874368.1|	873	0	histone acetyltransferase KAT5 isoform 3 [Homo sapiens] >gi|197100532|ref|NP_001127347.1| histone acetyltransferase KAT5 [Pongo abelii] >gi|114638604|ref|XP_001170139.1| PREDICTED: HIV-1 Tat interactive protein, 60kDa isoform 2 [Pan troglodytes] >gi|75055068|sp|Q5RBG4.1|KAT5_PONAB RecName: Full=Histone acetyltransferase KAT5; AltName: Full=Lysine acetyltransferase 5; AltName: Full=Histone acetylt…
Unigene101020_All	238	--	--	--	--
Unigene101021_All	238	--	--	--	--
Unigene101022_All	238	--	--	--	--
Unigene101023_All	238	gi|301605782|ref|XP_002932520.1|	128	6.00E-29	PREDICTED: voltage-dependent T-type calcium channel subunit alpha-1H-like [Xenopus (Silurana) tropicalis]
Unigene101024_All	238	--	--	--	--
Unigene101025_All	238	gi|61098208|ref|NP_001012852.1|	155	4.00E-37	kinesin-like protein KIF3B [Gallus gallus]
Unigene101026_All	238	--	--	--	--
Unigene101027_All	238	--	--	--	--
Unigene101028_All	238	--	--	--	--
Unigene101029_All	238	--	--	--	--
Unigene10102_All	2133	gi|224048041|ref|XP_002187166.1|	262	3.00E-68	PREDICTED: RNA binding motif protein 16 [Taeniopygia guttata]
Unigene101030_All	238	gi|297666014|ref|XP_002811327.1|	100	1.00E-20	PREDICTED: grainyhead-like protein 3 homolog isoform 5 [Pongo abelii]
Unigene101031_All	238	--	--	--	--
Unigene101032_All	238	--	--	--	--
Unigene101033_All	238	--	--	--	--
Unigene101034_All	238	--	--	--	--
Unigene101035_All	238	gi|224070216|ref|XP_002187082.1|	104	1.00E-21	PREDICTED: similar to tuberous sclerosis 2 [Taeniopygia guttata]
Unigene101036_All	238	--	--	--	--
Unigene101037_All	238	--	--	--	--
Unigene101038_All	238	--	--	--	--
Unigene101039_All	238	--	--	--	--
Unigene10103_All	1367	gi|71895433|ref|NP_001026288.1|	660	0	serine/threonine-protein kinase MST4 [Gallus gallus]
Unigene101040_All	238	--	--	--	--
Unigene101041_All	238	--	--	--	--
Unigene101042_All	238	--	--	--	--
Unigene101043_All	238	gi|126321920|ref|XP_001366377.1|	145	5.00E-34	PREDICTED: similar to Pqlc1 protein [Monodelphis domestica]
Unigene101044_All	238	gi|47575818|ref|NP_001001253.1|	156	2.00E-37	calreticulin [Xenopus (Silurana) tropicalis] >gi|45768833|gb|AAH67917.1| calreticulin [Xenopus (Silurana) tropicalis]
Unigene101045_All	238	--	--	--	--
Unigene101046_All	238	--	--	--	--
Unigene101047_All	238	gi|301612702|ref|XP_002935854.1|	109	2.00E-23	PREDICTED: jouberin-like [Xenopus (Silurana) tropicalis]
Unigene101048_All	238	--	--	--	--
Unigene101049_All	238	--	--	--	--
Unigene10104_All	1580	gi|73959409|ref|XP_547249.2|	759	0	PREDICTED: similar to Syntaxin-binding protein 3 (UNC-18 homolog 3) (UNC-18C) (UNC-18-3) (Platelet Sec1 protein) (PSP) isoform 1 [Canis familiaris]
Unigene101050_All	238	--	--	--	--
Unigene101051_All	238	--	--	--	--
Unigene101052_All	238	--	--	--	--
Unigene101053_All	238	--	--	--	--
Unigene101054_All	238	--	--	--	--
Unigene101055_All	238	--	--	--	--
Unigene101056_All	238	--	--	--	--
Unigene101057_All	238	--	--	--	--
Unigene101058_All	238	gi|149642955|ref|NP_001092467.1|	90.1	2.00E-17	protein Z-dependent protease inhibitor [Bos taurus] >gi|148745555|gb|AAI41988.1| SERPINA10 protein [Bos taurus] >gi|296475206|gb|DAA17321.1| serpin peptidase inhibitor, clade A (alpha-1 antiproteinase, antitrypsin), member 10 [Bos taurus]
Unigene101059_All	238	gi|77403696|dbj|BAE46430.1|	63.2	3.00E-09	reverse transcriptase [Danio rerio]
Unigene10105_All	638	--	--	--	--
Unigene101060_All	238	--	--	--	--
Unigene101061_All	238	--	--	--	--
Unigene101062_All	238	--	--	--	--
Unigene101063_All	238	--	--	--	--
Unigene101064_All	238	gi|193620163|ref|XP_001952728.1|	71.2	9.00E-12	PREDICTED: similar to electron-transferring-flavoprotein dehydrogenase [Acyrthosiphon pisum]
Unigene101065_All	238	gi|195539962|gb|AAI67959.1|	130	2.00E-29	epb41l5 protein [Xenopus (Silurana) tropicalis]
Unigene101066_All	238	--	--	--	--
Unigene101067_All	238	--	--	--	--
Unigene101068_All	238	--	--	--	--
Unigene101069_All	238	--	--	--	--
Unigene10106_All	1242	gi|148223553|ref|NP_001087518.1|	303	1.00E-80	chromosome 21 open reading frame 2 [Xenopus laevis] >gi|51261669|gb|AAH80050.1| MGC83386 protein [Xenopus laevis]
Unigene101070_All	238	gi|149408875|ref|XP_001506628.1|	154	6.00E-37	PREDICTED: similar to chromosome 12 open reading frame 51 [Ornithorhynchus anatinus]
Unigene101071_All	238	--	--	--	--
Unigene101072_All	238	--	--	--	--
Unigene101073_All	238	--	--	--	--
Unigene101074_All	238	--	--	--	--
Unigene101075_All	238	gi|301768855|ref|XP_002919838.1|	117	1.00E-25	PREDICTED: zinc finger protein 774-like [Ailuropoda melanoleuca]
Unigene101076_All	238	--	--	--	--
Unigene101077_All	238	gi|134025775|gb|AAI35873.1|	128	5.00E-29	bmper protein [Xenopus (Silurana) tropicalis]
Unigene101078_All	238	--	--	--	--
Unigene101079_All	238	--	--	--	--
Unigene10107_All	1326	gi|291409327|ref|XP_002720983.1|	228	4.00E-58	PREDICTED: signal transducer and activator of transcription 6 [Oryctolagus cuniculus]
Unigene101080_All	238	--	--	--	--
Unigene101081_All	238	--	--	--	--
Unigene101082_All	238	--	--	--	--
Unigene101083_All	238	--	--	--	--
Unigene101084_All	238	--	--	--	--
Unigene101085_All	238	gi|224049166|ref|XP_002193885.1|	154	6.00E-37	PREDICTED: ankyrin 2, neuronal [Taeniopygia guttata]
Unigene101086_All	238	--	--	--	--
Unigene101087_All	238	--	--	--	--
Unigene101088_All	238	gi|291406562|ref|XP_002719580.1|	66.6	2.00E-10	PREDICTED: spectrin repeat containing, nuclear envelope 2 [Oryctolagus cuniculus]
Unigene101089_All	238	--	--	--	--
Unigene10108_All	1407	--	--	--	--
Unigene101090_All	238	--	--	--	--
Unigene101091_All	238	--	--	--	--
Unigene101092_All	238	--	--	--	--
Unigene101093_All	238	gi|301756889|ref|XP_002914290.1|	163	2.00E-39	PREDICTED: zinc finger protein 609-like [Ailuropoda melanoleuca]
Unigene101094_All	238	--	--	--	--
Unigene101095_All	238	--	--	--	--
Unigene101096_All	238	--	--	--	--
Unigene101097_All	238	--	--	--	--
Unigene101098_All	238	--	--	--	--
Unigene101099_All	238	--	--	--	--
Unigene10109_All	1787	gi|301618323|ref|XP_002938562.1|	543	1.00E-153	PREDICTED: leukocyte receptor cluster member 8 homolog [Xenopus (Silurana) tropicalis]
Unigene1010_All	2333	--	--	--	--
Unigene101100_All	238	--	--	--	--
Unigene101101_All	238	--	--	--	--
Unigene101102_All	238	gi|291388213|ref|XP_002710712.1|	110	2.00E-23	PREDICTED: sodium channel associated protein 2 isoform 2 [Oryctolagus cuniculus]
Unigene101103_All	238	--	--	--	--
Unigene101104_All	238	--	--	--	--
Unigene101105_All	238	--	--	--	--
Unigene101106_All	238	--	--	--	--
Unigene101107_All	238	--	--	--	--
Unigene101108_All	238	--	--	--	--
Unigene101109_All	238	--	--	--	--
Unigene10110_All	668	--	--	--	--
Unigene101110_All	238	--	--	--	--
Unigene101111_All	238	--	--	--	--
Unigene101112_All	238	--	--	--	--
Unigene101113_All	238	--	--	--	--
Unigene101114_All	238	--	--	--	--
Unigene101115_All	238	--	--	--	--
Unigene101116_All	238	gi|301758771|ref|XP_002915269.1|	160	2.00E-38	PREDICTED: dynamin-1-like [Ailuropoda melanoleuca]
Unigene101117_All	238	gi|301605378|ref|XP_002932329.1|	54.7	9.00E-07	PREDICTED: somatostatin receptor type 5-like [Xenopus (Silurana) tropicalis]
Unigene101118_All	238	gi|126307694|ref|XP_001371969.1|	52.8	3.00E-06	PREDICTED: similar to polyprotein [Monodelphis domestica]
Unigene101119_All	238	--	--	--	--
Unigene10111_All	1518	gi|46049069|ref|NP_989532.1|	351	5.00E-95	claudin 5 [Gallus gallus] >gi|13377869|gb|AAK20877.1|AF334678_1 claudin-5 [Gallus gallus]
Unigene101120_All	238	--	--	--	--
Unigene101121_All	238	gi|226372850|gb|ACO52050.1|	110	1.00E-23	Formimidoyltransferase-cyclodeaminase [Rana catesbeiana]
Unigene101122_All	238	--	--	--	--
Unigene101123_All	238	--	--	--	--
Unigene101124_All	238	--	--	--	--
Unigene101125_All	238	--	--	--	--
Unigene101126_All	238	--	--	--	--
Unigene101127_All	238	--	--	--	--
Unigene101128_All	238	--	--	--	--
Unigene101129_All	238	--	--	--	--
Unigene10112_All	569	gi|73993484|ref|XP_543150.2|	104	1.00E-21	PREDICTED: similar to PABP1-dependent poly A-specific ribonuclease subunit PAN3 [Canis familiaris]
Unigene101130_All	238	--	--	--	--
Unigene101131_All	238	gi|148227390|ref|NP_001079488.1|	63.5	2.00E-09	calpain 13 [Xenopus laevis] >gi|27694761|gb|AAH43810.1| MGC53127 protein [Xenopus laevis]
Unigene101132_All	238	gi|224098666|ref|XP_002187810.1|	174	6.00E-43	PREDICTED: zinc finger, MYM-type 3 [Taeniopygia guttata]
Unigene101133_All	238	--	--	--	--
Unigene101134_All	238	--	--	--	--
Unigene101135_All	238	--	--	--	--
Unigene101136_All	238	gi|301620631|ref|XP_002939674.1|	159	3.00E-38	PREDICTED: transient receptor potential cation channel subfamily M member 7 [Xenopus (Silurana) tropicalis]
Unigene101137_All	238	--	--	--	--
Unigene101138_All	238	--	--	--	--
Unigene101139_All	238	--	--	--	--
Unigene10113_All	1393	gi|73950170|ref|XP_852973.1|	501	1.00E-140	PREDICTED: similar to mitochondrial ribosomal protein S27 [Canis familiaris]
Unigene101140_All	238	--	--	--	--
Unigene101141_All	238	gi|291244875|ref|XP_002742319.1|	64.7	9.00E-10	PREDICTED: reverse transcriptase-like protein-like, partial [Saccoglossus kowalevskii]
Unigene101142_All	238	gi|301764819|ref|XP_002917839.1|	66.6	2.00E-10	PREDICTED: zinc finger protein 182-like [Ailuropoda melanoleuca]
Unigene101143_All	238	--	--	--	--
Unigene101144_All	238	--	--	--	--
Unigene101145_All	238	--	--	--	--
Unigene101146_All	238	--	--	--	--
Unigene101147_All	238	gi|194223020|ref|XP_001495311.2|	87	2.00E-16	PREDICTED: human immunodeficiency virus type I enhancer binding protein 1 [Equus caballus]
Unigene101148_All	238	--	--	--	--
Unigene101149_All	238	--	--	--	--
Unigene10114_All	1499	--	--	--	--
Unigene101150_All	238	--	--	--	--
Unigene101151_All	238	--	--	--	--
Unigene101152_All	238	gi|62869876|gb|AAY18083.1|	135	5.00E-31	interleukin enhancer binding factor 2 [Tetraodon nigroviridis]
Unigene101153_All	238	--	--	--	--
Unigene101154_All	238	--	--	--	--
Unigene101155_All	238	--	--	--	--
Unigene101156_All	238	--	--	--	--
Unigene101157_All	238	--	--	--	--
Unigene101158_All	238	--	--	--	--
Unigene101159_All	238	--	--	--	--
Unigene10115_All	1211	gi|62752867|ref|NP_001015809.1|	171	5.00E-41	glycosylphosphatidylinositol anchor attachment protein 1 homolog [Xenopus (Silurana) tropicalis] >gi|59807576|gb|AAH90090.1| MGC97576 protein [Xenopus (Silurana) tropicalis]
Unigene101160_All	238	--	--	--	--
Unigene101161_All	238	--	--	--	--
Unigene101162_All	238	--	--	--	--
Unigene101163_All	238	--	--	--	--
Unigene101164_All	238	--	--	--	--
Unigene101165_All	238	gi|301763663|ref|XP_002917261.1|	152	3.00E-36	PREDICTED: rho-guanine nucleotide exchange factor-like [Ailuropoda melanoleuca]
Unigene101166_All	238	--	--	--	--
Unigene101167_All	238	--	--	--	--
Unigene101168_All	238	--	--	--	--
Unigene101169_All	238	--	--	--	--
Unigene10116_All	1673	gi|49118010|gb|AAH72947.1|	410	1.00E-112	LOC443595 protein [Xenopus laevis]
Unigene101170_All	238	gi|297693533|ref|XP_002824071.1|	79.7	3.00E-14	PREDICTED: zinc finger protein 605-like [Pongo abelii]
Unigene101171_All	238	gi|76157476|gb|AAX28387.2|	81.6	7.00E-15	SJCHGC01615 protein [Schistosoma japonicum]
Unigene101172_All	238	gi|126321675|ref|XP_001372175.1|	142	3.00E-33	PREDICTED: similar to rapamycin insensitive companion of mTOR; rictor [Monodelphis domestica]
Unigene101173_All	238	--	--	--	--
Unigene101174_All	238	--	--	--	--
Unigene101175_All	238	--	--	--	--
Unigene101176_All	238	--	--	--	--
Unigene101177_All	238	--	--	--	--
Unigene101178_All	239	--	--	--	--
Unigene101179_All	239	--	--	--	--
Unigene10117_All	2063	gi|148233197|ref|NP_001085814.1|	823	0	acetylserotonin O-methyltransferase-like [Xenopus laevis] >gi|49118379|gb|AAH73384.1| MGC80821 protein [Xenopus laevis]
Unigene101180_All	239	--	--	--	--
Unigene101181_All	239	--	--	--	--
Unigene101182_All	239	gi|301606910|ref|XP_002933064.1|	56.2	3.00E-07	PREDICTED: collagen alpha-1(IV) chain [Xenopus (Silurana) tropicalis]
Unigene101183_All	239	gi|66911519|gb|AAH97613.1|	52.4	4.00E-06	LOC403373 protein [Xenopus laevis]
Unigene101184_All	239	--	--	--	--
Unigene101185_All	239	--	--	--	--
Unigene101186_All	239	--	--	--	--
Unigene101187_All	239	--	--	--	--
Unigene101188_All	239	--	--	--	--
Unigene101189_All	239	--	--	--	--
Unigene10118_All	1536	gi|224051325|ref|XP_002199487.1|	769	0	PREDICTED: eukaryotic translation initiation factor 2 alpha kinase 4 [Taeniopygia guttata]
Unigene101190_All	239	--	--	--	--
Unigene101191_All	239	--	--	--	--
Unigene101192_All	239	--	--	--	--
Unigene101193_All	239	--	--	--	--
Unigene101194_All	239	--	--	--	--
Unigene101195_All	239	--	--	--	--
Unigene101196_All	239	--	--	--	--
Unigene101197_All	239	gi|301759263|ref|XP_002915474.1|	79	4.00E-14	PREDICTED: glycine N-acyltransferase-like protein 3-like [Ailuropoda melanoleuca]
Unigene101198_All	239	--	--	--	--
Unigene101199_All	239	--	--	--	--
Unigene10119_All	1480	gi|49118540|gb|AAH73543.1|	130	1.00E-31	LOC443660 protein [Xenopus laevis]
Unigene1011_All	1413	--	--	--	--
Unigene101200_All	239	--	--	--	--
Unigene101201_All	239	--	--	--	--
Unigene101202_All	239	--	--	--	--
Unigene101203_All	239	--	--	--	--
Unigene101204_All	239	--	--	--	--
Unigene101205_All	239	--	--	--	--
Unigene101206_All	239	--	--	--	--
Unigene101207_All	239	--	--	--	--
Unigene101208_All	239	gi|126326465|ref|XP_001374094.1|	60.1	2.00E-08	PREDICTED: similar to TRAF family member-associated NFKB activator, [Monodelphis domestica]
Unigene101209_All	239	--	--	--	--
Unigene10120_All	2391	--	--	--	--
Unigene101210_All	239	gi|224159795|ref|XP_002200474.1|	157	1.00E-37	PREDICTED: hect domain and RLD 2, partial [Taeniopygia guttata]
Unigene101211_All	239	--	--	--	--
Unigene101212_All	239	--	--	--	--
Unigene101213_All	239	--	--	--	--
Unigene101214_All	239	--	--	--	--
Unigene101215_All	239	--	--	--	--
Unigene101216_All	239	--	--	--	--
Unigene101217_All	239	--	--	--	--
Unigene101218_All	239	gi|301622300|ref|XP_002940475.1|	55.5	5.00E-07	PREDICTED: hypothetical protein LOC100493353 [Xenopus (Silurana) tropicalis]
Unigene101219_All	239	--	--	--	--
Unigene10121_All	1310	gi|41053664|ref|NP_957159.1|	694	0	non-specific lipid-transfer protein [Danio rerio] >gi|38969931|gb|AAH63230.1| Sterol carrier protein 2 [Danio rerio] >gi|122890567|emb|CAM14215.1| novel protein similar to sterol carrier protein 2 (SCP2, zgc:77634) [Danio rerio]
Unigene101220_All	239	gi|170819724|gb|ACB38666.1|	62	6.00E-09	reverse transcriptase [Daphnia pulex]
Unigene101221_All	239	--	--	--	--
Unigene101222_All	239	--	--	--	--
Unigene101223_All	239	--	--	--	--
Unigene101224_All	239	gi|74000291|ref|XP_544643.2|	53.1	3.00E-06	PREDICTED: similar to StAR-related lipid transfer protein 9 (StARD9) (START domain-containing protein 9) [Canis familiaris]
Unigene101225_All	239	--	--	--	--
Unigene101226_All	239	--	--	--	--
Unigene101227_All	239	gi|3746502|gb|AAD02930.1|	61.2	1.00E-08	reverse transcriptase [Oryzias latipes]
Unigene101228_All	239	gi|225707740|gb|ACO09716.1|	65.9	4.00E-10	Probable mitochondrial import receptor subunit TOM7 homolog [Osmerus mordax]
Unigene101229_All	239	--	--	--	--
Unigene10122_All	1267	gi|81908634|sp|Q4V7D6.1|NIF3L_RAT	427	1.00E-118	RecName: Full=NIF3-like protein 1 >gi|66910910|gb|AAH97992.1| Nif3l1 protein [Rattus norvegicus] >gi|149046097|gb|EDL98990.1| Ngg1 interacting factor 3-like 1 (S. pombe), isoform CRA_b [Rattus norvegicus]
Unigene101230_All	239	gi|123718340|emb|CAL30085.1|	153	1.00E-36	polyubiquitin [Globodera pallida]
Unigene101231_All	239	--	--	--	--
Unigene101232_All	239	gi|224068384|ref|XP_002186680.1|	142	3.00E-33	PREDICTED: protocadherin 1 [Taeniopygia guttata]
Unigene101233_All	239	--	--	--	--
Unigene101234_All	239	--	--	--	--
Unigene101235_All	239	--	--	--	--
Unigene101236_All	239	--	--	--	--
Unigene101237_All	239	gi|209364579|ref|NP_001126720.1|	106	2.00E-22	threonine synthase-like 1 [Pongo abelii] >gi|62511197|sp|Q5R5P3.1|THNS1_PONAB RecName: Full=Threonine synthase-like 1; Short=TSH1
Unigene101238_All	239	--	--	--	--
Unigene101239_All	239	--	--	--	--
Unigene10123_All	2031	gi|301779593|ref|XP_002925214.1|	927	0	PREDICTED: UDP-glucose 6-dehydrogenase-like [Ailuropoda melanoleuca]
Unigene101240_All	239	--	--	--	--
Unigene101241_All	239	--	--	--	--
Unigene101242_All	239	gi|301604680|ref|XP_002931983.1|	60.5	2.00E-08	PREDICTED: hypothetical protein LOC100490699 [Xenopus (Silurana) tropicalis]
Unigene101243_All	239	gi|149258234|ref|XP_001472600.1|	84.3	1.00E-15	PREDICTED: similar to zinc finger protein 758 [Mus musculus]
Unigene101244_All	239	--	--	--	--
Unigene101245_All	239	--	--	--	--
Unigene101246_All	239	--	--	--	--
Unigene101247_All	239	--	--	--	--
Unigene101248_All	239	--	--	--	--
Unigene101249_All	239	gi|301623169|ref|XP_002940886.1|	73.9	1.00E-12	PREDICTED: zinc finger protein 585B-like [Xenopus (Silurana) tropicalis]
Unigene10124_All	878	gi|73979443|ref|XP_856594.1|	456	1.00E-127	PREDICTED: similar to pericentriolar material 1 isoform 9 [Canis familiaris]
Unigene101250_All	239	--	--	--	--
Unigene101251_All	239	gi|301618744|ref|XP_002938766.1|	103	2.00E-21	PREDICTED: twinkle protein, mitochondrial-like [Xenopus (Silurana) tropicalis]
Unigene101252_All	239	--	--	--	--
Unigene101253_All	239	gi|301620562|ref|XP_002939645.1|	67.8	1.00E-10	PREDICTED: e3 ubiquitin-protein ligase HUWE1-like [Xenopus (Silurana) tropicalis]
Unigene101254_All	239	--	--	--	--
Unigene101255_All	239	--	--	--	--
Unigene101256_All	239	--	--	--	--
Unigene101257_All	239	--	--	--	--
Unigene101258_All	239	--	--	--	--
Unigene101259_All	239	--	--	--	--
Unigene10125_All	1245	--	--	--	--
Unigene101260_All	239	--	--	--	--
Unigene101261_All	239	gi|189045496|sp|A7MBF6.1|CA228_BOVIN	116	2.00E-25	RecName: Full=Uncharacterized protein C1orf228 homolog >gi|154425982|gb|AAI51537.1| MGC179469 protein [Bos taurus]
Unigene101262_All	239	--	--	--	--
Unigene101263_All	239	gi|118081881|ref|XP_423917.2|	152	3.00E-36	PREDICTED: similar to Family with sequence similarity 116, member B [Gallus gallus]
Unigene101264_All	239	--	--	--	--
Unigene101265_All	239	--	--	--	--
Unigene101266_All	239	--	--	--	--
Unigene101267_All	239	--	--	--	--
Unigene101268_All	239	gi|301603575|ref|XP_002931520.1|	77.8	1.00E-13	PREDICTED: leucine-rich repeat-containing protein 41 [Xenopus (Silurana) tropicalis]
Unigene101269_All	239	--	--	--	--
Unigene10126_All	1425	gi|73962207|ref|XP_850610.1|	363	7.00E-99	PREDICTED: similar to Ras-related protein Rab-31 (Rab-22B) [Canis familiaris]
Unigene101270_All	239	--	--	--	--
Unigene101271_All	239	--	--	--	--
Unigene101272_All	239	--	--	--	--
Unigene101273_All	239	--	--	--	--
Unigene101274_All	239	--	--	--	--
Unigene101275_All	239	--	--	--	--
Unigene101276_All	239	--	--	--	--
Unigene101277_All	239	--	--	--	--
Unigene101278_All	239	--	--	--	--
Unigene101279_All	239	--	--	--	--
Unigene10127_All	1584	--	--	--	--
Unigene101280_All	239	--	--	--	--
Unigene101281_All	239	--	--	--	--
Unigene101282_All	239	--	--	--	--
Unigene101283_All	239	--	--	--	--
Unigene101284_All	239	--	--	--	--
Unigene101285_All	239	gi|301632221|ref|XP_002945188.1|	63.2	3.00E-09	PREDICTED: 10 kDa chaperonin-like [Xenopus (Silurana) tropicalis]
Unigene101286_All	239	--	--	--	--
Unigene101287_All	239	--	--	--	--
Unigene101288_All	239	--	--	--	--
Unigene101289_All	239	--	--	--	--
Unigene10128_All	1734	gi|148691208|gb|EDL23155.1|	307	1.00E-173	cDNA sequence BC024868 [Mus musculus]
Unigene101290_All	239	--	--	--	--
Unigene101291_All	239	--	--	--	--
Unigene101292_All	239	--	--	--	--
Unigene101293_All	239	--	--	--	--
Unigene101294_All	239	--	--	--	--
Unigene101295_All	239	--	--	--	--
Unigene101296_All	239	--	--	--	--
Unigene101297_All	239	--	--	--	--
Unigene101298_All	239	gi|45360693|ref|NP_989020.1|	68.6	6.00E-11	RAN binding protein 1 [Xenopus (Silurana) tropicalis] >gi|38174136|gb|AAH61426.1| RAN binding protein 1 [Xenopus (Silurana) tropicalis] >gi|89269533|emb|CAJ83076.1| RAN binding protein 1 [Xenopus tropicalis]
Unigene101299_All	239	--	--	--	--
Unigene10129_All	1250	gi|301784747|ref|XP_002927787.1|	483	1.00E-135	PREDICTED: alpha-1,3-mannosyl-glycoprotein 4-beta-N-acetylglucosaminyltransferase C-like [Ailuropoda melanoleuca]
Unigene1012_All	1585	gi|224050248|ref|XP_002186690.1|	480	1.00E-134	PREDICTED: ST3 beta-galactoside alpha-2,3-sialyltransferase 5 [Taeniopygia guttata]
Unigene101300_All	239	gi|148234293|ref|NP_001080496.1|	148	6.00E-35	ephrin-A3 [Xenopus laevis] >gi|32766499|gb|AAH54997.1| Efna3-prov protein [Xenopus laevis]
Unigene101301_All	239	--	--	--	--
Unigene101302_All	239	gi|3746502|gb|AAD02930.1|	60.1	2.00E-08	reverse transcriptase [Oryzias latipes]
Unigene101303_All	239	--	--	--	--
Unigene101304_All	239	--	--	--	--
Unigene101305_All	239	--	--	--	--
Unigene101306_All	239	gi|296192749|ref|XP_002744206.1|	142	3.00E-33	PREDICTED: GTP-binding protein SAR1b-like isoform 1 [Callithrix jacchus]
Unigene101307_All	239	--	--	--	--
Unigene101308_All	239	--	--	--	--
Unigene101309_All	239	--	--	--	--
Unigene10130_All	3406	gi|301620660|ref|XP_002939688.1|	117	4.00E-24	PREDICTED: uncharacterized protein K02A2.6-like [Xenopus (Silurana) tropicalis]
Unigene101310_All	239	gi|224078190|ref|XP_002196544.1|	157	1.00E-37	PREDICTED: similar to mKIAA0198 protein [Taeniopygia guttata]
Unigene101311_All	239	--	--	--	--
Unigene101312_All	239	--	--	--	--
Unigene101313_All	239	--	--	--	--
Unigene101314_All	239	--	--	--	--
Unigene101315_All	239	--	--	--	--
Unigene101316_All	239	gi|148645276|gb|ABR01162.1|	45.8	7.00E-07	endonuclease/reverse transcriptase [Sus scrofa]
Unigene101317_All	239	--	--	--	--
Unigene101318_All	239	--	--	--	--
Unigene101319_All	239	--	--	--	--
Unigene10131_All	651	gi|149032080|gb|EDL86992.1|	387	1.00E-106	rCG50591 [Rattus norvegicus]
Unigene101320_All	239	gi|224076144|ref|XP_002192937.1|	118	5.00E-26	PREDICTED: cut-like homeobox 1 [Taeniopygia guttata]
Unigene101321_All	239	--	--	--	--
Unigene101322_All	239	--	--	--	--
Unigene101323_All	239	--	--	--	--
Unigene101324_All	239	--	--	--	--
Unigene101325_All	239	gi|126328475|ref|XP_001375949.1|	75.1	6.00E-13	PREDICTED: similar to KIAA1710 protein [Monodelphis domestica]
Unigene101326_All	239	--	--	--	--
Unigene101327_All	239	--	--	--	--
Unigene101328_All	239	--	--	--	--
Unigene101329_All	239	--	--	--	--
Unigene10132_All	1291	--	--	--	--
Unigene101330_All	239	--	--	--	--
Unigene101331_All	239	gi|301612808|ref|XP_002935894.1|	58.2	8.00E-08	PREDICTED: RNA pseudouridylate synthase domain-containing protein 1 [Xenopus (Silurana) tropicalis]
Unigene101332_All	239	--	--	--	--
Unigene101333_All	239	--	--	--	--
Unigene101334_All	239	--	--	--	--
Unigene101335_All	239	--	--	--	--
Unigene101336_All	239	gi|3746502|gb|AAD02930.1|	55.5	5.00E-07	reverse transcriptase [Oryzias latipes]
Unigene101337_All	239	--	--	--	--
Unigene101338_All	239	gi|123704351|ref|NP_001074046.1|	137	1.00E-31	cadherin EGF LAG seven-pass G-type receptor 2 [Danio rerio] >gi|117938962|dbj|BAF36659.1| cadherin EGF LAG seven-pass G-type receptor 2 [Danio rerio]
Unigene101339_All	239	gi|76656555|ref|XP_586458.2|	85.1	6.00E-16	PREDICTED: yeast SEC homolog family member (sec-24.1)-like isoform 1 [Bos taurus] >gi|297491522|ref|XP_002698925.1| PREDICTED: yeast SEC homolog family member (sec-24.1)-like [Bos taurus] >gi|296472056|gb|DAA14171.1| yeast SEC homolog family member (sec-24.1)-like [Bos taurus]
Unigene10133_All	540	--	--	--	--
Unigene101340_All	239	--	--	--	--
Unigene101341_All	239	--	--	--	--
Unigene101342_All	239	--	--	--	--
Unigene101343_All	239	--	--	--	--
Unigene101344_All	239	gi|301632799|ref|XP_002945468.1|	63.9	1.00E-09	PREDICTED: retrotransposon-like protein 1-like, partial [Xenopus (Silurana) tropicalis]
Unigene101345_All	239	--	--	--	--
Unigene101346_All	239	--	--	--	--
Unigene101347_All	239	--	--	--	--
Unigene101348_All	239	--	--	--	--
Unigene101349_All	239	--	--	--	--
Unigene10134_All	1947	gi|124481904|gb|AAI33197.1|	557	1.00E-157	LOC100037135 protein [Xenopus laevis]
Unigene101350_All	239	--	--	--	--
Unigene101351_All	239	--	--	--	--
Unigene101352_All	239	--	--	--	--
Unigene101353_All	239	gi|115663105|ref|XP_781385.2|	55.8	4.00E-07	PREDICTED: similar to sodium dependent phosphate transporter isoform NaPi-3b [Strongylocentrotus purpuratus] >gi|115953643|ref|XP_001194978.1| PREDICTED: similar to sodium dependent phosphate transporter isoform NaPi-3b [Strongylocentrotus purpuratus]
Unigene101354_All	239	--	--	--	--
Unigene101355_All	239	--	--	--	--
Unigene101356_All	239	--	--	--	--
Unigene101357_All	239	--	--	--	--
Unigene101358_All	239	--	--	--	--
Unigene101359_All	239	--	--	--	--
Unigene10135_All	1140	gi|166796524|gb|AAI58994.1|	191	6.00E-47	rpa3 protein [Xenopus (Silurana) tropicalis]
Unigene101360_All	239	--	--	--	--
Unigene101361_All	239	--	--	--	--
Unigene101362_All	239	--	--	--	--
Unigene101363_All	239	--	--	--	--
Unigene101364_All	239	--	--	--	--
Unigene101365_All	239	--	--	--	--
Unigene101366_All	239	--	--	--	--
Unigene101367_All	239	--	--	--	--
Unigene101368_All	239	--	--	--	--
Unigene101369_All	239	--	--	--	--
Unigene10136_All	1363	gi|224064518|ref|XP_002192230.1|	427	1.00E-118	PREDICTED: carbonic anhydrase VB, mitochondrial [Taeniopygia guttata]
Unigene101370_All	239	gi|194216124|ref|XP_001493102.2|	116	2.00E-25	PREDICTED: similar to zinc finger protein 530 [Equus caballus]
Unigene101371_All	239	--	--	--	--
Unigene101372_All	239	--	--	--	--
Unigene101373_All	239	--	--	--	--
Unigene101374_All	239	--	--	--	--
Unigene101375_All	239	--	--	--	--
Unigene101376_All	239	gi|339777|gb|AAB59368.1|	56.6	2.00E-07	ORF2 contains a reverse transcriptase domain [Homo sapiens]
Unigene101377_All	239	gi|301620244|ref|XP_002939491.1|	71.2	9.00E-12	PREDICTED: lipopolysaccharide-induced tumor necrosis factor-alpha factor homolog isoform 1 [Xenopus (Silurana) tropicalis]
Unigene101378_All	239	--	--	--	--
Unigene101379_All	239	--	--	--	--
Unigene10137_All	820	gi|74318889|gb|ABA02589.1|	285	1.00E-75	cortactin-binding protein 2 [Macropus eugenii]
Unigene101380_All	239	--	--	--	--
Unigene101381_All	239	--	--	--	--
Unigene101382_All	239	gi|118129631|ref|XP_424485.2|	92	5.00E-18	PREDICTED: similar to epithelial protein lost in neoplasm beta [Gallus gallus]
Unigene101383_All	239	--	--	--	--
Unigene101384_All	239	gi|122892024|gb|ABM67085.1|	53.9	2.00E-06	CD83 [Sparus aurata]
Unigene101385_All	239	--	--	--	--
Unigene101386_All	239	--	--	--	--
Unigene101387_All	239	--	--	--	--
Unigene101388_All	239	--	--	--	--
Unigene101389_All	239	--	--	--	--
Unigene10138_All	1962	gi|126326905|ref|XP_001380496.1|	485	1.00E-135	PREDICTED: similar to Melanoma cell adhesion molecule [Monodelphis domestica]
Unigene101390_All	239	--	--	--	--
Unigene101391_All	239	--	--	--	--
Unigene101392_All	239	--	--	--	--
Unigene101393_All	239	--	--	--	--
Unigene101394_All	239	--	--	--	--
Unigene101395_All	239	gi|224091219|ref|XP_002192031.1|	97.8	9.00E-20	PREDICTED: multiple PDZ domain protein [Taeniopygia guttata]
Unigene101396_All	239	gi|118404602|ref|NP_001072649.1|	58.9	5.00E-08	histone-lysine N-methyltransferase SETD1B [Xenopus (Silurana) tropicalis] >gi|123884540|sp|Q08D57.1|SET1B_XENTR RecName: Full=Histone-lysine N-methyltransferase SETD1B; AltName: Full=SET domain-containing protein 1B
Unigene101397_All	239	--	--	--	--
Unigene101398_All	239	gi|143342350|sp|A0JM08.1|K0284_XENTR	102	5.00E-21	RecName: Full=Protein KIAA0284 homolog
Unigene101399_All	239	--	--	--	--
Unigene10139_All	3520	gi|296197344|ref|XP_002746241.1|	1151	0	PREDICTED: nuclear pore complex protein Nup153 isoform 1 [Callithrix jacchus]
Unigene1013_All	1087	--	--	--	--
Unigene101400_All	239	--	--	--	--
Unigene101401_All	239	--	--	--	--
Unigene101402_All	239	--	--	--	--
Unigene101403_All	239	--	--	--	--
Unigene101404_All	239	gi|161611758|gb|AAI55944.1|	94	1.00E-18	LOC100127326 protein [Xenopus laevis]
Unigene101405_All	239	--	--	--	--
Unigene101406_All	240	--	--	--	--
Unigene101407_All	240	--	--	--	--
Unigene101408_All	240	gi|32527699|gb|AAP86251.1|	66.6	2.00E-10	Ac1-130 [Rattus norvegicus] >gi|149046051|gb|EDL98944.1| rCG63367 [Rattus norvegicus]
Unigene101409_All	240	gi|301769677|ref|XP_002920226.1|	111	8.00E-24	PREDICTED: intraflagellar transport protein 140 homolog [Ailuropoda melanoleuca]
Unigene10140_All	2662	gi|73969797|ref|XP_866090.1|	604	1.00E-171	PREDICTED: similar to aftiphilin protein isoform c isoform 6 [Canis familiaris] >gi|73969801|ref|XP_866120.1| PREDICTED: similar to aftiphilin protein isoform c isoform 7 [Canis familiaris]
Unigene101410_All	240	gi|115745149|ref|XP_001203234.1|	51.2	1.00E-05	PREDICTED: similar to endonuclease/reverse transcriptase [Strongylocentrotus purpuratus] >gi|115914182|ref|XP_001177305.1| PREDICTED: similar to endonuclease/reverse transcriptase [Strongylocentrotus purpuratus]
Unigene101411_All	240	gi|76779497|gb|AAI06325.1|	83.6	2.00E-15	MGC130851 protein [Xenopus laevis]
Unigene101412_All	240	--	--	--	--
Unigene101413_All	240	--	--	--	--
Unigene101414_All	240	--	--	--	--
Unigene101415_All	240	--	--	--	--
Unigene101416_All	240	--	--	--	--
Unigene101417_All	240	--	--	--	--
Unigene101418_All	240	gi|22164070|gb|AAM93546.1|	51.6	8.00E-06	polyprotein [Schistosoma japonicum]
Unigene101419_All	240	gi|297282293|ref|XP_001086223.2|	178	5.00E-44	PREDICTED: f-box only protein 42 isoform 1 [Macaca mulatta]
Unigene10141_All	584	--	--	--	--
Unigene101420_All	240	--	--	--	--
Unigene101421_All	240	gi|50751614|ref|XP_422479.1|	152	4.00E-36	PREDICTED: similar to KIAA1730 protein [Gallus gallus]
Unigene101422_All	240	--	--	--	--
Unigene101423_All	240	--	--	--	--
Unigene101424_All	240	--	--	--	--
Unigene101425_All	240	--	--	--	--
Unigene101426_All	240	--	--	--	--
Unigene101427_All	240	--	--	--	--
Unigene101428_All	240	--	--	--	--
Unigene101429_All	240	gi|149640884|ref|XP_001512478.1|	159	3.00E-38	PREDICTED: similar to ubiquitin specific protease 34 [Ornithorhynchus anatinus]
Unigene10142_All	2071	gi|118129629|ref|XP_424481.2|	465	1.00E-129	PREDICTED: similar to Activating transcription factor 1 [Gallus gallus]
Unigene101430_All	240	--	--	--	--
Unigene101431_All	240	--	--	--	--
Unigene101432_All	240	--	--	--	--
Unigene101433_All	240	--	--	--	--
Unigene101434_All	240	--	--	--	--
Unigene101435_All	240	--	--	--	--
Unigene101436_All	240	--	--	--	--
Unigene101437_All	240	--	--	--	--
Unigene101438_All	240	--	--	--	--
Unigene101439_All	240	--	--	--	--
Unigene10143_All	3256	gi|147903537|ref|NP_001088609.1|	629	1.00E-178	LAG1 homolog, ceramide synthase 5 [Xenopus laevis] >gi|54673730|gb|AAH85047.1| LOC495501 protein [Xenopus laevis]
Unigene101440_All	240	--	--	--	--
Unigene101441_All	240	--	--	--	--
Unigene101442_All	240	--	--	--	--
Unigene101443_All	240	--	--	--	--
Unigene101444_All	240	--	--	--	--
Unigene101445_All	240	--	--	--	--
Unigene101446_All	240	gi|301762440|ref|XP_002916643.1|	135	5.00E-31	PREDICTED: DENN domain-containing protein 5B-like [Ailuropoda melanoleuca]
Unigene101447_All	240	gi|301614632|ref|XP_002936791.1|	108	5.00E-23	PREDICTED: retrotransposable element Tf2 155 kDa protein type 1-like [Xenopus (Silurana) tropicalis]
Unigene101448_All	240	--	--	--	--
Unigene101449_All	240	--	--	--	--
Unigene10144_All	1172	--	--	--	--
Unigene101450_All	240	gi|301603955|ref|XP_002931647.1|	62	6.00E-09	PREDICTED: uncharacterized protein KIAA0467-like [Xenopus (Silurana) tropicalis]
Unigene101451_All	240	--	--	--	--
Unigene101452_All	240	--	--	--	--
Unigene101453_All	240	gi|159155102|gb|AAI54660.1|	145	3.00E-34	Zgc:111961 [Danio rerio]
Unigene101454_All	240	gi|296473704|gb|DAA15819.1|	72	5.00E-12	transcription factor 7-like 2 [Bos taurus]
Unigene101455_All	240	--	--	--	--
Unigene101456_All	240	--	--	--	--
Unigene101457_All	240	--	--	--	--
Unigene101458_All	240	--	--	--	--
Unigene101459_All	240	--	--	--	--
Unigene10145_All	1173	gi|297271091|ref|XP_001098693.2|	440	1.00E-122	PREDICTED: annexin A1 isoform 4 [Macaca mulatta]
Unigene101460_All	240	--	--	--	--
Unigene101461_All	240	--	--	--	--
Unigene101462_All	240	--	--	--	--
Unigene101463_All	240	gi|61098354|ref|NP_001012927.1|	91.3	9.00E-18	rho GTPase-activating protein 19 [Gallus gallus] >gi|82125350|sp|Q5F3G0.1|RHG19_CHICK RecName: Full=Rho GTPase-activating protein 19; AltName: Full=Rho-type GTPase-activating protein 19
Unigene101464_All	240	--	--	--	--
Unigene101465_All	240	--	--	--	--
Unigene101466_All	240	gi|297467208|ref|XP_002704935.1|	125	3.00E-28	PREDICTED: mCG51409-like [Bos taurus] >gi|297477443|ref|XP_002689367.1| PREDICTED: mCG51409-like [Bos taurus] >gi|296485136|gb|DAA27251.1| mCG51409-like [Bos taurus]
Unigene101467_All	240	--	--	--	--
Unigene101468_All	240	gi|301608402|ref|XP_002933771.1|	100	1.00E-20	PREDICTED: uncharacterized protein KIAA0831 [Xenopus (Silurana) tropicalis]
Unigene101469_All	240	--	--	--	--
Unigene10146_All	1143	gi|149408997|ref|XP_001506960.1|	293	8.00E-78	PREDICTED: similar to WNT3 [Ornithorhynchus anatinus]
Unigene101470_All	240	--	--	--	--
Unigene101471_All	240	--	--	--	--
Unigene101472_All	240	--	--	--	--
Unigene101473_All	240	--	--	--	--
Unigene101474_All	240	--	--	--	--
Unigene101475_All	240	gi|183985670|gb|AAI66178.1|	96.3	3.00E-19	c3orf15 protein [Xenopus (Silurana) tropicalis]
Unigene101476_All	240	--	--	--	--
Unigene101477_All	240	gi|183985894|gb|AAI66255.1|	75.5	5.00E-13	LOC100158579 protein [Xenopus (Silurana) tropicalis]
Unigene101478_All	240	--	--	--	--
Unigene101479_All	240	gi|118101515|ref|XP_001232077.1|	127	8.00E-29	PREDICTED: similar to sex comb on midleg homolog 1 (Drosophila) [Gallus gallus]
Unigene10147_All	1228	gi|147905676|ref|NP_001088580.1|	572	1.00E-162	solute carrier family 25 (carnitine/acylcarnitine translocase), member 20, gene 2 [Xenopus laevis] >gi|54648575|gb|AAH85020.1| LOC495458 protein [Xenopus laevis]
Unigene101480_All	240	gi|257096238|sp|B7ZS37.1|BAZ2A_XENLA	134	9.00E-31	RecName: Full=Bromodomain adjacent to zinc finger domain protein 2A; AltName: Full=Transcription termination factor I-interacting protein 5; Short=TTF-I-interacting protein 5; Short=Tip5 >gi|213623908|gb|AAI70384.1| Chromatin remodelling factor BAZ2A-like [Xenopus laevis] >gi|213626915|gb|AAI70386.1| Chromatin remodelling factor BAZ2A-like [Xenopus laevis]
Unigene101481_All	240	gi|149032671|gb|EDL87541.1|	117	1.00E-25	rCG44314 [Rattus norvegicus]
Unigene101482_All	240	gi|224049158|ref|XP_002193779.1|	79.7	3.00E-14	PREDICTED: similar to Alpha-protein kinase 1 [Taeniopygia guttata]
Unigene101483_All	240	gi|301609054|ref|XP_002934096.1|	150	1.00E-35	PREDICTED: tumor protein 63-like [Xenopus (Silurana) tropicalis]
Unigene101484_All	240	--	--	--	--
Unigene101485_All	240	gi|73953641|ref|XP_546301.2|	68.2	4.00E-13	PREDICTED: similar to zinc finger protein 300 isoform 1 [Canis familiaris]
Unigene101486_All	240	--	--	--	--
Unigene101487_All	240	gi|1155358|gb|AAA97877.1|	53.1	3.00E-06	microfilarial sheath protein SHP3 precursor [Brugia pahangi]
Unigene101488_All	240	--	--	--	--
Unigene101489_All	240	--	--	--	--
Unigene10148_All	781	gi|301611615|ref|XP_002935327.1|	283	3.00E-75	PREDICTED: transcriptional repressor NF-X1-like [Xenopus (Silurana) tropicalis]
Unigene101490_All	240	gi|301622913|ref|XP_002940769.1|	83.6	2.00E-15	PREDICTED: retrotransposable element Tf2 155 kDa protein type 1-like [Xenopus (Silurana) tropicalis]
Unigene101491_All	240	--	--	--	--
Unigene101492_All	240	--	--	--	--
Unigene101493_All	240	--	--	--	--
Unigene101494_All	240	gi|297716542|ref|XP_002834571.1|	101	6.00E-21	PREDICTED: NACHT, LRR and PYD domains-containing protein 12-like, partial [Pongo abelii]
Unigene101495_All	240	gi|301619047|ref|XP_002938911.1|	100	2.00E-20	PREDICTED: uncharacterized protein C14orf145-like [Xenopus (Silurana) tropicalis]
Unigene101496_All	240	--	--	--	--
Unigene101497_All	240	gi|149634328|ref|XP_001510861.1|	140	1.00E-32	PREDICTED: similar to E1A binding protein p400 [Ornithorhynchus anatinus]
Unigene101498_All	240	--	--	--	--
Unigene101499_All	240	--	--	--	--
Unigene10149_All	2177	--	--	--	--
Unigene1014_All	2625	gi|134025971|gb|AAI35200.1|	482	1.00E-134	LOC100037888 protein [Xenopus (Silurana) tropicalis]
Unigene101500_All	240	--	--	--	--
Unigene101501_All	240	--	--	--	--
Unigene101502_All	240	--	--	--	--
Unigene101503_All	240	--	--	--	--
Unigene101504_All	240	--	--	--	--
Unigene101505_All	240	--	--	--	--
Unigene101506_All	240	--	--	--	--
Unigene101507_All	240	--	--	--	--
Unigene101508_All	240	--	--	--	--
Unigene101509_All	240	--	--	--	--
Unigene10150_All	1264	--	--	--	--
Unigene101510_All	240	--	--	--	--
Unigene101511_All	240	--	--	--	--
Unigene101512_All	240	--	--	--	--
Unigene101513_All	240	--	--	--	--
Unigene101514_All	240	--	--	--	--
Unigene101515_All	240	--	--	--	--
Unigene101516_All	240	--	--	--	--
Unigene101517_All	240	--	--	--	--
Unigene101518_All	240	--	--	--	--
Unigene101519_All	240	--	--	--	--
Unigene10151_All	1554	--	--	--	--
Unigene101520_All	240	--	--	--	--
Unigene101521_All	240	--	--	--	--
Unigene101522_All	240	gi|297690767|ref|XP_002822779.1|	130	1.00E-29	PREDICTED: n-acetyl-beta-glucosaminyl-glycoprotein 4-beta-N-acetylgalactosaminyltransferase 2-like [Pongo abelii]
Unigene101523_All	240	gi|293343638|ref|XP_002725527.1|	125	4.00E-28	PREDICTED: zinc finger protein 53-like [Rattus norvegicus] >gi|293355553|ref|XP_002728739.1| PREDICTED: zinc finger protein 53-like [Rattus norvegicus]
Unigene101524_All	240	--	--	--	--
Unigene101525_All	240	--	--	--	--
Unigene101526_All	240	gi|262263303|ref|NP_001160143.1|	105	3.00E-22	gem-associated protein 5 isoform 4 [Mus musculus]
Unigene101527_All	240	--	--	--	--
Unigene101528_All	240	--	--	--	--
Unigene101529_All	240	--	--	--	--
Unigene10152_All	1922	--	--	--	--
Unigene101530_All	240	--	--	--	--
Unigene101531_All	240	gi|188011195|gb|ACD44939.1|	140	1.00E-32	kisspeptin receptor [Rana catesbeiana]
Unigene101532_All	240	--	--	--	--
Unigene101533_All	240	--	--	--	--
Unigene101534_All	240	--	--	--	--
Unigene101535_All	240	gi|297672393|ref|XP_002814287.1|	172	3.00E-42	PREDICTED: LOW QUALITY PROTEIN: intraflagellar transport protein 80 homolog [Pongo abelii]
Unigene101536_All	240	--	--	--	--
Unigene101537_All	240	--	--	--	--
Unigene101538_All	240	--	--	--	--
Unigene101539_All	240	--	--	--	--
Unigene10153_All	1758	gi|301612402|ref|XP_002935710.1|	70.5	3.00E-22	PREDICTED: transposon Ty3-I Gag-Pol polyprotein-like, partial [Xenopus (Silurana) tropicalis]
Unigene101540_All	240	--	--	--	--
Unigene101541_All	240	gi|126321783|ref|XP_001365758.1|	95.5	5.00E-19	PREDICTED: similar to ankyrin repeat domain 29 [Monodelphis domestica]
Unigene101542_All	240	--	--	--	--
Unigene101543_All	240	gi|118093761|ref|XP_422059.2|	90.5	1.00E-17	PREDICTED: similar to FUSED serine/threonine kinase [Gallus gallus]
Unigene101544_All	240	--	--	--	--
Unigene101545_All	240	--	--	--	--
Unigene101546_All	240	--	--	--	--
Unigene101547_All	240	--	--	--	--
Unigene101548_All	240	--	--	--	--
Unigene101549_All	240	--	--	--	--
Unigene10154_All	1837	gi|225708454|gb|ACO10073.1|	346	1.00E-93	Ras-related protein Rap-2b precursor [Osmerus mordax]
Unigene101550_All	240	--	--	--	--
Unigene101551_All	240	--	--	--	--
Unigene101552_All	240	--	--	--	--
Unigene101553_All	240	--	--	--	--
Unigene101554_All	240	--	--	--	--
Unigene101555_All	240	--	--	--	--
Unigene101556_All	240	--	--	--	--
Unigene101557_All	240	gi|297678160|ref|XP_002816948.1|	146	2.00E-34	PREDICTED: peroxisome assembly factor 2-like [Pongo abelii]
Unigene101558_All	240	gi|224070953|ref|XP_002188086.1|	84.7	8.00E-16	PREDICTED: transmembrane protein 132C, partial [Taeniopygia guttata]
Unigene101559_All	240	--	--	--	--
Unigene10155_All	2023	--	--	--	--
Unigene101560_All	240	--	--	--	--
Unigene101561_All	240	--	--	--	--
Unigene101562_All	240	--	--	--	--
Unigene101563_All	240	--	--	--	--
Unigene101564_All	240	--	--	--	--
Unigene101565_All	240	--	--	--	--
Unigene101566_All	240	gi|221091679|ref|XP_002170010.1|	57	2.00E-07	PREDICTED: similar to pol-like protein [Hydra magnipapillata]
Unigene101567_All	240	--	--	--	--
Unigene101568_All	240	gi|77403694|dbj|BAE46429.1|	70.1	2.00E-11	ORF2-encoded protein [Danio rerio]
Unigene101569_All	240	gi|66734174|gb|AAY53484.1|	66.2	3.00E-10	endonuclease reverse transcriptase [Bos taurus]
Unigene10156_All	1256	gi|61402147|gb|AAH91724.1|	225	2.00E-57	LOC733174 protein [Xenopus laevis]
Unigene101570_All	240	gi|301627123|ref|XP_002942726.1|	137	1.00E-31	PREDICTED: hypothetical protein LOC100495238 [Xenopus (Silurana) tropicalis]
Unigene101571_All	240	--	--	--	--
Unigene101572_All	240	--	--	--	--
Unigene101573_All	240	--	--	--	--
Unigene101574_All	240	--	--	--	--
Unigene101575_All	240	--	--	--	--
Unigene101576_All	240	gi|224047378|ref|XP_002196183.1|	65.5	5.00E-10	PREDICTED: similar to Gag-Pol polyprotein [Taeniopygia guttata]
Unigene101577_All	240	--	--	--	--
Unigene101578_All	240	--	--	--	--
Unigene101579_All	240	--	--	--	--
Unigene10157_All	1182	--	--	--	--
Unigene101580_All	240	--	--	--	--
Unigene101581_All	240	--	--	--	--
Unigene101582_All	240	gi|45383091|ref|NP_989875.1|	52.4	4.00E-06	female expressed transcript 1 [Gallus gallus] >gi|22074804|gb|AAM52407.1| female expressed transcript 1 [Gallus gallus]
Unigene101583_All	240	--	--	--	--
Unigene101584_All	240	--	--	--	--
Unigene101585_All	240	--	--	--	--
Unigene101586_All	240	--	--	--	--
Unigene101587_All	240	--	--	--	--
Unigene101588_All	240	--	--	--	--
Unigene101589_All	240	--	--	--	--
Unigene10158_All	559	gi|297685564|ref|XP_002820357.1|	194	1.00E-48	PREDICTED: nuclear pore complex protein Nup214-like [Pongo abelii]
Unigene101590_All	240	--	--	--	--
Unigene101591_All	240	--	--	--	--
Unigene101592_All	240	--	--	--	--
Unigene101593_All	240	--	--	--	--
Unigene101594_All	240	--	--	--	--
Unigene101595_All	240	gi|301778799|ref|XP_002924806.1|	102	3.00E-21	PREDICTED: zinc finger protein 629-like [Ailuropoda melanoleuca]
Unigene101596_All	240	--	--	--	--
Unigene101597_All	240	--	--	--	--
Unigene101598_All	240	--	--	--	--
Unigene101599_All	240	gi|122894096|gb|ABM67694.1|	116	2.00E-25	matrix metalloproteinase-28 [Xenopus laevis]
Unigene10159_All	2066	gi|76676866|ref|XP_590476.2|	322	5.00E-86	PREDICTED: Ras and Rab interactor 3 [Bos taurus]
Unigene1015_All	904	--	--	--	--
Unigene101600_All	240	gi|224054876|ref|XP_002193179.1|	125	4.00E-28	PREDICTED: similar to myosin 10 [Taeniopygia guttata]
Unigene101601_All	240	gi|73976972|ref|XP_850263.1|	124	9.00E-28	PREDICTED: similar to zinc finger CCCH-type containing 12A [Canis familiaris]
Unigene101602_All	240	gi|296223128|ref|XP_002757493.1|	147	1.00E-34	PREDICTED: mitogen-activated protein kinase kinase kinase kinase 4-like isoform 9 [Callithrix jacchus]
Unigene101603_All	240	--	--	--	--
Unigene101604_All	241	--	--	--	--
Unigene101605_All	241	--	--	--	--
Unigene101606_All	241	--	--	--	--
Unigene101607_All	241	--	--	--	--
Unigene101608_All	241	--	--	--	--
Unigene101609_All	241	--	--	--	--
Unigene10160_All	1118	gi|126327460|ref|XP_001368047.1|	456	1.00E-127	PREDICTED: similar to Chain G, Structure Of The Human Rna Exosome Composed Of Rrp41, Rrp45, Rrp46, Rrp43, Mtr3, Rrp42, Csl4, Rrp4, And Rrp40 [Monodelphis domestica]
Unigene101610_All	241	--	--	--	--
Unigene101611_All	241	--	--	--	--
Unigene101612_All	241	--	--	--	--
Unigene101613_All	241	gi|73958152|ref|XP_546995.2|	70.5	2.00E-11	PREDICTED: similar to RB-associated KRAB repressor [Canis familiaris]
Unigene101614_All	241	--	--	--	--
Unigene101615_All	241	gi|292620400|ref|XP_001921169.2|	84.3	1.00E-15	PREDICTED: Spectrin beta chain, putative-like [Danio rerio]
Unigene101616_All	241	--	--	--	--
Unigene101617_All	241	--	--	--	--
Unigene101618_All	241	--	--	--	--
Unigene101619_All	241	--	--	--	--
Unigene10161_All	648	gi|32394793|gb|AAN15747.1|	132	1.00E-29	reverse transcriptase-like protein [Paralichthys olivaceus]
Unigene101620_All	241	--	--	--	--
Unigene101621_All	241	--	--	--	--
Unigene101622_All	241	gi|224067622|ref|XP_002194844.1|	77.4	1.00E-13	PREDICTED: similar to FLJ00137 protein [Taeniopygia guttata]
Unigene101623_All	241	--	--	--	--
Unigene101624_All	241	--	--	--	--
Unigene101625_All	241	--	--	--	--
Unigene101626_All	241	--	--	--	--
Unigene101627_All	241	--	--	--	--
Unigene101628_All	241	--	--	--	--
Unigene101629_All	241	--	--	--	--
Unigene10162_All	1468	gi|126314456|ref|XP_001377387.1|	689	0	PREDICTED: similar to hDj9 [Monodelphis domestica]
Unigene101630_All	241	--	--	--	--
Unigene101631_All	241	gi|149516650|ref|XP_001513915.1|	142	4.00E-33	PREDICTED: similar to citron, partial [Ornithorhynchus anatinus]
Unigene101632_All	241	--	--	--	--
Unigene101633_All	241	--	--	--	--
Unigene101634_All	241	gi|301614135|ref|XP_002936557.1|	141	7.00E-33	PREDICTED: lipoxygenase homology domain-containing protein 1-like [Xenopus (Silurana) tropicalis]
Unigene101635_All	241	--	--	--	--
Unigene101636_All	241	--	--	--	--
Unigene101637_All	241	--	--	--	--
Unigene101638_All	241	--	--	--	--
Unigene101639_All	241	--	--	--	--
Unigene10163_All	1551	--	--	--	--
Unigene101640_All	241	--	--	--	--
Unigene101641_All	241	gi|157921577|gb|ABW02882.1|	57.8	1.00E-07	minicollagen 3-4a [Clytia hemisphaerica]
Unigene101642_All	241	--	--	--	--
Unigene101643_All	241	--	--	--	--
Unigene101644_All	241	--	--	--	--
Unigene101645_All	241	--	--	--	--
Unigene101646_All	241	gi|149600747|ref|XP_001520944.1|	45.8	3.00E-07	PREDICTED: similar to pol protein [Ornithorhynchus anatinus]
Unigene101647_All	241	--	--	--	--
Unigene101648_All	241	--	--	--	--
Unigene101649_All	241	--	--	--	--
Unigene10164_All	1841	gi|148227366|ref|NP_001091538.1|	673	0	protein CASC3 [Bos taurus] >gi|251764654|sp|A5D7H5.1|CASC3_BOVIN RecName: Full=Protein CASC3; AltName: Full=Cancer susceptibility candidate gene 3 protein; AltName: Full=Metastatic lymph node gene 51 protein homolog; Short=MLN 51 homolog; AltName: Full=Protein barentsz; Short=Btz >gi|146186899|gb|AAI40557.1| CASC3 protein [Bos taurus] >gi|296476350|gb|DAA18465.1| metastatic lymph node 51 [Bos tau…
Unigene101650_All	241	--	--	--	--
Unigene101651_All	241	gi|157821529|ref|NP_001100161.1|	73.2	3.00E-18	zinc finger protein 436 [Rattus norvegicus] >gi|149024312|gb|EDL80809.1| rCG30715 [Rattus norvegicus]
Unigene101652_All	241	--	--	--	--
Unigene101653_All	241	--	--	--	--
Unigene101654_All	241	--	--	--	--
Unigene101655_All	241	gi|194216628|ref|XP_001916809.1|	106	3.00E-22	PREDICTED: similar to envoplakin [Equus caballus]
Unigene101656_All	241	--	--	--	--
Unigene101657_All	241	--	--	--	--
Unigene101658_All	241	--	--	--	--
Unigene101659_All	241	--	--	--	--
Unigene10165_All	1639	gi|224050778|ref|XP_002197478.1|	686	0	PREDICTED: DENN/MADD domain containing 5A [Taeniopygia guttata]
Unigene101660_All	241	--	--	--	--
Unigene101661_All	241	--	--	--	--
Unigene101662_All	241	--	--	--	--
Unigene101663_All	241	--	--	--	--
Unigene101664_All	241	--	--	--	--
Unigene101665_All	241	--	--	--	--
Unigene101666_All	241	--	--	--	--
Unigene101667_All	241	--	--	--	--
Unigene101668_All	241	gi|72044779|ref|XP_790033.1|	53.5	2.00E-06	PREDICTED: similar to ORF2-encoded protein [Strongylocentrotus purpuratus]
Unigene101669_All	241	--	--	--	--
Unigene10166_All	1943	--	--	--	--
Unigene101670_All	241	--	--	--	--
Unigene101671_All	241	--	--	--	--
Unigene101672_All	241	--	--	--	--
Unigene101673_All	241	gi|118091464|ref|XP_423445.2|	156	2.00E-37	PREDICTED: similar to Ankyrin repeat and BTB (POZ) domain containing 2 [Gallus gallus]
Unigene101674_All	241	--	--	--	--
Unigene101675_All	241	--	--	--	--
Unigene101676_All	241	--	--	--	--
Unigene101677_All	241	--	--	--	--
Unigene101678_All	241	--	--	--	--
Unigene101679_All	241	--	--	--	--
Unigene10167_All	885	--	--	--	--
Unigene101680_All	241	--	--	--	--
Unigene101681_All	241	--	--	--	--
Unigene101682_All	241	--	--	--	--
Unigene101683_All	241	--	--	--	--
Unigene101684_All	241	--	--	--	--
Unigene101685_All	241	--	--	--	--
Unigene101686_All	241	--	--	--	--
Unigene101687_All	241	--	--	--	--
Unigene101688_All	241	--	--	--	--
Unigene101689_All	241	--	--	--	--
Unigene10168_All	841	--	--	--	--
Unigene101690_All	241	--	--	--	--
Unigene101691_All	241	--	--	--	--
Unigene101692_All	241	gi|149040409|gb|EDL94447.1|	147	8.00E-35	soc-2 (suppressor of clear) homolog (C. elegans), isoform CRA_b [Rattus norvegicus]
Unigene101693_All	241	gi|301626998|ref|XP_002942667.1|	58.9	5.00E-08	PREDICTED: sushi, von Willebrand factor type A, EGF and pentraxin domain-containing protein 1-like [Xenopus (Silurana) tropicalis]
Unigene101694_All	241	--	--	--	--
Unigene101695_All	241	gi|183211947|gb|ACC54636.1|	161	7.00E-39	aldehyde dehydrogenase class 1 [Xenopus borealis]
Unigene101696_All	241	--	--	--	--
Unigene101697_All	241	--	--	--	--
Unigene101698_All	241	--	--	--	--
Unigene101699_All	241	--	--	--	--
Unigene10169_All	1481	gi|51950233|gb|AAH82415.1|	487	1.00E-136	LOC446969 protein [Xenopus laevis]
Unigene1016_All	2113	gi|149412812|ref|XP_001510817.1|	1186	0	PREDICTED: similar to KIAA0799 protein [Ornithorhynchus anatinus]
Unigene101700_All	241	--	--	--	--
Unigene101701_All	241	--	--	--	--
Unigene101702_All	241	--	--	--	--
Unigene101703_All	241	--	--	--	--
Unigene101704_All	241	--	--	--	--
Unigene101705_All	241	--	--	--	--
Unigene101706_All	241	--	--	--	--
Unigene101707_All	241	--	--	--	--
Unigene101708_All	241	--	--	--	--
Unigene101709_All	241	--	--	--	--
Unigene10170_All	1239	gi|126291480|ref|XP_001380662.1|	247	6.00E-64	PREDICTED: similar to 2310022M17Rik protein [Monodelphis domestica]
Unigene101710_All	241	--	--	--	--
Unigene101711_All	241	--	--	--	--
Unigene101712_All	241	gi|291240505|ref|XP_002740159.1|	92.8	3.00E-18	PREDICTED: polyprotein-like [Saccoglossus kowalevskii]
Unigene101713_All	241	--	--	--	--
Unigene101714_All	241	--	--	--	--
Unigene101715_All	241	--	--	--	--
Unigene101716_All	241	--	--	--	--
Unigene101717_All	241	--	--	--	--
Unigene101718_All	241	--	--	--	--
Unigene101719_All	241	gi|149047034|gb|EDL99754.1|	86.3	3.00E-16	rCG64318 [Rattus norvegicus]
Unigene10171_All	1412	gi|301604531|ref|XP_002931898.1|	501	1.00E-140	PREDICTED: ankyrin repeat domain-containing protein 16-like [Xenopus (Silurana) tropicalis]
Unigene101720_All	241	gi|52345492|ref|NP_001004794.1|	94.4	1.00E-18	eukaryotic translation initiation factor 3 subunit M [Xenopus (Silurana) tropicalis] >gi|82183686|sp|Q6DK91.1|EIF3M_XENTR RecName: Full=Eukaryotic translation initiation factor 3 subunit M; Short=eIF3m >gi|49522813|gb|AAH74530.1| eukaryotic translation initiation factor 3, subunit M [Xenopus (Silurana) tropicalis] >gi|89268264|emb|CAJ83840.1| dendritic cell protein GA17 [Xenopus tropicalis]
Unigene101721_All	241	--	--	--	--
Unigene101722_All	241	gi|126338605|ref|XP_001369008.1|	117	1.00E-25	PREDICTED: similar to Chromosome 3 open reading frame 59 [Monodelphis domestica]
Unigene101723_All	241	--	--	--	--
Unigene101724_All	241	--	--	--	--
Unigene101725_All	241	gi|148680841|gb|EDL12788.1|	80.9	1.00E-14	mCG1492, isoform CRA_d [Mus musculus]
Unigene101726_All	241	gi|77403696|dbj|BAE46430.1|	95.9	4.00E-19	reverse transcriptase [Danio rerio]
Unigene101727_All	241	gi|74008436|ref|XP_852503.1|	67.4	1.00E-10	PREDICTED: similar to LINE-1 reverse transcriptase homolog [Canis familiaris]
Unigene101728_All	241	--	--	--	--
Unigene101729_All	241	--	--	--	--
Unigene10172_All	1139	gi|118100050|ref|XP_415739.2|	555	1.00E-156	PREDICTED: similar to Mybbp1a protein [Gallus gallus]
Unigene101730_All	241	gi|224051468|ref|XP_002200563.1|	69.3	4.00E-11	PREDICTED: pinin, desmosome associated protein [Taeniopygia guttata]
Unigene101731_All	241	--	--	--	--
Unigene101732_All	241	gi|194213347|ref|XP_001916720.1|	97.1	2.00E-19	PREDICTED: similar to Leucine-rich repeat-containing protein KIAA1731 [Equus caballus]
Unigene101733_All	241	--	--	--	--
Unigene101734_All	241	--	--	--	--
Unigene101735_All	241	gi|74007488|ref|XP_848398.1|	65.9	4.00E-10	PREDICTED: similar to LINE-1 reverse transcriptase homolog [Canis familiaris]
Unigene101736_All	241	--	--	--	--
Unigene101737_All	241	--	--	--	--
Unigene101738_All	241	--	--	--	--
Unigene101739_All	241	--	--	--	--
Unigene10173_All	1086	gi|149634094|ref|XP_001506476.1|	504	1.00E-141	PREDICTED: similar to Nme6 protein [Ornithorhynchus anatinus]
Unigene101740_All	241	--	--	--	--
Unigene101741_All	241	--	--	--	--
Unigene101742_All	241	--	--	--	--
Unigene101743_All	241	--	--	--	--
Unigene101744_All	241	gi|301753817|ref|XP_002912754.1|	96.3	3.00E-19	PREDICTED: LOW QUALITY PROTEIN: uncharacterized protein C19orf44-like [Ailuropoda melanoleuca]
Unigene101745_All	241	--	--	--	--
Unigene101746_All	241	--	--	--	--
Unigene101747_All	241	--	--	--	--
Unigene101748_All	241	gi|291240507|ref|XP_002740160.1|	67.4	1.00E-10	PREDICTED: polyprotein-like [Saccoglossus kowalevskii]
Unigene101749_All	241	--	--	--	--
Unigene10174_All	753	--	--	--	--
Unigene101750_All	241	--	--	--	--
Unigene101751_All	241	gi|118403518|ref|NP_001027479.2|	60.5	2.00E-08	polymerase (DNA directed) iota [Xenopus (Silurana) tropicalis] >gi|113197613|gb|AAI21200.1| DNA polymerase iota [Xenopus (Silurana) tropicalis]
Unigene101752_All	241	gi|77403696|dbj|BAE46430.1|	56.6	2.00E-07	reverse transcriptase [Danio rerio]
Unigene101753_All	241	--	--	--	--
Unigene101754_All	241	gi|220675709|emb|CAP69654.1|	75.5	5.00E-13	polyprotein [Lubomirskia baicalensis]
Unigene101755_All	241	--	--	--	--
Unigene101756_All	241	--	--	--	--
Unigene101757_All	241	--	--	--	--
Unigene101758_All	241	--	--	--	--
Unigene101759_All	241	--	--	--	--
Unigene10175_All	938	--	--	--	--
Unigene101760_All	241	--	--	--	--
Unigene101761_All	241	--	--	--	--
Unigene101762_All	241	--	--	--	--
Unigene101763_All	241	--	--	--	--
Unigene101764_All	241	--	--	--	--
Unigene101765_All	241	--	--	--	--
Unigene101766_All	241	--	--	--	--
Unigene101767_All	241	--	--	--	--
Unigene101768_All	241	gi|126322085|ref|XP_001373864.1|	70.1	2.00E-11	PREDICTED: similar to zinc finger protein 407, [Monodelphis domestica]
Unigene101769_All	241	gi|31753114|gb|AAH53854.1|	169	2.00E-41	Unknown (protein for IMAGE:5194336) [Homo sapiens] >gi|111494016|gb|AAI11385.1| Unknown (protein for IMAGE:5198300) [Homo sapiens]
Unigene10176_All	1872	--	--	--	--
Unigene101770_All	241	--	--	--	--
Unigene101771_All	241	--	--	--	--
Unigene101772_All	241	--	--	--	--
Unigene101773_All	241	gi|163916031|gb|AAI57215.1|	58.9	5.00E-08	LOC100135188 protein [Xenopus (Silurana) tropicalis] >gi|213624369|gb|AAI71002.1| LOC100135188 protein [Xenopus (Silurana) tropicalis] >gi|213625629|gb|AAI71004.1| LOC100135188 protein [Xenopus (Silurana) tropicalis]
Unigene101774_All	241	gi|193674078|ref|XP_001951610.1|	99.4	3.00E-20	PREDICTED: similar to zinc finger-like protein [Acyrthosiphon pisum]
Unigene101775_All	241	gi|301628362|ref|XP_002943325.1|	55.8	4.00E-07	PREDICTED: putative transposase element L1Md-A101/L1Md-A102/L1Md-A2-like [Xenopus (Silurana) tropicalis]
Unigene101776_All	241	--	--	--	--
Unigene101777_All	241	gi|169642026|gb|AAI60765.1|	62	6.00E-09	LOC100158321 protein [Xenopus laevis]
Unigene101778_All	241	--	--	--	--
Unigene101779_All	241	--	--	--	--
Unigene10177_All	957	--	--	--	--
Unigene101780_All	241	--	--	--	--
Unigene101781_All	241	--	--	--	--
Unigene101782_All	241	--	--	--	--
Unigene101783_All	241	--	--	--	--
Unigene101784_All	241	--	--	--	--
Unigene101785_All	241	--	--	--	--
Unigene101786_All	241	--	--	--	--
Unigene101787_All	241	--	--	--	--
Unigene101788_All	241	--	--	--	--
Unigene101789_All	241	--	--	--	--
Unigene10178_All	602	--	--	--	--
Unigene101790_All	241	--	--	--	--
Unigene101791_All	241	gi|55771211|dbj|BAD72127.1|	72	5.00E-12	reverse transcriptase [Anguilla japonica]
Unigene101792_All	241	--	--	--	--
Unigene101793_All	241	--	--	--	--
Unigene101794_All	242	--	--	--	--
Unigene101795_All	242	--	--	--	--
Unigene101796_All	242	--	--	--	--
Unigene101797_All	242	gi|118093579|ref|XP_001234507.1|	115	3.00E-25	PREDICTED: similar to HoxD9 [Gallus gallus]
Unigene101798_All	242	--	--	--	--
Unigene101799_All	242	gi|297488222|ref|XP_002696800.1|	73.6	2.00E-12	PREDICTED: Ras and Rab interactor 3 [Bos taurus] >gi|296475245|gb|DAA17360.1| Ras and Rab interactor 3 [Bos taurus]
Unigene10179_All	532	--	--	--	--
Unigene1017_All	2711	gi|126321290|ref|XP_001378749.1|	1499	0	PREDICTED: similar to mKIAA1077 protein [Monodelphis domestica]
[truncated: 114,788 more rows]
