# Supplementary material for: De novo transcriptome sequencing of axolotl blastema for identification of differentially expressed genes during limb regeneration
Source: BMC Genomics. 2013 Jul 1;14:434. doi: 10.1186/1471-2164-14-434 (PMC3702472; doi:10.1186/1471-2164-14-434)
Supplement: Additional file 3 — The 885 unigenes determined up-regulated and 1068 unigenes determined down-regulated in blastema. [file 1471-2164-14-434-S3.xlsx]

## Sheet: up-regulated
Nr-ID	geneID	gene_description
gi|77799777|gb|BAE46749|	Unigene32862_All	CPD photolyase-like [Xenopus laevis]
gi|148234100|ref|NP_001090563|	Unigene451_All	XPA binding protein 2 [Xenopus laevis]
gi|54038060|gb|AAH84328|	Unigene6206_All	LOC398569 protein [Xenopus laevis]
gi|47682858|gb|AAH70850|	Unigene115543_All	MGC84589 protein [Xenopus laevis]
gi|27469867|gb|AAH41731|	Unigene18117_All	Hoxa3a-prov protein [Xenopus laevis]
gi|77808105|gb|ABB03734|	Unigene8360_All	RPGR ORF15 isoform [Xenopus laevis]
gi|82176910|sp|Q7ZZH4|	Unigene114985_All	RecName: Full=Anterior gradient protein 2-B; Flags: Precursor
gi|82179061|sp|Q5FWM1|	Unigene115064_All	RecName: Full=Alpha-tubulin N-acetyltransferase; Short=Alpha-TAT; Short=TAT; AltName: Full=Acetyltransferase MEC-17
gi|82177449|sp|Q91575|	Unigene17827_All	RecName: Full=Tubulin beta chain; AltName: Full=Tubulin beta-5 chain
gi|47122986|gb|AAH70647|	Unigene8962_All	MGC82178 protein [Xenopus laevis]
gi|56270223|gb|AAH87466|	Unigene23476_All	LOC496059 protein [Xenopus laevis]
gi|82181891|sp|Q6AX44|	Unigene376_All	RecName: Full=Fibrinogen C domain-containing protein 1-A
gi|62510670|sp|O73754|	Unigene90562_All	RecName: Full=Gremlin-1; AltName: Full=Cysteine knot superfamily 1, BMP antagonist 1; Flags: Precursor
gi|27924442|gb|AAH45048|	Unigene21964_All	MGC53266 protein [Xenopus laevis]
gi|148237061|ref|NP_001090372|	Unigene116484_All	hypothetical protein LOC779283 [Xenopus laevis]
gi|82236429|sp|Q6GM71|	Unigene1130_All	RecName: Full=Leucine-rich repeat and WD repeat-containing protein 1; AltName: Full=ORC-associated protein; Short=ORCA; AltName: Full=Origin recognition complex-associated protein
gi|82175128|gb|BAE48358|	Unigene113237_All	RecQ4 protein [Xenopus laevis]
gi|209413707|ref|NP_001129236|	Unigene25032_All	ubiquitin-like with PHD and ring finger domains 1 [Xenopus laevis]
gi|22653657|sp|Q8UVR5|	Unigene23932_All	RecName: Full=Bromodomain adjacent to zinc finger domain protein 1A; AltName: Full=ATP-utilizing chromatin assembly and remodeling factor 1; Short=xACF1
gi|47937458|gb|AAH72033|	Unigene26221_All	MGC78824 protein [Xenopus laevis]
gi|62825919|gb|AAH94075|	Unigene113878_All	LOC443711 protein [Xenopus laevis]
gi|80476426|gb|AAI08562|	Unigene2327_All	LOC432338 protein [Xenopus laevis]
gi|82237117|sp|Q6NRI8|	Unigene31943_All	RecName: Full=Centromere protein S; Short=CENP-S; AltName: Full=Apoptosis-inducing TAF9-like domain-containing protein 1 homolog; AltName: Full=FANCM-interacting histone fold protein 1
gi|82188029|sp|Q7T0M6|	Unigene2549_All	RecName: Full=Histone chaperone asf1a-B; AltName: Full=Anti-silencing function protein 1 homolog A-B
gi|62471498|gb|AAH93553|	Unigene18842_All	MGC115323 protein [Xenopus laevis]
gi|8101589|gb|AAF72583|	Unigene9492_All	T-cell factor 4 [Xenopus laevis]
gi|308153262|ref|NP_001184000|	Unigene108072_All	family with sequence similarity 64, member A [Xenopus laevis]
gi|37747620|gb|AAH59959|	Unigene116710_All	MGC68494 protein [Xenopus laevis]
gi|82181935|sp|Q6AXB2|	Unigene24582_All	RecName: Full=Rab9 effector protein with kelch motifs
gi|155369235|ref|NP_001094401|	Unigene113403_All	matrix metallopeptidase 13 (collagenase 3) [Xenopus laevis]
gi|82195643|sp|Q5M7G4|	Unigene114755_All	RecName: Full=Adenylate kinase 8
gi|49116749|gb|AAH73227|	Unigene10290_All	MGC80553 protein [Xenopus laevis]
gi|239938710|sp|P40647|	Unigene90495_All	RecName: Full=Transcription factor Sox-5; Short=xSox-5; AltName: Full=SRY (sex determining region Y)-box 5
gi|239977610|gb|B7ZR65|	Unigene302_All	RecName: Full=Transcription factor Sox-9-A
gi|38014528|gb|AAH60486|	Unigene5291_All	MGC68695 protein [Xenopus laevis]
gi|62027460|gb|AAH92119|	Unigene30034_All	MGC115333 protein [Xenopus laevis]
gi|50418355|gb|AAH77504|	Unigene16082_All	Cbs-prov protein [Xenopus laevis]
gi|6647590|sp|O42584|	Unigene2345_All	RecName: Full=Nucleoplasmin-like protein NO29; AltName: Full=NOVA
gi|47506906|gb|AAH70993|	Unigene1707_All	LOC398275 protein [Xenopus laevis]
gi|77748333|gb|AAI06240|	Unigene30274_All	LOC495502 protein [Xenopus laevis]
gi|223635192|gb|A1L2P5|	Unigene85920_All	RecName: Full=Homeobox protein Hox-D3
gi|28268588|gb|CAC44975|	Unigene115397_All	homeobox protein, Hoxa13 [Xenopus laevis]
gi|82180873|sp|Q640K1|	Unigene82128_All	RecName: Full=Neurochondrin
gi|623600|gb|AAA60937|	Unigene70117_All	C protein [Xenopus laevis]
gi|15029044|gb|CAC44976|	Unigene86529_All	homeobox protein Hox C12 [Xenopus laevis]
gi|59803954|gb|AAX08046|	Unigene115968_All	EFHC1 [Xenopus laevis]
gi|82184029|sp|Q6GMB0|	Unigene32925_All	RecName: Full=Sister chromatid cohesion protein DCC1
gi|76780160|gb|AAI06574|	Unigene111387_All	LOC733377 protein [Xenopus laevis]
gi|66910972|gb|AAH97734|	Unigene19906_All	MGC115418 protein [Xenopus laevis]
gi|82133725|sp|Q8AXW8|	Unigene14538_All	RecName: Full=T-box transcription factor TBX20; Short=T-box protein 20
gi|148223714|ref|NP_001090362|	Unigene95683_All	metallophosphoesterase 1 [Xenopus laevis]
gi|51950291|gb|AAH82452|	Unigene29885_All	MGC84195 protein [Xenopus laevis]
gi|147902499|ref|NP_001090393|	Unigene13796_All	intraflagellar transport 46 homolog [Xenopus laevis]
gi|28175397|gb|AAH45229|	Unigene56550_All	Sfrs2-prov protein [Xenopus laevis]
gi|34783853|gb|AAH56838|	Unigene116718_All	MGC64237 protein [Xenopus laevis]
gi|50603596|gb|AAH77746|	Unigene8853_All	Orc6l-prov protein [Xenopus laevis]
gi|2995458|gb|CAB08267|	Unigene10902_All	eHAND [Xenopus laevis]
gi|28839018|gb|AAH47975|	Unigene2375_All	Rrm2-prov protein [Xenopus laevis]
gi|82133582|sp|Q8AX98|	Unigene88424_All	RecName: Full=T-box transcription factor TBX1-A; Short=T-box protein 1-A
gi|68534047|gb|AAH98996|	Unigene110819_All	Klf5 protein [Xenopus laevis]
gi|292630761|gb|B7ZRU9|	Unigene34703_All	RecName: Full=MDS1 and EVI1 complex locus protein EVI1-A; AltName: Full=Ecotropic virus integration site 1 protein homolog-A; Short=Evi-1; Short=xEvi-1
gi|47122811|gb|AAH70528|	Unigene38127_All	Trmt11 protein [Xenopus laevis]
gi|37594529|gb|AAQ94195|	Unigene109524_All	hedgehog-interacting protein [Xenopus laevis]
gi|83318223|gb|AAI08628|	Unigene110224_All	MGC131247 protein [Xenopus laevis]
gi|148744510|gb|AAI42575|	Unigene111882_All	LOC100101303 protein [Xenopus laevis]
gi|609282|gb|CAA78915|	Unigene12045_All	p46Eg265 [Xenopus laevis]
gi|68534421|gb|AAH99283|	Unigene23849_All	DCPS protein [Xenopus laevis]
gi|62185676|gb|AAH92323|	Unigene2138_All	LOC443584 protein [Xenopus laevis]
gi|37805207|gb|AAH60345|	Unigene33133_All	MGC68792 protein [Xenopus laevis]
gi|27924331|gb|AAH44993|	Unigene8935_All	Ppil2 protein [Xenopus laevis]
gi|296439773|gb|D3IUT5|	Unigene17816_All	RecName: Full=Treslin; AltName: Full=TopBP1-interacting checkpoint and replication regulator; AltName: Full=TopBP1-interacting, replication-stimulating protein
gi|37805199|gb|AAH60365|	Unigene37895_All	MGC68796 protein [Xenopus laevis]
gi|58047691|gb|AAH89181|	Unigene26417_All	MGC98917 protein [Xenopus laevis]
gi|47123076|gb|AAH70745|	Unigene6428_All	CaM-KI protein [Xenopus laevis]
gi|71051192|gb|AAH99334|	Unigene22077_All	Unknown (protein for MGC:116529) [Xenopus laevis]
gi|49899068|gb|AAH76785|	Unigene33077_All	Xporc-d protein [Xenopus laevis]
gi|82185236|sp|Q6NRI4|	Unigene14257_All	RecName: Full=Transmembrane protein 39B
gi|18031734|gb|AAK64517|	Unigene28973_All	small G-protein H-Ras [Xenopus laevis]
gi|153792349|ref|NP_001093370|	Unigene17429_All	pseudouridylate synthase 3 [Xenopus laevis]
gi|3414963|gb|AAC31543|	Unigene10547_All	lamin B1 [Xenopus laevis]
gi|82217015|sp|Q90VV1|	Unigene7350_All	RecName: Full=Transcription factor HES-4-B; AltName: Full=Hairy and enhancer of split 4-B; AltName: Full=Protein hairy-2; Short=Xhairy2; AltName: Full=Protein hairy-2a; Short=Xhairy2b
gi|6572469|gb|CAB63117|	Unigene84223_All	frizzled 4 protein [Xenopus laevis]
gi|915363|gb|AAA73572|	Unigene25702_All	insulin receptor substrate-1-like protein [Xenopus laevis]
gi|82235676|sp|Q6DCD5|	Unigene116294_All	RecName: Full=Transmembrane and TPR repeat-containing protein 2
gi|26106079|gb|BAC41520|	Unigene32558_All	adult keratin XAK-C [Xenopus laevis]
gi|731158|sp|P31286|	Unigene14208_All	RecName: Full=Protein Wnt-5a; Short=XWnt-5a; Flags: Precursor
gi|50925135|gb|AAH79713|	Unigene17202_All	MGC82093 protein [Xenopus laevis]
gi|82207955|sp|Q7SYH5|	Unigene9597_All	RecName: Full=Sodium-coupled monocarboxylate transporter 1; AltName: Full=Electrogenic sodium monocarboxylate cotransporter; Short=xSMCTe; AltName: Full=Sodium solute transporter Vito; AltName: Full=Solute carrier family 5 member 8
gi|51513220|gb|AAH80430|	Unigene34387_All	MGC86497 protein [Xenopus laevis]
gi|27696248|gb|AAH43760|	Unigene20_All	Alpl-prov protein [Xenopus laevis]
gi|82177647|sp|Q9IAJ6|	Unigene32905_All	RecName: Full=Glycine amidinotransferase, mitochondrial; AltName: Full=L-arginine:glycine amidinotransferase; AltName: Full=Transamidinase; Flags: Precursor
gi|49115927|gb|AAH73653|	Unigene16787_All	MGC82995 protein [Xenopus laevis]
gi|77748265|gb|AAI06207|	Unigene39988_All	XNop56 protein [Xenopus laevis]
gi|54035244|gb|AAH84117|	Unigene38269_All	LOC495026 protein [Xenopus laevis]
gi|54038766|gb|AAH84634|	Unigene8371_All	LOC398511 protein [Xenopus laevis]
gi|207028185|ref|NP_001128695|	Unigene115156_All	E4F transcription factor 1 [Xenopus laevis]
gi|50418303|gb|AAH77977|	Unigene10078_All	Hadh2-prov protein [Xenopus laevis]
gi|213626069|gb|AAI70532|	Unigene63111_All	Lk-a protein [Xenopus laevis]
gi|52222134|gb|AAU34014|	Unigene113968_All	microtubule associated protein [Xenopus laevis]
gi|239509232|gb|ACR81599|	Unigene111198_All	calcium channel voltage-dependent T type Cav3.3, alpha 1i subunit [Xenopus laevis]
gi|54261576|gb|AAH84348|	Unigene31930_All	LOC495267 protein [Xenopus laevis]
gi|77862484|gb|ABB04523|	Unigene574_All	chromatin assembly factor-1 p60 subunit [Xenopus laevis]
gi|189217718|ref|NP_001121300|	Unigene259_All	N-lysine methyltransferase SETD8-A [Xenopus laevis]
gi|85542143|sp|Q4KLP8|	Unigene16233_All	RecName: Full=Shugoshin-like 1; AltName: Full=Xsgo
gi|51261445|gb|AAH80022|	Unigene328_All	MGC82288 protein [Xenopus laevis]
gi|163914439|ref|NP_001106304|	Unigene116044_All	coxsackie virus and adenovirus receptor [Xenopus laevis]
gi|84569962|gb|AAI10779|	Unigene8497_All	PARP protein [Xenopus laevis]
gi|59805013|gb|AAX08102|	Unigene35264_All	UDP-glucose dehydrogenase [Xenopus laevis]
gi|46250106|gb|AAH68765|	Unigene7001_All	MGC81278 protein [Xenopus laevis]
gi|57239843|gb|AAW49215|	Unigene17899_All	MTG8 [Xenopus laevis]
gi|71679782|gb|AAI00179|	Unigene20888_All	NFYA protein [Xenopus laevis]
gi|147905311|ref|NP_001090602|	Unigene89161_All	hypothetical protein LOC100036845 [Xenopus laevis]
gi|56474875|gb|AAV91782|	Unigene8727_All	Brg1 [Xenopus laevis]
gi|46250277|gb|AAH68644|	Unigene103887_All	LOC397846 protein [Xenopus laevis]
gi|82185306|sp|Q6NRW3|	Unigene17122_All	RecName: Full=Kinetochore protein Spc24; Short=xSpc24
gi|147903141|ref|NP_001090482|	Unigene30990_All	transmembrane protein with EGF-like and two follistatin-like domains 2 [Xenopus laevis]
gi|52138924|gb|AAH82658|	Unigene28769_All	LOC494675 protein [Xenopus laevis]
gi|1222537|gb|AAC59880|	Unigene115069_All	XL20 [Xenopus laevis]
gi|54037959|gb|AAH84193|	Unigene24962_All	Ezh2 protein [Xenopus laevis]
gi|212286082|ref|NP_001131038|	Unigene32567_All	fibroblast growth factor 10 [Xenopus laevis]
gi|125858792|gb|AAI29617|	Unigene113207_All	LOC100037191 protein [Xenopus laevis]
gi|184191037|gb|ACC76750|	Unigene109281_All	TRF1 interacting nuclear factor 2 [Xenopus laevis]
gi|27694584|gb|AAH44013|	Unigene91308_All	Nudt6 protein [Xenopus laevis]
gi|82177426|sp|Q90Z80|	Unigene9981_All	RecName: Full=F-box only protein 5-A; AltName: Full=Early mitotic inhibitor 1-A
gi|82069065|sp|O13024|	Unigene32141_All	RecName: Full=Inner centromere protein A; Short=XL-INCENP; Short=xINC; Short=xIncenp; AltName: Full=Mitotic phosphoprotein 130
gi|49118681|gb|AAH73716|	Unigene81850_All	MGC83659 protein [Xenopus laevis]
gi|189217527|ref|NP_001121229|	Unigene1438_All	HAUS augmin-like complex, subunit 7 [Xenopus laevis]
gi|57920944|gb|AAH89128|	Unigene9489_All	MGC85128 protein [Xenopus laevis]
gi|73917809|sp|Q9DF50|	Unigene16077_All	RecName: Full=Claspin; AltName: Full=xClaspin
gi|54038136|gb|AAH84431|	Unigene32955_All	Ctk2-A protein [Xenopus laevis]
gi|37720481|gb|AAN41461|	Unigene15251_All	LIM homeobox protein 2 [Xenopus laevis]
gi|20385451|gb|AAM21293|	Unigene33251_All	sprouty 2 [Xenopus laevis]
gi|163916494|gb|AAI57401|	Unigene110982_All	LOC100036982 protein [Xenopus laevis]
gi|189217757|ref|NP_001121319|	Unigene115557_All	hypothetical protein LOC100158404 [Xenopus laevis]
gi|49115131|gb|AAH73195|	Unigene34500_All	MGC80446 protein [Xenopus laevis]
gi|82200977|sp|Q6GLQ1|	Unigene8733_All	RecName: Full=Serpin B5
gi|55153751|gb|AAH85209|	Unigene445_All	LOC495510 protein [Xenopus laevis]
gi|163915582|gb|AAI57462|	Unigene115874_All	LOC100137656 protein [Xenopus laevis]
gi|82180460|sp|Q5XHC5|	Unigene116405_All	RecName: Full=Insulin-like growth factor-binding protein 2; Short=IGF-binding protein 2; Short=IGFBP-2; Flags: Precursor
gi|27924187|gb|AAH44975|	Unigene1276_All	Nr2f2 protein [Xenopus laevis]
gi|82176912|sp|Q7ZZH7|	Unigene31848_All	RecName: Full=Protein DBF4 homolog A
gi|95132377|gb|AAI16462|	Unigene83785_All	Unknown (protein for MGC:132388) [Xenopus laevis]
gi|168693545|ref|NP_001108291|	Unigene113410_All	hypothetical protein LOC100137688 [Xenopus laevis]
gi|82225303|sp|Q9YH16|	Unigene91784_All	RecName: Full=LIM domain only protein 3; Short=LMO-3; AltName: Full=LIM domain only protein 1; Short=LMO-1; Short=xLMO1
gi|82179605|sp|Q5PPV5|	Unigene23077_All	RecName: Full=Protein FAM164A
gi|1079288|gb|S53609|	Unigene16416_All	DNA mismatch repair protein MSH2 - African clawed frog
gi|163916336|gb|AAI57475|	Unigene116096_All	LOC100137665 protein [Xenopus laevis]
gi|7248661|gb|AAF43607|	Unigene32001_All	receptor protein tyrosine phosphatase CRYP-alpha [Xenopus laevis]
gi|67633275|gb|AAY78552|	Unigene26258_All	Dachshund-like with gill expression [Xenopus laevis]
gi|82181902|sp|Q6AX60|	Unigene113537_All	RecName: Full=Protein PTHB1; AltName: Full=Bardet-Biedl syndrome 9 protein homolog; AltName: Full=Parathyroid hormone-responsive B1 gene protein homolog
gi|27371273|gb|AAH41257|	Unigene24776_All	Gpsm2 protein [Xenopus laevis]
gi|65137|gb|CAA36116|	Unigene17537_All	prepro-polypeptide [Xenopus laevis]
gi|83406038|gb|AAI10790|	Unigene38112_All	LOC496306 protein [Xenopus laevis]
gi|189217564|ref|NP_001121241|	Unigene115805_All	multiple endocrine neoplasia I [Xenopus laevis]
gi|62871721|gb|AAH94397|	Unigene72918_All	Lsm2 protein [Xenopus laevis]
gi|34784684|gb|AAH57707|	Unigene25111_All	Yes protein [Xenopus laevis]
gi|57032577|gb|AAH88968|	Unigene32851_All	LOC496365 protein [Xenopus laevis]
gi|80476249|gb|AAI08460|	Unigene68780_All	Unknown (protein for MGC:130731) [Xenopus laevis]
gi|51593199|gb|AAH78565|	Unigene17876_All	Iyd protein [Xenopus laevis]
gi|82179654|sp|Q5PQ23|	Unigene17650_All	RecName: Full=Outer dense fiber protein 2; AltName: Full=Cenexin; AltName: Full=Outer dense fiber of sperm tails protein 2
gi|28422346|gb|AAH46846|	Unigene16438_All	RRM1 protein [Xenopus laevis]
gi|82180052|sp|Q5U4U4|	Unigene26520_All	RecName: Full=Protein downstream neighbor of son homolog
gi|562793|gb|CAA57539|	Unigene99_All	kinesin-like protein 1 [Xenopus laevis]
gi|7264224|gb|AAF44124|	Unigene834_All	transcription factor E2F [Xenopus laevis]
gi|46249466|gb|AAH68643|	Unigene32965_All	LOC398069 protein [Xenopus laevis]
gi|147903252|ref|NP_001082084|	Unigene7157_All	smoothened [Xenopus laevis]
gi|118835441|gb|AAI28932|	Unigene18087_All	Sfrs1 protein [Xenopus laevis]
gi|163916129|gb|AAI57467|	Unigene115973_All	LOC100137659 protein [Xenopus laevis]
gi|56269529|gb|AAH87402|	Unigene20390_All	LOC496011 protein [Xenopus laevis]
gi|46250181|gb|AAH68970|	Unigene1107_All	MGC68493 protein [Xenopus laevis]
gi|82071413|sp|P70054|	Unigene37784_All	RecName: Full=Flap endonuclease 1-B; Short=FEN-1-B; AltName: Full=Flap structure-specific endonuclease 1-B; Short=xFEN-1b
gi|49116984|gb|AAH73714|	Unigene32240_All	LOC398742 protein [Xenopus laevis]
gi|148225100|ref|NP_001080332|	Unigene24091_All	SWI/SNF related, matrix associated, actin dependent regulator of chromatin, subfamily c, member 1 [Xenopus laevis]
gi|33417084|gb|AAH55991|	Unigene16216_All	MGC68894 protein [Xenopus laevis]
gi|28422192|gb|AAH46848|	Unigene24123_All	MGC53016 protein [Xenopus laevis]
gi|304359277|gb|ADM25823|	Unigene5596_All	haspin [Xenopus laevis]
gi|213625239|gb|AAI70145|	Unigene16004_All	Dcca-A protein [Xenopus laevis]
gi|65181|gb|CAA41021|	Unigene16352_All	U1 A protein [Xenopus laevis]
gi|147905334|ref|NP_001089119|	Unigene18592_All	hypothetical protein LOC733399 [Xenopus laevis]
gi|148230911|ref|NP_001090432|	Unigene17786_All	cell division cycle associated 7-like [Xenopus laevis]
gi|1621291|gb|AAC60033|	Unigene103531_All	origin recognition complex protein 1 [Xenopus laevis]
gi|213626669|gb|AAI69843|	Unigene37576_All	Cadherin 6, type 2, K-cadherin [Xenopus laevis]
gi|55154507|gb|AAH85216|	Unigene185_All	LOC495515 protein [Xenopus laevis]
gi|82182839|sp|Q6DFB0|	Unigene5010_All	RecName: Full=UPF0684 protein C5orf30 homolog
gi|64626|gb|CAA32587|	Unigene114730_All	unnamed protein product [Xenopus laevis]
gi|189042255|gb|A8E0R9|	Unigene115876_All	RecName: Full=Glutamate receptor-interacting protein 2; Short=xGRIP2; Short=xGRIP2.1
gi|28277349|gb|AAH45080|	Unigene29875_All	MGC53836 protein [Xenopus laevis]
gi|46329743|gb|AAH68875|	Unigene25233_All	MGC82310 protein [Xenopus laevis]
gi|4262368|gb|AAD14596|	Unigene704_All	C-terminal binding protein [Xenopus laevis]
gi|147902292|ref|NP_001082090|	Unigene8202_All	TTK protein kinase [Xenopus laevis]
gi|285002255|ref|NP_001165460|	Unigene30153_All	N-myc protein [Xenopus laevis]
gi|68534425|gb|AAH99295|	Unigene22038_All	Ngdn protein [Xenopus laevis]
gi|56269163|gb|AAH87400|	Unigene9499_All	LOC496009 protein [Xenopus laevis]
gi|3928511|gb|BAA34671|	Unigene29389_All	aldolase [Xenopus laevis]
gi|50417440|gb|AAH77260|	Unigene13942_All	LOC397933 protein [Xenopus laevis]
gi|82237619|sp|Q6PAD2|	Unigene24853_All	RecName: Full=Serine/threonine-protein kinase PLK4; AltName: Full=Polo-like kinase 4; Short=PLK-4; AltName: Full=Serine/threonine-protein kinase Sak
gi|52354782|gb|AAH82839|	Unigene23189_All	LOC494743 protein [Xenopus laevis]
gi|82236756|sp|Q6INH0|	Unigene16681_All	RecName: Full=Histone-binding protein RBBP4-B; AltName: Full=Retinoblastoma-binding protein 4-B; Short=RBBP-4-B; AltName: Full=Retinoblastoma-binding protein p48-B
gi|82178330|sp|Q569U0|	Unigene15681_All	RecName: Full=Myosin-XIX
gi|27371279|gb|AAH41268|	Unigene18605_All	Nupl1-prov protein [Xenopus laevis]
gi|51703953|gb|AAH81231|	Unigene8234_All	MGC85474 protein [Xenopus laevis]
gi|80476288|gb|AAI08478|	Unigene12580_All	Bmp7 protein [Xenopus laevis]
gi|213623850|gb|AAI70308|	Unigene33269_All	Homer 1b-1 [Xenopus laevis]
gi|83405245|gb|AAI10921|	Unigene115452_All	LOC734171 protein [Xenopus laevis]
gi|46250342|gb|AAH68851|	Unigene24440_All	MGC81512 protein [Xenopus laevis]
gi|82236501|sp|Q6GNK9|	Unigene16256_All	RecName: Full=Fibronectin type-III domain-containing protein C4orf31 homolog; Flags: Precursor
gi|71801761|gb|AAQ08949|	Unigene13716_All	telomeric repeat binding factor 1 [Xenopus laevis]
gi|468817|gb|CAA55292|	Unigene29281_All	XB-cadherin [Xenopus laevis]
gi|80476507|gb|AAI08615|	Unigene90830_All	LOC733409 protein [Xenopus laevis]
gi|50418259|gb|AAH77838|	Unigene8605_All	MGC80525 protein [Xenopus laevis]
gi|148230264|ref|NP_001090591|	Unigene24514_All	eukaryotic translation initiation factor 2D [Xenopus laevis]
gi|82182288|sp|Q6DCQ8|	Unigene22514_All	RecName: Full=Phosphatidylinositol 4-kinase type 2-beta; AltName: Full=Phosphatidylinositol 4-kinase type II-beta
gi|82177200|sp|Q8AVJ9|	Unigene82311_All	RecName: Full=Frizzled-7-B; Short=Fz-7-B; Short=Xfz7-B; Flags: Precursor
gi|171460970|ref|NP_001116348|	Unigene31998_All	myb-related transcription factor, partner of profilin [Xenopus laevis]
gi|82235766|sp|Q6DDV0|	Unigene106227_All	RecName: Full=Myoneurin
gi|49118855|gb|AAH73372|	Unigene21929_All	MGC80796 protein [Xenopus laevis]
gi|214630|gb|AAA49919|	Unigene27012_All	pot. RNA-binding protein (nrp-1B); putative [Xenopus laevis]
gi|56269568|gb|AAH87549|	Unigene8221_All	LOC496104 protein [Xenopus laevis]
gi|82180702|sp|Q5XK92|	Unigene34493_All	RecName: Full=Protein CIP2A homolog
gi|49119298|gb|AAH73367|	Unigene9205_All	MGC80788 protein [Xenopus laevis]
gi|50417794|gb|AAH78105|	Unigene37771_All	MGC83581 protein [Xenopus laevis]
gi|160420183|ref|NP_001104208|	Unigene88464_All	hypothetical protein LOC100126633 [Xenopus laevis]
gi|50603921|gb|AAH77298|	Unigene115613_All	Hoxc10 protein [Xenopus laevis]
gi|168693509|ref|NP_001108271|	Unigene33504_All	SCO cytochrome oxidase deficient homolog 2 [Xenopus laevis]
gi|6689568|gb|CAB65511|	Unigene5778_All	ephrin-B3 [Xenopus laevis]
gi|38303985|gb|AAH61939|	Unigene31356_All	MGC68797 protein [Xenopus laevis]
gi|49116042|gb|AAH73705|	Unigene32982_All	MGC83639 protein [Xenopus laevis]
gi|2522255|gb|BAA22778|	Unigene15302_All	XLS13A protein [Xenopus laevis]
gi|913228|gb|AAB33539|	Unigene29475_All	transcription factor XlDP-2 [Xenopus laevis, embryos, Peptide, 376 aa]
gi|28280039|gb|AAH45131|	Unigene39475_All	MGC53523 protein [Xenopus laevis]
gi|57032536|gb|AAH88978|	Unigene24379_All	LOC496371 protein [Xenopus laevis]
gi|56540942|gb|AAH87369|	Unigene918_All	LOC496148 protein [Xenopus laevis]
gi|327412313|ref|NP_001192174|	Unigene22517_All	lamina-associated polypeptide 2 omega isoform 2 [Xenopus laevis]
gi|82184052|sp|Q6GMF2|	Unigene38785_All	RecName: Full=Transcriptional adapter 1; AltName: Full=Transcriptional adapter 1-like protein
gi|49118579|gb|AAH73590|	Unigene24967_All	MGC82889 protein [Xenopus laevis]
gi|49115034|gb|AAH72870|	Unigene26303_All	Cdc21 protein [Xenopus laevis]
gi|82187155|sp|Q6PF47|	Unigene16535_All	RecName: Full=Selenide, water dikinase 1; AltName: Full=Selenium donor protein 1; AltName: Full=Selenophosphate synthase 1
gi|189217638|ref|NP_001121268|	Unigene32068_All	hypothetical protein LOC100158351 [Xenopus laevis]
gi|147907186|ref|NP_001091196|	Unigene27803_All	tubulin tyrosine ligase-like family, member 1 [Xenopus laevis]
gi|3834643|gb|AAC71036|	Unigene38855_All	axin [Xenopus laevis]
gi|51513003|gb|AAH80399|	Unigene34041_All	MGC84345 protein [Xenopus laevis]
gi|49903364|gb|AAH76719|	Unigene13008_All	LOC398539 protein [Xenopus laevis]
gi|55154413|gb|AAH85218|	Unigene81596_All	LOC495516 protein [Xenopus laevis]
gi|215276334|gb|ACJ65031|	Unigene113543_All	LHX9 [Xenopus laevis]
gi|27694836|gb|AAH43961|	Unigene115297_All	Cntfr-prov protein [Xenopus laevis]
gi|82182825|sp|Q6DF94|	Unigene116045_All	RecName: Full=Spindle and centriole-associated protein 1; AltName: Full=Coiled-coil domain-containing protein 52
gi|8926136|gb|AAF81694|	Unigene9228_All	targeting protein for Xklp2 [Xenopus laevis]
gi|82236757|sp|Q6INH5|	Unigene22087_All	RecName: Full=Serrate RNA effector molecule homolog B; AltName: Full=Arsenite-resistance protein 2-B
gi|82185202|sp|Q6NRD3|	Unigene36730_All	RecName: Full=Putative E3 ubiquitin-protein ligase SH3RF1; AltName: Full=Plenty of SH3s; Short=Protein POSH; Short=xPOSH; AltName: Full=SH3 domain-containing RING finger protein 1
gi|82224827|sp|Q9W769|	Unigene22282_All	RecName: Full=Homeobox protein vex1; AltName: Full=Homeodomain transcription factor vex-1; AltName: Full=Ventral homeobox protein; AltName: Full=Xvex-1
gi|82196673|sp|Q5U243|	Unigene16687_All	RecName: Full=CAP-Gly domain-containing linker protein 3; AltName: Full=Cytoplasmic linker protein 170-related 59 kDa protein; Short=CLIP-170-related 59 kDa protein; Short=CLIPR-59
gi|302128122|gb|BAJ13482|	Unigene22503_All	protocadherin 18 [Xenopus laevis]
gi|54647648|gb|AAH84967|	Unigene90793_All	LOC495445 protein [Xenopus laevis]
gi|268370063|ref|NP_001098740|	Unigene116268_All	msh homeobox 1 [Xenopus laevis]
gi|50603708|gb|AAH78068|	Unigene88690_All	Rac-2 protein [Xenopus laevis]
gi|52354725|gb|AAH82913|	Unigene19224_All	LOC494792 protein [Xenopus laevis]
gi|50603927|gb|AAH77393|	Unigene886_All	MGC81677 protein [Xenopus laevis]
gi|80476462|gb|AAI08580|	Unigene83583_All	MGC131074 protein [Xenopus laevis]
gi|54035270|gb|AAH84114|	Unigene35814_All	LOC495023 protein [Xenopus laevis]
gi|126631302|gb|AAI33804|	Unigene18781_All	LOC100049118 protein [Xenopus laevis]
gi|266557|sp|P30309|	Unigene20360_All	RecName: Full=M-phase inducer phosphatase 1-B
gi|80478593|gb|AAI08808|	Unigene2833_All	MGC132179 protein [Xenopus laevis]
gi|148227419|ref|NP_001091295|	Unigene30257_All	hypothetical protein LOC100037116 [Xenopus laevis]
gi|51703444|gb|AAH80998|	Unigene39713_All	MGC81119 protein [Xenopus laevis]
gi|48686695|gb|AAT46061|	Unigene16878_All	Rap2A GTPase [Xenopus laevis]
gi|213624964|gb|AAI69518|	Unigene114666_All	Thyroid hormone down-regulated protein (gene 17) [Xenopus laevis]
gi|48735041|gb|AAH72154|	Unigene116562_All	MGC80134 protein [Xenopus laevis]
gi|27371057|gb|AAH41275|	Unigene7056_All	Snrpn-prov protein [Xenopus laevis]
gi|49119412|gb|AAH73044|	Unigene37809_All	MGC82660 protein [Xenopus laevis]
gi|32450153|gb|AAH54209|	Unigene116636_All	Rlbp1-prov protein [Xenopus laevis]
gi|46249622|gb|AAH68863|	Unigene24846_All	MGC82245 protein [Xenopus laevis]
gi|148226978|ref|NP_001082082|	Unigene90660_All	patched 1 [Xenopus laevis]
gi|56269944|gb|AAH87375|	Unigene116398_All	Unknown (protein for MGC:99140) [Xenopus laevis]
gi|147900692|ref|NP_001089184|	Unigene30919_All	LIM domain-binding protein 2 [Xenopus laevis]
gi|47124885|gb|AAH70578|	Unigene28293_All	MGC81067 protein [Xenopus laevis]
gi|147903096|ref|NP_001079673|	Unigene10245_All	tRNA aspartic acid methyltransferase 1 [Xenopus laevis]
gi|77748294|gb|AAI06432|	Unigene20714_All	MGC131122 protein [Xenopus laevis]
gi|80476382|gb|AAI08543|	Unigene8882_All	MGC131001 protein [Xenopus laevis]
gi|97072463|sp|Q498J7|	Unigene33071_All	RecName: Full=Zygotic DNA replication licensing factor mcm6-A; AltName: Full=Zygotic minichromosome maintenance protein 6-A; Short=zMCM6-A; Short=zMCM6a
gi|148227516|ref|NP_001091171|	Unigene115354_All	serine dehydratase [Xenopus laevis]
gi|29124411|gb|AAH49003|	Unigene116564_All	Ftsj1-prov protein [Xenopus laevis]
gi|82182439|sp|Q6DDH2|	Unigene32241_All	RecName: Full=RecQ-mediated genome instability protein 1
gi|148225526|ref|NP_001091289|	Unigene37467_All	mitochondrial ribosomal protein S36 [Xenopus laevis]
gi|120577462|gb|AAI30213|	Unigene30088_All	LOC100037055 protein [Xenopus laevis]
gi|3764087|gb|AAC64359|	Unigene24012_All	13S condensin XCAP-D2 subunit [Xenopus laevis]
gi|82242630|sp|Q8AVM3|	Unigene114439_All	RecName: Full=Myelin protein zero-like protein 3; Flags: Precursor
gi|28436864|gb|AAH46745|	Unigene91790_All	Padi2-prov protein [Xenopus laevis]
gi|995750|gb|CAA62601|	Unigene32087_All	receptor tyrosin kinase [Xenopus laevis]
gi|82180365|sp|Q5XGY0|	Unigene29086_All	RecName: Full=Protein FAM83D-A
gi|50603970|gb|AAH77530|	Unigene11514_All	MGC83301 protein [Xenopus laevis]
gi|27694806|gb|AAH43982|	Unigene18827_All	Rangap1-prov protein [Xenopus laevis]
gi|94573424|gb|AAI16448|	Unigene29647_All	MGC130971 protein [Xenopus laevis]
gi|82249085|sp|Q9YIB7|	Unigene116550_All	RecName: Full=Zinc finger protein ZIC 2-B; AltName: Full=Zic-related-2; Short=ZIC-R2; AltName: Full=Zinc finger protein of the cerebellum 2-B
gi|189217469|ref|NP_001121208|	Unigene16754_All	Rho GTPase activating protein 6 [Xenopus laevis]
gi|288557290|ref|NP_001165670|	Unigene16194_All	sal-like 1 [Xenopus laevis]
gi|327488503|gb|A2BD92|	Unigene37315_All	RecName: Full=Transmembrane protein 11-A, mitochondrial
gi|83405998|gb|AAI10753|	Unigene38228_All	LOC398581 protein [Xenopus laevis]
gi|82225838|sp|Q4V7R2|	Unigene82406_All	RecName: Full=GPI mannosyltransferase 3; AltName: Full=GPI mannosyltransferase III; Short=GPI-MT-III; AltName: Full=Phosphatidylinositol-glycan biosynthesis class B protein; Short=PIG-B
gi|50417510|gb|AAH77414|	Unigene87044_All	XER81 protein [Xenopus laevis]
gi|224471524|gb|BAH24056|	Unigene4846_All	nuclear envelope integral membrane protein 1b [Xenopus laevis]
gi|28436862|gb|AAH46740|	Unigene86608_All	MGC53832 protein [Xenopus laevis]
gi|218563708|ref|NP_001136259|	Unigene16178_All	tyrosine-protein kinase BAZ1B [Xenopus laevis]
gi|46250218|gb|AAH68815|	Unigene39812_All	LOC398529 protein [Xenopus laevis]
gi|28277355|gb|AAH45092|	Unigene68_All	MGC53880 protein [Xenopus laevis]
gi|56269166|gb|AAH87404|	Unigene116341_All	LOC496013 protein [Xenopus laevis]
gi|28502992|gb|AAH47132|	Unigene115157_All	MGC53521 protein [Xenopus laevis]
gi|147900448|ref|NP_001091360|	Unigene38213_All	deoxyuridine triphosphatase [Xenopus laevis]
gi|82181884|sp|Q6AX31|	Unigene116544_All	RecName: Full=Nucleoporin NDC1; Short=xNDC1; AltName: Full=Transmembrane protein 48
gi|50603950|gb|AAH77461|	Unigene195_All	MGC82441 protein [Xenopus laevis]
gi|84570068|gb|AAI10759|	Unigene10846_All	MGC131043 protein [Xenopus laevis]
gi|28175279|gb|AAH45227|	Unigene7505_All	Mad2l1 protein [Xenopus laevis]
gi|49258178|gb|AAH72948|	Unigene21922_All	LOC443596 protein [Xenopus laevis]
gi|50417722|gb|AAH77915|	Unigene115690_All	Bcl6-prov protein [Xenopus laevis]
gi|62204141|gb|AAH92321|	Unigene27608_All	MGC115057 protein [Xenopus laevis]
gi|84029320|sp|Q8UVQ4|	Unigene18720_All	RecName: Full=Transcriptional regulator Kaiso; AltName: Full=Zinc finger and BTB domain-containing protein 33; Short=xKaiso
gi|58884328|gb|AAW83024|	Unigene115468_All	proprotein convertase 6A [Xenopus laevis]
gi|172044108|gb|A1L2Q8|	Unigene8620_All	RecName: Full=Pyrroline-5-carboxylate reductase 3; Short=P5C reductase 3; Short=P5CR 3; AltName: Full=Pyrroline-5-carboxylate reductase-like protein
gi|50415546|gb|AAH78127|	Unigene105399_All	ZBTB11 protein [Xenopus laevis]
gi|27696456|gb|AAH44016|	Unigene32460_All	Tgif-prov protein [Xenopus laevis]
gi|71051364|gb|AAH99009|	Unigene116008_All	MGC115404 protein [Xenopus laevis]
gi|51949972|gb|AAH82338|	Unigene37688_All	Encr-3 protein [Xenopus laevis]
gi|32450029|gb|AAH54146|	Unigene32646_All	Cdc2a-prov protein [Xenopus laevis]
gi|28502729|gb|AAH47163|	Unigene110442_All	Tmod3-prov protein [Xenopus laevis]
gi|49256361|gb|AAH74459|	Unigene32121_All	MGC84746 protein [Xenopus laevis]
gi|49256541|gb|AAH73673|	Unigene35701_All	MGC83034 protein [Xenopus laevis]
gi|90110844|sp|Q9DE14|	Unigene20704_All	RecName: Full=Serine/threonine-protein kinase atr; Short=Xatr; AltName: Full=Ataxia telangiectasia and Rad3-related protein
gi|74473397|gb|CAH39849|	Unigene116401_All	FGF receptor-like protein [Xenopus laevis]
gi|51258360|gb|AAH80042|	Unigene21960_All	MGC83231 protein [Xenopus laevis]
gi|148232461|ref|NP_001091284|	Unigene1024_All	hypothetical protein LOC100037097 [Xenopus laevis]
gi|49117118|gb|AAH72971|	Unigene115846_All	MGC82519 protein [Xenopus laevis]
gi|563814|gb|AAA64680|	Unigene33092_All	XCAP-E [Xenopus laevis]
gi|62185695|gb|AAH92316|	Unigene15860_All	MGC115312 protein [Xenopus laevis]
gi|27882024|gb|AAH43890|	Unigene91556_All	Lect1-prov protein [Xenopus laevis]
gi|82095071|sp|Q7SZL5|	Unigene8122_All	RecName: Full=Microtubule-associated tumor suppressor 1 homolog; AltName: Full=F-box protein 27; AltName: Full=Inner centromere KinI stimulator; AltName: Full=Mitochondrial tumor suppressor 1 homolog
gi|46250308|gb|AAH68722|	Unigene5936_All	Cks2a protein [Xenopus laevis]
gi|28422466|gb|AAH46868|	Unigene32624_All	Impdh1-prov protein [Xenopus laevis]
gi|14030433|gb|AAK52898|	Unigene473_All	spindle checkpoint protein Bub1 [Xenopus laevis]
gi|32766461|gb|AAH54960|	Unigene24005_All	Vil1-prov protein [Xenopus laevis]
gi|82236564|sp|Q6GPU3|	Unigene90589_All	RecName: Full=Denticleless protein homolog B
gi|82123819|sp|P70062|	Unigene354_All	RecName: Full=Transcription factor 7-like 1-A; AltName: Full=HMG box transcription factor 3-A; Short=TCF-3-A; Short=xTcf-3
gi|86577710|gb|AAI12949|	Unigene107915_All	Fads2 protein [Xenopus laevis]
gi|3718033|gb|CAA09373|	Unigene37954_All	XlCdc1 [Xenopus laevis]
gi|83642779|gb|BAE54371|	Unigene18510_All	semaphorin 6D4 [Xenopus laevis]
gi|82241532|sp|Q7ZXB1|	Unigene32277_All	RecName: Full=DNA replication licensing factor mcm7-B; AltName: Full=CDC47 homolog B; AltName: Full=CDC47-2p; AltName: Full=Minichromosome maintenance protein 7-B; Short=xMCM7-B
gi|227908821|ref|NP_001153153|	Unigene24548_All	sprouty homolog 1, antagonist of FGF signaling [Xenopus laevis]
gi|285026443|ref|NP_001165532|	Unigene26882_All	alpha-2-macroglobulin a [Xenopus laevis]
gi|38014744|gb|AAH60408|	Unigene1050_All	MGC68588 protein [Xenopus laevis]
gi|38541382|gb|AAH61944|	Unigene114687_All	Hoxd10 protein [Xenopus laevis]
gi|64569|gb|CAA34623|	Unigene13851_All	unnamed protein product [Xenopus laevis]
gi|212286088|ref|NP_001131049|	Unigene82391_All	12-RF amide peptide [Xenopus laevis]
gi|66911165|gb|AAH97662|	Unigene10717_All	LOC733253 protein [Xenopus laevis]
gi|22218318|gb|AAM94631|	Unigene24799_All	integral membrane nucleoporin gp210 [Xenopus laevis]
gi|82179233|sp|Q5HZZ6|	Unigene116648_All	RecName: Full=Mediator of RNA polymerase II transcription subunit 8-A; AltName: Full=Mediator complex subunit 8-A
gi|288189908|gb|ADC43261|	Unigene33699_All	yes-associated protein 65 [Xenopus laevis]
gi|57032548|gb|AAH88926|	Unigene33858_All	LOC496332 protein [Xenopus laevis]
gi|68533796|gb|AAH99061|	Unigene116701_All	MGC115718 protein [Xenopus laevis]
gi|51895818|gb|AAH81099|	Unigene16206_All	MGC83295 protein [Xenopus laevis]
gi|49523106|gb|AAH75141|	Unigene72737_All	MGC81948 protein [Xenopus laevis]
gi|147905121|ref|NP_001090422|	Unigene23201_All	transforming, acidic coiled-coil containing protein 3 [Xenopus laevis]
gi|22831326|gb|BAC16209|	Unigene31925_All	receptor tyrosine kinase Xror2 [Xenopus laevis]
gi|82249349|sp|Q4QQY7|	Unigene7204_All	RecName: Full=Queuine tRNA-ribosyltransferase; AltName: Full=Guanine insertion enzyme; AltName: Full=tRNA-guanine transglycosylase
gi|76779739|gb|AAI06458|	Unigene29655_All	MGC131170 protein [Xenopus laevis]
gi|64785|gb|CAA41573|	Unigene9932_All	homeobox containing peptide Hhox7.1' [Xenopus laevis]
gi|82181280|sp|Q66IW8|	Unigene91248_All	RecName: Full=Transcription factor IIIB 50 kDa subunit; AltName: Full=B-related factor 2; Short=BRF-2
gi|189217780|ref|NP_001121330|	Unigene13837_All	KH-type splicing regulatory protein [Xenopus laevis]
gi|11493740|gb|AAG35631|	Unigene37542_All	DNA polymerase epsilon [Xenopus laevis]
gi|83405808|gb|AAI10721|	Unigene16361_All	Unknown (protein for IMAGE:7976113) [Xenopus laevis]
gi|37589354|gb|AAH59296|	Unigene8981_All	MGC68880 protein [Xenopus laevis]
gi|28422240|gb|AAH46863|	Unigene37485_All	Znf703-a protein [Xenopus laevis]
gi|82201002|sp|Q6GM74|	Unigene59266_All	RecName: Full=Histone H2A.V; AltName: Full=H2A.F/Z
gi|27882016|gb|AAH43733|	Unigene17010_All	Similar to kinesin family member 22 [Xenopus laevis]
gi|82186203|sp|Q6P286|	Unigene26326_All	RecName: Full=Probable 2-oxoglutarate dehydrogenase E1 component DHKTD1, mitochondrial; AltName: Full=Dehydrogenase E1 and transketolase domain-containing protein 1; Flags: Precursor
gi|82241584|sp|Q7ZXX9|	Unigene7140_All	RecName: Full=Ribosome biogenesis protein bop1-B; AltName: Full=Block of proliferation 1 protein B
gi|27694951|gb|AAH43880|	Unigene91801_All	MGC53768 protein [Xenopus laevis]
gi|51703567|gb|AAH81174|	Unigene7887_All	MGC84331 protein [Xenopus laevis]
gi|163915611|gb|AAI57502|	Unigene8204_All	LOC100137683 protein [Xenopus laevis]
gi|47939759|gb|AAH72193|	Unigene192_All	LOC398512 protein [Xenopus laevis]
gi|51593233|gb|AAH78607|	Unigene877_All	LOC446927 protein [Xenopus laevis]
gi|27370866|gb|AAH41229|	Unigene9442_All	Nprl2-pending-prov protein [Xenopus laevis]
gi|66911517|gb|AAH97607|	Unigene91066_All	MGC114842 protein [Xenopus laevis]
gi|68533974|gb|AAH99051|	Unigene10885_All	Wdr76 protein [Xenopus laevis]
gi|147906677|ref|NP_001090384|	Unigene114681_All	nuclease EXOG, mitochondrial precursor [Xenopus laevis]
gi|46329786|gb|AAH68908|	Unigene9259_All	MGC83107 protein [Xenopus laevis]
gi|28279850|gb|AAH44080|	Unigene10058_All	MGC52697 protein [Xenopus laevis]
gi|90108634|gb|1ZLA_H|	Unigene32833_All	Chain H, X-Ray Structure Of A Kaposi's Sarcoma Herpesvirus Lana Peptide Bound To The Nucleosomal Core
gi|82180070|sp|Q5U4X3|	Unigene75795_All	RecName: Full=Homeobox protein meis3-A; Short=XMeis3
gi|82183626|sp|Q6DJL0|	Unigene116729_All	RecName: Full=TOX high mobility group box family member 4-A
gi|82179803|sp|Q5RJX2|	Unigene414_All	RecName: Full=Protein FAM171A1; Flags: Precursor
gi|28839728|gb|AAH47972|	Unigene16085_All	MGC53182 protein [Xenopus laevis]
gi|83406066|gb|AAI10929|	Unigene29958_All	LOC446940 protein [Xenopus laevis]
gi|50417530|gb|AAH77491|	Unigene17410_All	Wdhd1 protein [Xenopus laevis]
gi|54261635|gb|AAH84289|	Unigene67051_All	LOC495254 protein [Xenopus laevis]
gi|76779851|gb|AAI06027|	Unigene32555_All	MGC115243 protein [Xenopus laevis]
gi|49115408|gb|AAH73355|	Unigene32992_All	MGC80773 protein [Xenopus laevis]
gi|56540952|gb|AAH87454|	Unigene33981_All	LOC496155 protein [Xenopus laevis]
gi|29647401|gb|BAC75407|	Unigene11023_All	IQ motif containing GTPase activating protein 1 [Xenopus laevis]
gi|71724849|gb|AAZ38886|	Unigene31818_All	scavenger mRNA decapping enzyme [Xenopus laevis]
gi|82175412|sp|Q9W602|	Unigene30407_All	RecName: Full=FACT complex subunit SSRP1; AltName: Full=DNA unwinding factor 87 kDa subunit; Short=DUF87; AltName: Full=Facilitates chromatin transcription complex subunit ssrp1; AltName: Full=Structure-specific recognition protein 1
gi|147906178|ref|NP_001091285|	Unigene116709_All	cytochrome P450, family 51, subfamily A, polypeptide 1 [Xenopus laevis]
gi|118763696|gb|AAI28687|	Unigene5996_All	LOC398088 protein [Xenopus laevis]
gi|47122937|gb|AAH70604|	Unigene34371_All	MGC81292 protein [Xenopus laevis]
gi|213626793|gb|AAI70125|	Unigene82354_All	Fibroblast growth factor 9 (glia-activating factor) [Xenopus laevis]
gi|29612475|gb|AAH49395|	Unigene32608_All	Dnapol-alpha50-prov protein [Xenopus laevis]
gi|80476497|gb|AAI08610|	Unigene16712_All	MGC131155 protein [Xenopus laevis]
gi|807696|gb|AAC38017|	Unigene116285_All	x-Delta-1 [Xenopus laevis]
gi|148234486|ref|NP_001090496|	Unigene33557_All	centromere protein L [Xenopus laevis]
gi|47124742|gb|AAH70707|	Unigene5975_All	SOX11 protein [Xenopus laevis]
gi|82236052|sp|Q6DJD8|	Unigene35305_All	RecName: Full=Coronin-2B
gi|50414876|gb|AAH77801|	Unigene31583_All	Ube2e2 protein [Xenopus laevis]
gi|229892277|ref|NP_001153152|	Unigene116018_All	glutamate receptor 2 [Xenopus laevis]
gi|6851371|gb|AAF29531|	Unigene28974_All	pituitary homeobox gene 1 paired-like homeodomain transcription factor [Xenopus laevis]
gi|68534800|gb|AAH98971|	Unigene36332_All	MGC114774 protein [Xenopus laevis]
gi|47123207|gb|AAH70853|	Unigene561_All	LOC431931 protein [Xenopus laevis]
gi|54038583|gb|AAH84274|	Unigene8532_All	LOC495101 protein [Xenopus laevis]
gi|168693493|ref|NP_001108263|	Unigene9782_All	transmembrane protein 237 [Xenopus laevis]
gi|49257640|gb|AAH74292|	Unigene11751_All	MGC84083 protein [Xenopus laevis]
gi|47125215|gb|AAH70764|	Unigene25571_All	MGC83792 protein [Xenopus laevis]
gi|49116088|gb|AAH73732|	Unigene114219_All	Xripalpha protein [Xenopus laevis]
gi|148229431|ref|NP_001091335|	Unigene38687_All	thyroid hormone receptor interactor 13 [Xenopus laevis]
gi|82179347|sp|Q5M7D4|	Unigene73589_All	RecName: Full=Protein canopy homolog 1; Flags: Precursor
gi|55153988|gb|AAH85208|	Unigene30732_All	LOC495509 protein [Xenopus laevis]
gi|148236031|ref|NP_001090569|	Unigene25665_All	teashirt zinc finger homeobox 3 [Xenopus laevis]
gi|5262975|gb|CAB45875|	Unigene116352_All	Frizzled 7 protein [Xenopus laevis]
gi|224493104|gb|B1H1W9|	Unigene88016_All	RecName: Full=Protein kintoun; AltName: Full=Dynein assembly factor 2, axonemal
gi|6006630|gb|CAB56858|	Unigene6748_All	BAMBI protein [Xenopus laevis]
gi|54311379|gb|AAH84765|	Unigene40264_All	MGC81771 protein [Xenopus laevis]
gi|51261989|gb|AAH80060|	Unigene1221_All	MGC84026 protein [Xenopus laevis]
gi|66910848|gb|AAH97862|	Unigene8908_All	MGC115621 protein [Xenopus laevis]
gi|47125230|gb|AAH70808|	Unigene16069_All	Myb1 protein [Xenopus laevis]
gi|49118426|gb|AAH73421|	Unigene25844_All	MGC80898 protein [Xenopus laevis]
gi|62825974|gb|AAH94175|	Unigene105460_All	LOC734214 protein [Xenopus laevis]
gi|148234310|ref|NP_001090338|	Unigene27303_All	follistatin-like 3 glycoprotein [Xenopus laevis]
gi|28422515|gb|AAH46953|	Unigene24574_All	MGC53471 protein [Xenopus laevis]
gi|76779666|gb|AAI06634|	Unigene10160_All	MGC52847 protein [Xenopus laevis]
gi|82227293|sp|Q4VYR7|	Unigene10371_All	RecName: Full=Forkhead box protein P4; AltName: Full=XlFoxP4
gi|28558767|sp|P28699|	Unigene17127_All	RecName: Full=Retinoic acid receptor gamma; Short=RAR-gamma; AltName: Full=Nuclear receptor subfamily 1 group B member 3
gi|49257286|gb|AAH72932|	Unigene5577_All	LOC397852 protein [Xenopus laevis]
gi|2501704|sp|Q91660|	Unigene16127_All	RecName: Full=Zinc finger protein GLI3; AltName: Full=Neural-specific DNA-binding protein xGLI3; Short=xGLI-3
gi|82211796|sp|Q8AVU2|	Unigene32855_All	RecName: Full=Ubiquitin-conjugating enzyme E2 S-B; AltName: Full=Ubiquitin carrier protein S-B; AltName: Full=Ubiquitin-protein ligase S-B
gi|67678277|gb|AAH97912|	Unigene34144_All	MGC115711 protein [Xenopus laevis]
gi|49118647|gb|AAH73670|	Unigene116655_All	MGC83026 protein [Xenopus laevis]
gi|68533761|gb|AAH99014|	Unigene23766_All	MGC115453 protein [Xenopus laevis]
gi|32454253|gb|AAP82925|	Unigene111914_All	preprosomatostatin 1a [Xenopus laevis]
gi|50415278|gb|AAH77467|	Unigene13259_All	MGC82459 protein [Xenopus laevis]
gi|28175646|gb|AAH45214|	Unigene7554_All	MGC52940 protein [Xenopus laevis]
gi|71152035|sp|Q52KW8|	Unigene531_All	RecName: Full=Protein RCC2 homolog
gi|40715951|gb|AAR88650|	Unigene6576_All	kinetochore protein Spc25 [Xenopus laevis]
gi|82176436|sp|Q7ZWS1|	Unigene32258_All	RecName: Full=tRNA-dihydrouridine synthase 3-like
gi|82180448|sp|Q5XHA8|	Unigene8350_All	RecName: Full=CTP synthase 1-A; AltName: Full=CTP synthetase 1-A; AltName: Full=UTP--ammonia ligase 1-A
gi|49116637|gb|AAH73459|	Unigene32268_All	MGC80969 protein [Xenopus laevis]
gi|49118333|gb|AAH73337|	Unigene36100_All	MGC80749 protein [Xenopus laevis]
gi|189217796|ref|NP_001121338|	Unigene10385_All	ATPase family, AAA domain containing 2B [Xenopus laevis]
gi|120577604|gb|AAI30108|	Unigene88176_All	LOC100037012 protein [Xenopus laevis]
gi|205360892|ref|NP_001128552|	Unigene23814_All	Rho guanine nucleotide exchange factor 19 [Xenopus laevis]
gi|213625380|gb|AAI70478|	Unigene27130_All	Slit2-a protein [Xenopus laevis]
gi|239509228|gb|ACR81597|	Unigene7379_All	calcium channel voltage-dependent T type Cav3.1, alpha 1g subunit [Xenopus laevis]
gi|52221204|gb|AAH82667|	Unigene115911_All	LOC397764 protein [Xenopus laevis]
gi|282158049|ref|NP_001164069|	Unigene20066_All	roundabout, axon guidance receptor, homolog 3 [Xenopus laevis]
gi|213626301|gb|AAI70554|	Unigene33951_All	Unknown (protein for MGC:197281) [Xenopus laevis]
gi|3046814|gb|CAA68032|	Unigene2363_All	utrophin, or dystrophin-related protein 1 [Xenopus laevis]
gi|49036444|sp|P70032|	Unigene178_All	RecName: Full=Serine/threonine-protein kinase PLK1; AltName: Full=Plx1; AltName: Full=Polo-like kinase 1; Short=PLK-1
gi|50414914|gb|AAH77828|	Unigene10045_All	Unknown (protein for MGC:80491) [Xenopus laevis]
gi|67514211|gb|AAH98179|	Unigene10035_All	MGC115007 protein [Xenopus laevis]
gi|71800659|gb|AAZ41379|	Unigene3195_All	PIF1 [Xenopus laevis]
gi|49117152|gb|AAH72837|	Unigene114159_All	MGC80203 protein [Xenopus laevis]
gi|49115764|gb|AAH73519|	Unigene23947_All	MGC82760 protein [Xenopus laevis]
gi|6689570|gb|CAB65512|	Unigene7322_All	eph receptor tyrosine kinase [Xenopus laevis]
gi|82245524|sp|Q90Z04|	Unigene35050_All	RecName: Full=Cell adhesion molecule-related/down-regulated by oncogenes; Flags: Precursor
gi|82183649|sp|Q6DJP7|	Unigene18741_All	RecName: Full=Cleavage and polyadenylation specificity factor subunit 4
gi|20384677|gb|AAK38166|	Unigene29609_All	semaphorin 3A [Xenopus laevis]
gi|71681260|gb|AAI00220|	Unigene8403_All	MGC114978 protein [Xenopus laevis]
gi|82180841|sp|Q640F2|	Unigene112745_All	RecName: Full=SHC SH2 domain-binding protein 1 homolog B
gi|47939837|gb|AAH72344|	Unigene24024_All	MGC81165 protein [Xenopus laevis]
gi|148233954|ref|NP_001091183|	Unigene19372_All	keratin 5, gene 6 [Xenopus laevis]
gi|8979886|gb|CAB96791|	Unigene14075_All	bHLH protein Hesr-1/Hey1 [Xenopus laevis]
gi|870730|gb|AAA69771|	Unigene113951_All	integrin alpha 3 subunit [Xenopus laevis]
gi|68565151|sp|Q5XG21|	Unigene26496_All	RecName: Full=Sororin-B; AltName: Full=Cell division cycle-associated protein 5-B
gi|9837363|gb|AAG00545|	Unigene115524_All	Na/K ATPase beta subunit [Xenopus laevis]
gi|28374172|gb|AAH46274|	Unigene17143_All	Mcm2-prov protein [Xenopus laevis]
gi|148227966|ref|NP_001091260|	Unigene10557_All	SIVA1, apoptosis-inducing factor [Xenopus laevis]
gi|148229667|ref|NP_001080952|	Unigene83671_All	thyroid hormone down-regulated protein (gene 18) [Xenopus laevis]
gi|82178902|sp|Q5EAU9|	Unigene115869_All	RecName: Full=Regulator of microtubule dynamics protein 3; Short=RMD-3; AltName: Full=Protein FAM82A2; AltName: Full=Protein FAM82C
gene_id	soap_id	1
gi|51703593|gb|AAH81215|	Unigene32943_All	Tmem177 protein [Xenopus laevis]
gi|83405075|gb|AAI10706|	Unigene2444_All	LOC446284 protein [Xenopus laevis]
gi|49899007|gb|AAH76715|	Unigene24116_All	ISWI protein [Xenopus laevis]
gi|47123230|gb|AAH70872|	Unigene116686_All	LOC431925 protein [Xenopus laevis]
gi|37747728|gb|AAH59990|	Unigene33475_All	MGC68696 protein [Xenopus laevis]
gi|163914503|ref|NP_001106335|	Unigene20936_All	ecto-NOX disulfide-thiol exchanger 1 [Xenopus laevis]
gi|8250566|gb|AAC59743|	Unigene25188_All	kinesin central motor 1 XKCM1 [Xenopus laevis]
gi|168693505|ref|NP_001108269|	Unigene5642_All	hypothetical protein LOC100137650 [Xenopus laevis]
gi|80478540|gb|AAI08598|	Unigene6495_All	MGC131108 protein [Xenopus laevis]
gi|37194905|gb|AAH58202|	Unigene55524_All	MGC68570 protein [Xenopus laevis]
gi|171460966|ref|NP_001116356|	Unigene28000_All	outer dense fiber protein 2-like [Xenopus laevis]
gi|82129518|sp|Q704U0|	Unigene38086_All	RecName: Full=Exportin-7-A
gi|148231601|ref|NP_001090487|	Unigene10122_All	NIF3 NGG1 interacting factor 3-like 1 [Xenopus laevis]
gi|28436858|gb|AAH46720|	Unigene116421_All	MGC53721 protein [Xenopus laevis]
gi|213623230|gb|AAI69463|	Unigene1587_All	Hypothetical protein LOC100127259 [Xenopus laevis]
gi|68534342|gb|AAH98993|	Unigene55290_All	MGC114996 protein [Xenopus laevis]
gi|71679865|gb|AAI00202|	Unigene5246_All	MGC114836 protein [Xenopus laevis]
gi|76780032|gb|AAI06636|	Unigene9125_All	LOC397927 protein [Xenopus laevis]
gi|82185363|sp|Q6NTJ3|	Unigene24525_All	RecName: Full=Serine/threonine-protein kinase greatwall; Short=GW; Short=GWL; AltName: Full=Microtubule-associated serine/threonine-protein kinase-like; Short=MAST-L
gi|83318359|gb|AAI08889|	Unigene32489_All	LOC733436 protein [Xenopus laevis]
gi|17366056|sp|Q9DEY9|	Unigene28889_All	RecName: Full=Bloom syndrome protein homolog; Short=xBLM; AltName: Full=RecQ helicase homolog
gi|66910671|gb|AAH97504|	Unigene35759_All	LOC398159 protein [Xenopus laevis]
gi|66911155|gb|AAH97625|	Unigene13165_All	LOC443664 protein [Xenopus laevis]
gi|94730364|sp|P23437|	Unigene16475_All	RecName: Full=Cyclin-dependent kinase 2; AltName: Full=CDC2 homolog Eg1 protein kinase; AltName: Full=Cell division protein kinase 2
gi|33355508|gb|AAQ16163|	Unigene113532_All	GD3 synthase long isoform [Xenopus laevis]
gi|66912092|gb|AAH97886|	Unigene1003_All	MGC115667 protein [Xenopus laevis]
gi|65066|gb|CAA47665|	Unigene32133_All	replication protein A (RPA) [Xenopus laevis]
gi|82181015|sp|Q642Q1|	Unigene2319_All	RecName: Full=SUMO-activating enzyme subunit 2-A; AltName: Full=Ubiquitin-like 1-activating enzyme E1B-A
gi|148232718|ref|NP_001083776|	Unigene2565_All	jagged 1 [Xenopus laevis]
gi|80972563|gb|ABB53223|	Unigene5527_All	S-phase kinase-associated protein 2 [Xenopus laevis]
gi|37747710|gb|AAH59985|	Unigene7415_All	MGC68682 protein [Xenopus laevis]
gi|47125104|gb|AAH70548|	Unigene22930_All	LOC398196 protein [Xenopus laevis]
gi|32450058|gb|AAH54159|	Unigene2898_All	Stmn1-prov protein [Xenopus laevis]
gi|54311317|gb|AAH84736|	Unigene114997_All	LOC495289 protein [Xenopus laevis]
gi|54035098|gb|AAH84070|	Unigene116563_All	LOC494987 protein [Xenopus laevis]
gi|148236159|ref|NP_001079349|	Unigene113915_All	sal-like 3 [Xenopus laevis]
gi|57032532|gb|AAH88950|	Unigene34151_All	LOC397742 protein [Xenopus laevis]
gi|77748477|gb|AAI06225|	Unigene24611_All	LOC496168 protein [Xenopus laevis]
gi|82210072|sp|Q801S8|	Unigene13326_All	RecName: Full=Collagen alpha-1(VI) chain; Flags: Precursor
gi|27696875|gb|AAH43778|	Unigene23437_All	Kpna2-prov protein [Xenopus laevis]
gi|50416413|gb|AAH77308|	Unigene303_All	Cyp27a1-prov protein [Xenopus laevis]
gi|82201548|sp|Q6IRB2|	Unigene14850_All	RecName: Full=Transcription factor HES-1-A; AltName: Full=Hairy and enhancer of split 1-A; AltName: Full=Protein hairy-1; Short=Xhairy-1; Short=Xhairy1; Short=Xlh1
gi|153791867|ref|NP_001093373|	Unigene6101_All	processing of precursor 5, ribonuclease P/MRP subunit [Xenopus laevis]
gi|27463040|gb|AAO15687|	Unigene90385_All	Riddle 2 [Xenopus laevis]
gi|797385|gb|AAB32580|	Unigene67860_All	xCRABP [Xenopus laevis]
gi|47507426|gb|AAH71005|	Unigene90276_All	MGC80043 protein [Xenopus laevis]
gi|33417154|gb|AAH56099|	Unigene33227_All	MGC69111 protein [Xenopus laevis]
gi|147907340|ref|NP_001090477|	Unigene25298_All	centromere protein V [Xenopus laevis]
gi|59797924|sp|Q66KU1|	Unigene16087_All	RecName: Full=C-type lectin domain family 3 member A homolog; AltName: Full=C-type lectin superfamily member 1 homolog; Flags: Precursor
gi|3024120|sp|P79937|	Unigene91258_All	RecName: Full=Homeobox protein Meis1; Short=XMeis1
gi|28302179|gb|AAH46665|	Unigene1092_All	MGC52970 protein [Xenopus laevis]
gi|47123880|gb|AAH70611|	Unigene38410_All	XZFY-1 protein [Xenopus laevis]
gi|50416446|gb|AAH77294|	Unigene544_All	Rbbp5-prov protein [Xenopus laevis]
gi|33417180|gb|AAH56133|	Unigene75939_All	MGC69172 protein [Xenopus laevis]
gi|25990730|gb|AAN76667|	Unigene91802_All	reelin [Xenopus laevis]
gi|68534328|gb|AAH98957|	Unigene80363_All	M(2)21ab-prov protein [Xenopus laevis]
gi|49117853|gb|AAH72765|	Unigene10629_All	GPM6B protein [Xenopus laevis]
gi|219879785|ref|NP_001137372|	Unigene2590_All	SPARC related modular calcium binding 1 [Xenopus laevis]
gi|62945919|gb|AAY22202|	Unigene16028_All	Evi-1 [Xenopus laevis]
gi|298676435|ref|NP_001177326|	Unigene24241_All	cell division cycle associated 2 [Xenopus laevis]
gi|49119132|gb|AAH72827|	Unigene31888_All	LOC398358 protein [Xenopus laevis]
gi|47122978|gb|AAH70645|	Unigene16385_All	MGC81523 protein [Xenopus laevis]
gi|120577460|gb|AAI30196|	Unigene115773_All	LOC100037045 protein [Xenopus laevis]
gi|49116848|gb|AAH73605|	Unigene28320_All	LOC398232 protein [Xenopus laevis]
gi|83405103|gb|AAI10745|	Unigene116110_All	MGC130961 protein [Xenopus laevis]
gi|50416563|gb|AAH77623|	Unigene30567_All	MGC84657 protein [Xenopus laevis]
gi|5805345|gb|AAD51956|	Unigene34775_All	transcription repression factor ET [Xenopus laevis]
gi|38425329|gb|AAR19766|	Unigene8869_All	homeodomain protein [Xenopus laevis]
gi|50417738|gb|AAH77942|	Unigene17607_All	Xrcc1-prov protein [Xenopus laevis]
gi|49256329|gb|AAH74414|	Unigene113707_All	LOC443707 protein [Xenopus laevis]
gi|82228512|sp|Q4V7Y7|	Unigene13594_All	RecName: Full=Katanin p80 WD40-containing subunit B1; Short=Katanin p80 subunit B1; AltName: Full=p80 katanin
gi|284795255|ref|NP_001087890|	Unigene28052_All	LIM domain only 4, gene 1 [Xenopus laevis]
gi|85720772|gb|ABC75836|	Unigene20703_All	Tbx6 [Xenopus laevis]
gi|62821753|gb|BAD95802|	Unigene104903_All	enhancer of split related protein 1b [Xenopus laevis]
gi|82180204|sp|Q5XG16|	Unigene13789_All	RecName: Full=SLAIN motif-containing protein-like
gi|46249484|gb|AAH68672|	Unigene38091_All	MGC81069 protein [Xenopus laevis]
gi|50416320|gb|AAH77845|	Unigene17025_All	Tacstd1-prov protein [Xenopus laevis]
gi|76779521|gb|AAI06360|	Unigene17334_All	MGC130908 protein [Xenopus laevis]
gi|83318318|gb|AAI08477|	Unigene80463_All	MGC68905 protein [Xenopus laevis]
gi|21434789|gb|AAL14257|	Unigene8283_All	type XVIII collagen short variant [Xenopus laevis]
gi|49118058|gb|AAH73007|	Unigene107839_All	Unknown (protein for MGC:82592) [Xenopus laevis]
gi|640049|gb|AAA92687|	Unigene18671_All	nicotinic acetylcholine receptor epsilon subunit precursor [Xenopus laevis]
gi|47124758|gb|AAH70728|	Unigene86179_All	MGC83711 protein [Xenopus laevis]
gi|27694714|gb|AAH43626|	Unigene116597_All	Pag protein [Xenopus laevis]
gi|37994698|gb|AAH60347|	Unigene114511_All	MGC68789 protein [Xenopus laevis]
gi|82236549|sp|Q6GPL3|	Unigene10307_All	RecName: Full=Serine/threonine-protein kinase 12-B; AltName: Full=Aurora kinase B-B; AltName: Full=Serine/threonine-protein kinase aurora-B-B
gi|58701913|gb|AAH90220|	Unigene113473_All	LOC398196 protein [Xenopus laevis]
gi|66910774|gb|AAH97696|	Unigene115371_All	MGC80416 protein [Xenopus laevis]
gi|147638484|sp|P0C2X8|	Unigene32137_All	RecName: Full=Cell division cycle-associated protein 3; AltName: Full=Trigger of mitotic entry protein 1; Short=TOME-1
gi|76780162|gb|AAI06606|	Unigene18517_All	MGC132022 protein [Xenopus laevis]
gi|56270045|gb|AAH87496|	Unigene13198_All	LOC496079 protein [Xenopus laevis]
gi|34785484|gb|AAH57697|	Unigene116658_All	Ctcf protein [Xenopus laevis]
gi|148225825|ref|NP_001091370|	Unigene5939_All	ARP6 actin-related protein 6 homolog [Xenopus laevis]
gi|51703462|gb|AAH81023|	Unigene33280_All	MGC81645 protein [Xenopus laevis]
gi|82237146|sp|Q6NRZ0|	Unigene1281_All	RecName: Full=REST corepressor 2
gi|58399102|gb|AAH89271|	Unigene32659_All	MGC84932 protein [Xenopus laevis]
gi|6016534|sp|P55862|	Unigene8548_All	RecName: Full=DNA replication licensing factor mcm5-A; Short=xMCM5-A; AltName: Full=CDC46 homolog A; Short=xCDC46-A; AltName: Full=CDC46p; AltName: Full=p92
gi|4760557|gb|BAA77339|	Unigene18067_All	Nek2A [Xenopus laevis]
gi|115292159|gb|AAI22477|	Unigene14619_All	LOC734151 protein [Xenopus laevis]
gi|82198794|sp|Q68EY3|	Unigene115611_All	RecName: Full=LIM/homeobox protein Lhx9; Short=LIM homeobox protein 9
gi|76780144|gb|AAI06431|	Unigene90218_All	MGC131121 protein [Xenopus laevis]
gi|262050515|ref|NP_001159913|	Unigene112926_All	keratin 14 [Xenopus laevis]
gi|51950046|gb|AAH82445|	Unigene24783_All	MGC83916 protein [Xenopus laevis]
gi|46249534|gb|AAH68742|	Unigene5460_All	MGC81232 protein [Xenopus laevis]
gi|166795329|ref|NP_001107665|	Unigene32691_All	heart and neural crest derivatives expressed 2 [Xenopus laevis]
gi|28302173|gb|AAH46661|	Unigene71753_All	Sfrs3-prov protein [Xenopus laevis]
gi|82184628|sp|Q6GQD9|	Unigene17828_All	RecName: Full=Protein mab-21-like 1
gi|189217808|ref|NP_001121344|	Unigene7781_All	non-SMC element 4 homolog A [Xenopus laevis]
gi|82216057|sp|Q8UVR3|	Unigene116698_All	RecName: Full=LIM homeobox transcription factor 1-beta.1; AltName: Full=LIM homeobox protein 1b; Short=Xlmx1b
gi|54673680|gb|AAH84925|	Unigene33982_All	XL-myc1 protein [Xenopus laevis]
gi|82200216|sp|Q6DFJ9|	Unigene26736_All	RecName: Full=Cyclin-J
gi|157073887|ref|NP_001096659|	Unigene25213_All	thymidylate synthase [Xenopus laevis]
gi|49903662|gb|AAH76772|	Unigene16767_All	XALK4 protein [Xenopus laevis]
gi|47507434|gb|AAH71027|	Unigene106932_All	Frs3 protein [Xenopus laevis]
gi|92096053|gb|AAI15002|	Unigene2370_All	MGC131014 protein [Xenopus laevis]
gi|148229904|ref|NP_001090545|	Unigene33429_All	mutL homolog 1, colon cancer, nonpolyposis type 2 [Xenopus laevis]
gi|49256257|gb|AAH74313|	Unigene113028_All	MGC84135 protein [Xenopus laevis]
gi|27735454|gb|AAH41181|	Unigene32821_All	Ccnb3-a protein [Xenopus laevis]
gi|207028333|ref|NP_001128704|	Unigene2269_All	smoothened, frizzled family receptor [Xenopus laevis]
gi|147905652|ref|NP_001079107|	Unigene115858_All	tumor protein p63 [Xenopus laevis]
gi|28279443|gb|AAH46258|	Unigene38167_All	MGC53357 protein [Xenopus laevis]
gi|46249570|gb|AAH68799|	Unigene7988_All	MGC81376 protein [Xenopus laevis]
gi|213623178|gb|AAI69393|	Unigene116480_All	IncaA [Xenopus laevis]
gi|166225765|gb|A2BDA5|	Unigene5625_All	RecName: Full=DDB1- and CUL4-associated factor 15
gi|1150692|gb|CAA90517|	Unigene114052_All	insulin-like growth factor I receptor [Xenopus laevis]
gi|54648450|gb|AAH84922|	Unigene8584_All	LOC495414 protein [Xenopus laevis]
gi|50415177|gb|AAH77988|	Unigene18089_All	Aaas-prov protein [Xenopus laevis]
gi|89027185|gb|ABD59319|	Unigene34748_All	shroom-like protein [Xenopus laevis]
gi|147899864|ref|NP_001081438|	Unigene115110_All	patched 2 [Xenopus laevis]
gi|71679775|gb|AAI00169|	Unigene17167_All	LOC734164 protein [Xenopus laevis]
gi|82186799|sp|Q6PAF4|	Unigene31419_All	RecName: Full=Non-structural maintenance of chromosomes element 1 homolog; Short=Non-SMC element 1 homolog
gi|54673693|gb|AAH84978|	Unigene578_All	LOC495499 protein [Xenopus laevis]
gi|27462802|gb|AAO15593|	Unigene116687_All	fibroblast growth factor-8b [Xenopus laevis]
gi|148230076|ref|NP_001091430|	Unigene24890_All	transforming growth factor beta regulator 1 [Xenopus laevis]
gi|82185076|sp|Q6IR52|	Unigene34429_All	RecName: Full=Pre-B-cell leukemia transcription factor 2; AltName: Full=Homeobox protein pbx2
gi|65032|gb|CAA42039|	Unigene110142_All	retinoc acid receptor gamma B [Xenopus laevis]
gi|47124889|gb|AAH70588|	Unigene23960_All	LOC431845 protein [Xenopus laevis]
gi|82178013|sp|Q566I1|	Unigene105424_All	RecName: Full=INO80 complex subunit D
gi|214606|gb|AAA49907|	Unigene73243_All	myosin heavy chain B [Xenopus laevis]
gi|148230861|ref|NP_001090250|	Unigene115516_All	otoraplin [Xenopus laevis]
gi|52354808|gb|AAH82853|	Unigene20079_All	Unknown (protein for MGC:81676) [Xenopus laevis]
gi|54261641|gb|AAH84340|	Unigene115740_All	LOC495266 protein [Xenopus laevis]
gi|3522987|gb|BAA32617|	Unigene38277_All	alpha-2,8-polysialyltransferase [Xenopus laevis]
gi|66911802|gb|AAH97922|	Unigene115720_All	LOC733269 protein [Xenopus laevis]
gi|146325752|sp|Q91590|	Unigene8290_All	RecName: Full=Tomoregulin-1; Short=TR-1; AltName: Full=Transmembrane protein with EGF-like and one follistatin-like domain; AltName: Full=X7365; Flags: Precursor
gi|148228356|ref|NP_001091228|	Unigene21391_All	hypothetical protein LOC100037014 precursor [Xenopus laevis]
gi|214042|gb|AAA49678|	Unigene7795_All	alpha-1 type II collagen [Xenopus laevis]
gi|80476487|gb|AAI08601|	Unigene30857_All	MGC131124 protein [Xenopus laevis]
gi|27371295|gb|AAH41276|	Unigene24161_All	Paics-prov protein [Xenopus laevis]
gi|125858810|gb|AAI29772|	Unigene7492_All	LOC100037225 protein [Xenopus laevis]
gi|46249645|gb|AAH68925|	Unigene6904_All	MGC83166 protein [Xenopus laevis]
gi|148226424|ref|NP_001091283|	Unigene25827_All	cell division cycle associated 7 [Xenopus laevis]
gi|83405199|gb|AAI10925|	Unigene26451_All	MGC132047 protein [Xenopus laevis]
gi|52139145|gb|AAH82663|	Unigene114190_All	LOC494678 protein [Xenopus laevis]
gi|47939968|gb|AAH72208|	Unigene915_All	MGC81198 protein [Xenopus laevis]
gi|49256331|gb|AAH74418|	Unigene9102_All	MGC84435 protein [Xenopus laevis]
gi|49338386|gb|AAT64430|	Unigene114561_All	shisa [Xenopus laevis]
gi|148224217|ref|NP_001091361|	Unigene25124_All	microfibrillar-associated protein 4 [Xenopus laevis]
gi|7619900|gb|BAA94746|	Unigene9163_All	caspase-2 [Xenopus laevis]
gi|67677949|gb|AAH97543|	Unigene25211_All	LOC398464 protein [Xenopus laevis]
gi|189217575|ref|NP_001121245|	Unigene91398_All	hypothetical protein LOC100158325 [Xenopus laevis]
gi|37077110|sp|Q8AW93|	Unigene90308_All	RecName: Full=Protein deltex-1; Short=xDtx1
gi|45476976|sp|Q9DE46|	Unigene18142_All	RecName: Full=DNA polymerase alpha catalytic subunit; AltName: Full=DNA polymerase alpha catalytic subunit p180
gi|52139070|gb|AAH82625|	Unigene8321_All	LOC398141 protein [Xenopus laevis]
gi|229891737|sp|Q6GPZ1|	Unigene102561_All	RecName: Full=RISC-loading complex subunit tarbp2
gi|83405105|gb|AAI10747|	Unigene17780_All	MGC130965 protein [Xenopus laevis]
gi|520366|gb|AAB00146|	Unigene116303_All	homeobox protein [Xenopus laevis]
gi|83406083|gb|AAI10982|	Unigene115877_All	Ccne2 protein [Xenopus laevis]
gi|82186838|sp|Q6PB04|	Unigene113637_All	RecName: Full=Meiosis expressed gene 1 protein homolog
gi|28422160|gb|AAH46837|	Unigene37866_All	P2ry4 protein [Xenopus laevis]
gi|974712|gb|AAA93527|	Unigene89384_All	Eph receptor tyrosine kinase [Xenopus laevis]
gi|50415222|gb|AAH77433|	Unigene5484_All	Apex2-prov protein [Xenopus laevis]
gi|82127861|sp|Q6VVD7|	Unigene7609_All	RecName: Full=Transcription factor Sox-8
gi|52354661|gb|AAH82918|	Unigene36320_All	Unknown (protein for IMAGE:6937570) [Xenopus laevis]
gi|82200980|sp|Q6GLR7|	Unigene98472_All	RecName: Full=Calcium-dependent secretion activator 1; AltName: Full=Calcium-dependent activator protein for secretion 1; Short=CAPS-1
gi|49522198|gb|AAH74437|	Unigene60167_All	MGC84691 protein [Xenopus laevis]
gi|56269128|gb|AAH87340|	Unigene12659_All	LOC495965 protein [Xenopus laevis]
gi|82225940|sp|Q4V872|	Unigene81769_All	RecName: Full=Coiled-coil domain-containing protein 85C
gi|50417542|gb|AAH77526|	Unigene2416_All	LOC397912 protein [Xenopus laevis]
gi|148228959|ref|NP_001090440|	Unigene13704_All	ADP-ribosylation-like factor 6 interacting protein 6 [Xenopus laevis]
gi|82177184|sp|Q8AVH7|	Unigene16109_All	RecName: Full=Epidermal growth factor-like protein 6; Short=EGF-like protein 6; Flags: Precursor
gi|169642459|gb|AAI60785|	Unigene33837_All	Unknown (protein for MGC:180119) [Xenopus laevis]
gi|82183631|sp|Q6DJL7|	Unigene1697_All	RecName: Full=Protein aurora borealis
gi|54311209|gb|AAH84780|	Unigene785_All	LOC495319 protein [Xenopus laevis]
gi|82180405|sp|Q5XH36|	Unigene75836_All	RecName: Full=Cysteine-rich with EGF-like domain protein 2-A; Flags: Precursor
gi|213627657|gb|AAI70299|	Unigene16592_All	Cyclooxygenase 1 [Xenopus laevis]
gi|51593531|gb|AAH78483|	Unigene105973_All	MGC85248 protein [Xenopus laevis]
gi|163916252|gb|AAI57747|	Unigene16531_All	LOC100137703 protein [Xenopus laevis]
gi|47938667|gb|AAH72120|	Unigene111835_All	Cry1-A protein [Xenopus laevis]
gi|29127003|gb|AAH48022|	Unigene112404_All	LOC398577 protein [Xenopus laevis]
gi|46250056|gb|AAH68642|	Unigene10560_All	Smad6 protein [Xenopus laevis]
gi|50417985|gb|AAH77796|	Unigene32798_All	Dck-prov protein [Xenopus laevis]
gi|21591134|gb|AAM63955|	Unigene72902_All	matrix Gla protein [Xenopus laevis]
gi|914115|gb|AAB34225|	Unigene29729_All	XIdx [Xenopus laevis]
gi|148234522|ref|NP_001091264|	Unigene115485_All	homeobox A9 [Xenopus laevis]
gi|284795241|ref|NP_001165346|	Unigene25141_All	suppressor of zeste 12 [Xenopus laevis]
gi|82175463|sp|Q9W7C2|	Unigene116628_All	RecName: Full=T-box transcription factor TBX5; Short=T-box protein 5
gi|50416526|gb|AAH77739|	Unigene17930_All	MGC78831 protein [Xenopus laevis]
gi|50417540|gb|AAH77509|	Unigene32888_All	LOC445869 protein [Xenopus laevis]
gi|52078452|gb|AAH82436|	Unigene15309_All	Zic2 protein [Xenopus laevis]
gi|71679788|gb|AAI00189|	Unigene13998_All	LOC733330 protein [Xenopus laevis]
gi|62740248|gb|AAH94103|	Unigene8233_All	LOC443590 protein [Xenopus laevis]
gi|49670421|gb|AAH75179|	Unigene188_All	Polr3c-prov protein [Xenopus laevis]
gi|606874|gb|AAA70168|	Unigene89111_All	tumor suppressor [Xenopus laevis]
gi|49114884|gb|AAH72771|	Unigene227_All	Cdt1 protein [Xenopus laevis]
gi|82209772|sp|Q7ZXS7|	Unigene25991_All	RecName: Full=Gap junction gamma-1 protein; AltName: Full=Gap junction alpha-7 protein
gi|82182320|sp|Q6DCX3|	Unigene26128_All	RecName: Full=BTB/POZ domain-containing protein kctd15
gi|1222535|gb|AAC59879|	Unigene90944_All	XL20 [Xenopus laevis]
gi|214946|gb|AAA50008|	Unigene34527_All	Xtwi protein [Xenopus laevis]
gi|51895814|gb|AAH81093|	Unigene8270_All	Pold protein [Xenopus laevis]
gi|76779900|gb|AAI06238|	Unigene115024_All	LOC496076 protein [Xenopus laevis]
gi|46091167|gb|BAD13712|	Unigene26773_All	putative pheromone receptor [Xenopus laevis]
gi|240849382|ref|NP_001155366|	Unigene1139_All	unc-5-like protein B [Xenopus laevis]
gi|51850828|gb|CAH23397|	Unigene114478_All	unnamed protein product [Xenopus laevis]
gi|49257638|gb|AAH74287|	Unigene90755_All	MGC84075 protein [Xenopus laevis]
gi|82235858|sp|Q6DFF9|	Unigene90773_All	RecName: Full=Mitogen-activated protein kinase-binding protein 1
gi|82182202|sp|Q6DCD0|	Unigene4553_All	RecName: Full=Spermatid perinuclear RNA-binding protein
gi|7248369|gb|BAA92702|	Unigene19413_All	proliferating cell nuclear antigen subtype3 [Xenopus laevis]
gi|82237178|sp|Q6NU09|	Unigene9882_All	RecName: Full=Leucine-rich repeat-containing protein 8E
gi|86577716|gb|AAI12958|	Unigene37628_All	Unknown (protein for MGC:132292) [Xenopus laevis]
gi|58257624|gb|BAD88780|	Unigene8218_All	TSC-22 [Xenopus laevis]
gi|32766467|gb|AAH54962|	Unigene40010_All	Cbx5-prov protein [Xenopus laevis]
gi|82177243|sp|Q8AVS6|	Unigene10459_All	RecName: Full=Ras-like protein family member 11B
gi|229621705|gb|A0JMT0|	Unigene16420_All	RecName: Full=Chromatin assembly factor 1 subunit A-B; Short=CAF-1 subunit A; AltName: Full=Chromatin assembly factor I p150 subunit B; Short=CAF-I 150 kDa subunit B; Short=CAF-I p150-B; Short=xp150
gi|49118943|gb|AAH73072|	Unigene2131_All	Telo2 protein [Xenopus laevis]
gi|77748346|gb|AAI06505|	Unigene37676_All	MGC131243 protein [Xenopus laevis]
gi|51874073|gb|AAH78578|	Unigene109886_All	MGC85488 protein [Xenopus laevis]
gi|83318201|gb|AAI08453|	Unigene30314_All	MGC81086 protein [Xenopus laevis]
gi|51703452|gb|AAH81014|	Unigene16860_All	Gtse1 protein [Xenopus laevis]
gi|62740125|gb|AAH94207|	Unigene34043_All	MGC115192 protein [Xenopus laevis]
gi|74273794|gb|ABA01549|	Unigene5_All	carbamoyl-phosphate synthetase I [Xenopus laevis]
gi|64531|gb|CAA44615|	Unigene33139_All	Peptidylhydroxyglycine N-C lyase [Xenopus laevis]
gi|49257644|gb|AAH74300|	Unigene77406_All	MGC84103 protein [Xenopus laevis]
gi|28703822|gb|AAH47252|	Unigene2403_All	Hyal2-prov protein [Xenopus laevis]
gi|58402682|gb|AAH89264|	Unigene114492_All	MGC85113 protein [Xenopus laevis]
gi|189217826|ref|NP_001121354|	Unigene114835_All	ephrin-A4 [Xenopus laevis]
gi|148229389|ref|NP_001090346|	Unigene17972_All	hypothetical protein LOC779256 [Xenopus laevis]
gi|46250328|gb|AAH68776|	Unigene17763_All	LOC397724 protein [Xenopus laevis]
gi|147904766|ref|NP_001090561|	Unigene24966_All	testis specific, 14 [Xenopus laevis]
gi|148233426|ref|NP_001091287|	Unigene7711_All	S100 calcium binding protein Z [Xenopus laevis]
gi|82184001|sp|Q6GM59|	Unigene6727_All	RecName: Full=Monocarboxylate transporter 12; Short=MCT 12; AltName: Full=Solute carrier family 16 member 12
gi|46093518|gb|BAD14295|	Unigene116722_All	follicle-stimulating hormone beta-subunit [Xenopus laevis]
gi|148886711|ref|NP_001092166|	Unigene33268_All	steroid-5-alpha-reductase, alpha polypeptide 1 (3-oxo-5 alpha-steroid delta 4-dehydrogenase alpha 1) [Xenopus laevis]
gi|82241587|sp|Q7ZXZ0|	Unigene18546_All	RecName: Full=Zygotic DNA replication licensing factor mcm3; AltName: Full=Zygotic minichromosome maintenance protein 3; Short=zMCM3
gi|148224842|ref|NP_001091387|	Unigene24312_All	mitochondrial glycerol 3-phosphate acyltransferase [Xenopus laevis]
gi|37589362|gb|AAH59304|	Unigene25605_All	MGC68946 protein [Xenopus laevis]
gi|241661607|gb|BAH79688|	Unigene20647_All	Mex-3 homolog b [Xenopus laevis]
gi|213626291|gb|AAI70462|	Unigene31009_All	LOC398080 protein [Xenopus laevis]
gi|83405986|gb|AAI10709|	Unigene16529_All	Wdhd1 protein [Xenopus laevis]
gi|60552298|gb|AAH91626|	Unigene17174_All	Unknown (protein for IMAGE:7198352) [Xenopus laevis]
gi|38014810|gb|AAH60500|	Unigene23946_All	MGC68806 protein [Xenopus laevis]
gi|82182058|sp|Q6AZT4|	Unigene27368_All	RecName: Full=Breast cancer metastasis-suppressor 1-like protein
gi|76364113|sp|Q6DE87|	Unigene32759_All	RecName: Full=Serine/threonine-protein kinase Chk1; Short=xChk1
gi|213625044|gb|AAI69696|	Unigene7222_All	Hypothetical protein LOC100127286 [Xenopus laevis]
gi|51513017|gb|AAH80434|	Unigene116723_All	Hoxd13 protein [Xenopus laevis]
gi|4511971|gb|AAD21532|	Unigene32032_All	protein kinase Cdc7 [Xenopus laevis]
gi|25140542|gb|BAC24123|	Unigene115781_All	calcium transporter 1 [Xenopus laevis]
gi|46395020|gb|AAS91656|	Unigene32350_All	aristaless-related homeobox 2 [Xenopus laevis]
gi|66911589|gb|AAH97834|	Unigene37006_All	LOC733262 protein [Xenopus laevis]
gi|54035125|gb|AAH84112|	Unigene212_All	LOC495022 protein [Xenopus laevis]
gi|49116650|gb|AAH73675|	Unigene669_All	MGC83037 protein [Xenopus laevis]
gi|58701949|gb|AAH90203|	Unigene33697_All	MGC85182 protein [Xenopus laevis]
gi|49118394|gb|AAH73393|	Unigene116662_All	MGC80840 protein [Xenopus laevis]
gi|54038112|gb|AAH84399|	Unigene21785_All	LOC495181 protein [Xenopus laevis]
gi|57239849|gb|AAW49218|	Unigene8852_All	MTGR1 [Xenopus laevis]
gi|47124830|gb|AAH70833|	Unigene103396_All	MGC83936 protein [Xenopus laevis]
gi|213623864|gb|AAI70329|	Unigene10164_All	Hypothetical protein LOC100189566 [Xenopus laevis]
gi|194136529|gb|ACF33500|	Unigene89505_All	cellular retinoic acid binding protein 1 [Xenopus laevis]
gi|4585374|gb|AAD25404|	Unigene116570_All	Wnt inhibitory factor-1 [Xenopus laevis]
gi|50604232|gb|AAH77458|	Unigene1085_All	MGC82420 protein [Xenopus laevis]
gi|37718717|gb|BAC99098|	Unigene22636_All	serine/threonine protein kinase [Xenopus laevis]
gi|8134842|sp|O73689|	Unigene22002_All	RecName: Full=Zinc finger protein ZIC 1; Short=XZic1; Short=XlZic1; AltName: Full=ODD-paired-like; Short=Xopl; AltName: Full=ZIC-related protein 1; Short=ZIC-r1; AltName: Full=Zinc finger protein of the cerebellum 1
gi|184161579|gb|ACC68801|	Unigene32597_All	repulsive guidance molecule A protein [Xenopus laevis]
gi|148222208|ref|NP_001090405|	Unigene2482_All	HEC protein [Xenopus laevis]
gi|213626803|gb|AAI70141|	Unigene16301_All	Breast and ovarian cancer susceptibility protein [Xenopus laevis]
gi|147898588|ref|NP_001085257|	Unigene32208_All	Boc homolog [Xenopus laevis]
gi|33307339|gb|AAQ02990|	Unigene24136_All	PIAS [Xenopus laevis]
gi|22074450|gb|AAL60595|	Unigene116031_All	noelin-1 [Xenopus laevis]
gi|71681279|gb|AAI00246|	Unigene30767_All	Smarcal1 protein [Xenopus laevis]
gi|27371249|gb|AAH41206|	Unigene16204_All	Creb1-prov protein [Xenopus laevis]
gi|68533794|gb|AAH99057|	Unigene10196_All	MGC115694 protein [Xenopus laevis]
gi|213625068|gb|AAI69744|	Unigene35385_All	MT3-MMP protein [Xenopus laevis]
gi|214104|gb|AAA02623|	Unigene114161_All	X-DLL3 [Xenopus laevis]
gi|54311464|gb|AAH84877|	Unigene10135_All	LOC495401 protein [Xenopus laevis]
gi|189217776|ref|NP_001121328|	Unigene113080_All	hypothetical protein LOC100158417 [Xenopus laevis]
gi|50417490|gb|AAH77371|	Unigene31795_All	LOC503672 protein [Xenopus laevis]
gi|147902134|ref|NP_001084244|	Unigene115001_All	aldehyde dehydrogenase 1 family, member A2 [Xenopus laevis]
gi|47940301|gb|AAH72281|	Unigene7501_All	MGC82425 protein [Xenopus laevis]
gi|82187375|sp|Q6PI53|	Unigene9082_All	RecName: Full=Mediator of RNA polymerase II transcription subunit 24; AltName: Full=Mediator complex subunit 24
gi|56270437|gb|AAH87307|	Unigene21944_All	LOC495942 protein [Xenopus laevis]
gi|854635|gb|CAA59679|	Unigene89001_All	F-cadherin [Xenopus laevis]
gi|46249480|gb|AAH68665|	Unigene22117_All	MGC81050 protein [Xenopus laevis]
gi|82182485|sp|Q6DDP3|	Unigene37952_All	RecName: Full=Ectonucleotide pyrophosphatase/phosphodiesterase family member 6; Short=E-NPP 6; Short=NPP-6; Flags: Precursor
gi|296439563|gb|A8E624|	Unigene91076_All	RecName: Full=Poly(U)-specific endoribonuclease-C; AltName: Full=Placental protein 11 homolog; AltName: Full=Protein endoU-C; AltName: Full=Uridylate-specific endoribonuclease-C; AltName: Full=XendoU-C; Flags: Precursor
gi|49903395|gb|AAH76790|	Unigene116059_All	Tdp1-prov protein [Xenopus laevis]
gi|49522770|gb|AAH74208|	Unigene25875_All	MGC83363 protein [Xenopus laevis]
gi|62240986|gb|AAX77665|	Unigene27914_All	leptin precursor [Xenopus laevis]
gi|82079780|sp|Q5UE90|	Unigene113862_All	RecName: Full=R-spondin-2; AltName: Full=Roof plate-specific spondin-2; AltName: Full=XRspo2; Flags: Precursor
gi|50414879|gb|AAH77806|	Unigene455_All	MGC80423 protein [Xenopus laevis]
gi|82179055|sp|Q5FWL0|	Unigene115306_All	RecName: Full=Protein BANP
gi|33416725|gb|AAH56117|	Unigene16835_All	Chst11 protein [Xenopus laevis]
gi|82225880|sp|Q4V7W5|	Unigene32273_All	RecName: Full=Polyhomeotic-like protein 2
gi|50414931|gb|AAH77841|	Unigene24168_All	MGC80532 protein [Xenopus laevis]
gi|80476357|gb|AAI08528|	Unigene37787_All	MGC130957 protein [Xenopus laevis]
gi|82108591|sp|Q90Y05|	Unigene31224_All	RecName: Full=Anterior gradient protein 2-A; Short=XAgr2; AltName: Full=Cement gland-specific protein CGS; Flags: Precursor
gi|27882062|gb|AAH44710|	Unigene25428_All	Nle-pending-prov protein [Xenopus laevis]
gi|77748226|gb|AAI06564|	Unigene2451_All	MGC131330 protein [Xenopus laevis]
gi|147901747|ref|NP_001090296|	Unigene112736_All	gametocyte specific factor 1 [Xenopus laevis]
gi|82185585|sp|Q6NUH2|	Unigene34122_All	RecName: Full=N-alpha-acetyltransferase 40, NatD catalytic subunit; AltName: Full=N-acetyltransferase 11
gi|82185211|sp|Q6NRE8|	Unigene30385_All	RecName: Full=Histone-lysine N-methyltransferase SUV39H1; AltName: Full=Suppressor of variegation 3-9 homolog 1; Short=Su(var)3-9 homolog 1
gi|148236191|ref|NP_001083866|	Unigene17690_All	transcription factor 7-like 2 [Xenopus laevis]
gi|66911167|gb|AAH97562|	Unigene1229_All	HELLS protein [Xenopus laevis]
gi|58701925|gb|AAH90211|	Unigene106404_All	MGC85022 protein [Xenopus laevis]
gi|54647564|gb|AAH84928|	Unigene16269_All	LOC495418 protein [Xenopus laevis]
gi|51593547|gb|AAH78601|	Unigene114968_All	LOC446924 protein [Xenopus laevis]
gi|50414955|gb|AAH77860|	Unigene8449_All	Tmem5-prov protein [Xenopus laevis]
gi|54035262|gb|AAH84089|	Unigene32425_All	LOC495003 protein [Xenopus laevis]
gi|80477216|gb|AAI08542|	Unigene31978_All	Unknown (protein for MGC:130997) [Xenopus laevis]
gi|82181610|sp|Q66KX0|	Unigene115111_All	RecName: Full=Gamma-glutamylaminecyclotransferase; Short=GGACT; AltName: Full=AIG2-like domain-containing protein 1
gi|56788933|gb|AAH88685|	Unigene91496_All	LOC496223 protein [Xenopus laevis]
gi|291290965|ref|NP_001167514|	Unigene90364_All	homeobox D9 [Xenopus laevis]
gi|52221154|gb|AAH82707|	Unigene33838_All	LOC494728 protein [Xenopus laevis]
gi|148226807|ref|NP_001091211|	Unigene5313_All	twist homolog 1 [Xenopus laevis]
gi|82178295|sp|Q569M3|	Unigene90215_All	RecName: Full=Histone H3-like centromeric protein A; AltName: Full=Centromere protein A; Short=CENP-A
gi|58702060|gb|AAH90227|	Unigene1562_All	MGC85005 protein [Xenopus laevis]
gi|54038652|gb|AAH84203|	Unigene91518_All	Sall3 protein [Xenopus laevis]
gi|64521|gb|CAA30104|	Unigene80200_All	unnamed protein product [Xenopus laevis]
gi|148886749|ref|NP_001092167|	Unigene89905_All	ankyrin repeat domain 37 [Xenopus laevis]
gi|49257661|gb|AAH74342|	Unigene116482_All	MGC84179 protein [Xenopus laevis]
gi|50416240|gb|AAH77369|	Unigene116264_All	Upk1b-prov protein [Xenopus laevis]
gi|213623598|gb|AAI69952|	Unigene24564_All	XrpFIbeta1 [Xenopus laevis]
gi|189217442|ref|NP_001121198|	Unigene115098_All	hypothetical protein LOC100158267 [Xenopus laevis]
gi|68565891|sp|Q6NTV9|	Unigene33515_All	RecName: Full=H/ACA ribonucleoprotein complex subunit 2-like protein; AltName: Full=Nucleolar protein family A member 2-like protein; AltName: Full=snoRNP protein NHP2-like protein
gi|49118602|gb|AAH73618|	Unigene78410_All	LOC398509 protein [Xenopus laevis]
gi|27695131|gb|AAH43790|	Unigene13364_All	Sult1c1-prov protein [Xenopus laevis]
gi|28422598|gb|AAH44092|	Unigene32168_All	Rpc155-prov protein [Xenopus laevis]
gi|27503921|gb|AAH42245|	Unigene3059_All	Gldc-prov protein [Xenopus laevis]
gi|147900490|ref|NP_001090336|	Unigene31087_All	D3Mm3e protein [Xenopus laevis]
gi|124481896|gb|AAI33179|	Unigene381_All	Unknown (protein for IMAGE:8548717) [Xenopus laevis]
gi|205360894|ref|NP_001128553|	Unigene984_All	antigen identified by monoclonal antibody Ki-67 [Xenopus laevis]
gi|153791959|ref|NP_001093352|	Unigene24203_All	phosphoribosylglycinamide formyltransferase, phosphoribosylglycinamide synthetase, phosphoribosylaminoimidazole synthetase [Xenopus laevis]
gi|50417967|gb|AAH77292|	Unigene1185_All	Col9a3-prov protein [Xenopus laevis]
gi|49258011|gb|AAH74252|	Unigene85378_All	MGC84002 protein [Xenopus laevis]
gi|54038377|gb|AAH84231|	Unigene38372_All	LOC495068 protein [Xenopus laevis]
gi|76779920|gb|AAI06315|	Unigene21291_All	Flj13912 protein [Xenopus laevis]
gi|1706480|sp|P51892|	Unigene9265_All	RecName: Full=DNA ligase 1; AltName: Full=DNA ligase I; AltName: Full=Polydeoxyribonucleotide synthase [ATP] 1
gi|83318207|gb|AAI08497|	Unigene18184_All	H1fx protein [Xenopus laevis]
gi|82181510|sp|Q66KI8|	Unigene25076_All	RecName: Full=Protein APCDD1; AltName: Full=Adenomatosis polyposis coli down-regulated 1 protein homolog; AltName: Full=Protein primglo; Short=xPgo; Flags: Precursor
gi|83405810|gb|AAI10758|	Unigene39771_All	MGC131029 protein [Xenopus laevis]
gi|83318324|gb|AAI08520|	Unigene970_All	MGC130923 protein [Xenopus laevis]
gi|49114894|gb|AAH72777|	Unigene8729_All	LOC397940 protein [Xenopus laevis]
gi|115528650|gb|AAI24849|	Unigene24542_All	Chc1-a protein [Xenopus laevis]
gi|51950032|gb|AAH82424|	Unigene116222_All	GMNN protein [Xenopus laevis]
gi|54038126|gb|AAH84420|	Unigene8976_All	LOC495192 protein [Xenopus laevis]
gi|68534820|gb|AAH99035|	Unigene49_All	MGC115596 protein [Xenopus laevis]
gi|82179185|sp|Q5HZN7|	Unigene91551_All	RecName: Full=Cysteine and tyrosine-rich protein 1; Flags: Precursor
gi|50415445|gb|AAH77542|	Unigene41_All	Zcwcc3-prov protein [Xenopus laevis]
gi|51261405|gb|AAH79972|	Unigene16614_All	Tcf7 protein [Xenopus laevis]
gi|5650724|gb|CAB51636|	Unigene24908_All	c-Jun protein [Xenopus laevis]
gi|58399508|gb|AAH89270|	Unigene32849_All	MGC85188 protein [Xenopus laevis]
gi|50603769|gb|AAH78111|	Unigene10379_All	Ifrd2 protein [Xenopus laevis]
gi|82233027|sp|Q5U5A3|	Unigene24205_All	RecName: Full=Immunoglobulin superfamily member 3; Short=IgSF3; Flags: Precursor
gi|71051798|gb|AAH99005|	Unigene8328_All	MGC115367 protein [Xenopus laevis]
gi|49119001|gb|AAH73702|	Unigene8435_All	MGC83635 protein [Xenopus laevis]
gi|64651|gb|CAA32068|	Unigene116580_All	unnamed protein product [Xenopus laevis]
gi|64911|gb|CAA40867|	Unigene32467_All	N-cadherin [Xenopus laevis]
gi|47939851|gb|AAH72366|	Unigene89585_All	MGC84485 protein [Xenopus laevis]
gi|83405275|gb|AAI10757|	Unigene8397_All	Xfz2 protein [Xenopus laevis]
gi|80476880|gb|AAI08821|	Unigene36066_All	LOC733424 protein [Xenopus laevis]
gi|61403352|gb|AAH91722|	Unigene34623_All	MGC98956 protein [Xenopus laevis]
gi|82247730|sp|Q9IB89|	Unigene116517_All	RecName: Full=Zinc finger protein ZIC 5; Short=XZic5; Short=XlZic5; AltName: Full=Zinc finger protein of the cerebellum 5
gi|56269547|gb|AAH87371|	Unigene4208_All	LOC495985 protein [Xenopus laevis]
gi|13591787|gb|AAK31354|	Unigene9863_All	eyes absent-1 alpha [Xenopus laevis]
gi|56269985|gb|AAH87415|	Unigene14_All	LOC496022 protein [Xenopus laevis]
gi|213623588|gb|AAI69940|	Unigene35212_All	FOXM1 protein [Xenopus laevis]
gi|46250208|gb|AAH68751|	Unigene88127_All	MGC81247 protein [Xenopus laevis]
gi|193794866|ref|NP_001103840|	Unigene25128_All	leucine-rich repeats and immunoglobulin-like domains 3 [Xenopus laevis]
gi|262050513|ref|NP_001159912|	Unigene115010_All	ouroboros 1 [Xenopus laevis]
gi|54037990|gb|AAH84222|	Unigene91335_All	Unknown (protein for MGC:80836) [Xenopus laevis]
gi|6523552|gb|CAB62282|	Unigene24255_All	lysophosphatidic acid receptor [Xenopus laevis]
gi|47123989|gb|AAH70800|	Unigene116084_All	LOC431899 protein [Xenopus laevis]
gi|82201112|sp|Q6GPV5|	Unigene37394_All	RecName: Full=E3 ubiquitin-protein ligase RNF181; AltName: Full=RING finger protein 181
gi|50925309|gb|AAH79797|	Unigene79120_All	LOC446273 protein [Xenopus laevis]
gi|148234749|ref|NP_001090444|	Unigene105102_All	hypermethylated in cancer 2 [Xenopus laevis]
gi|51703619|gb|AAH81257|	Unigene79948_All	MGC86305 protein [Xenopus laevis]
gi|47122872|gb|AAH70554|	Unigene16652_All	Xcdc6 protein [Xenopus laevis]
gi|82179353|sp|Q5M7E3|	Unigene38053_All	RecName: Full=Putative methyltransferase NSUN4; AltName: Full=NOL1/NOP2/Sun domain family member 4
gi|76780326|gb|AAI06336|	Unigene15295_All	MGC130870 protein [Xenopus laevis]
gi|82183919|sp|Q6GLU8|	Unigene114504_All	RecName: Full=Phosphatase and actin regulator 1
gi|50603628|gb|AAH77912|	Unigene23470_All	Prps1 protein [Xenopus laevis]
gi|32766499|gb|AAH54997|	Unigene114384_All	Efna3-prov protein [Xenopus laevis]
gi|47940272|gb|AAH72191|	Unigene75173_All	LOC398381 protein [Xenopus laevis]
gi|82185409|sp|Q6NTR6|	Unigene39210_All	RecName: Full=Ubiquitin carboxyl-terminal hydrolase 44-A; AltName: Full=Deubiquitinating enzyme 44-A; AltName: Full=Ubiquitin thiolesterase 44-A; AltName: Full=Ubiquitin-specific-processing protease 44-A
gi|51703470|gb|AAH81032|	Unigene18124_All	MGC81700 protein [Xenopus laevis]
gi|790938|gb|AAC42227|	Unigene112495_All	morphogen [Xenopus laevis]
gi|148235437|ref|NP_001090499|	Unigene115051_All	CDK5 regulatory subunit associated protein 1 [Xenopus laevis]
gi|47123130|gb|AAH70782|	Unigene10412_All	MGC83822 protein [Xenopus laevis]
gi|732429|sp|P18725|	Unigene19588_All	RecName: Full=Gastrula zinc finger protein 5-1; AltName: Full=XlCGF5.1
gi|213626743|gb|AAI70018|	Unigene33752_All	N1/N2 protein [Xenopus laevis]
gi|90902161|gb|ABE01880|	Unigene17117_All	nucleolar and spindle associated protein [Xenopus laevis]
gi|82076799|sp|Q5NDE7|	Unigene113763_All	RecName: Full=Uncharacterized glycosyltransferase AGO61; Flags: Precursor
gi|82180968|sp|Q641G4|	Unigene8792_All	RecName: Full=Condensin-2 complex subunit H2; AltName: Full=Non-SMC condensin II complex subunit H2

## Sheet: down-regulated
Nr-ID	geneID	gene_description
gi|148235176|ref|NP_001080709|	Unigene74458_All	homer 2 [Xenopus laevis]
gi|8272408|gb|BAA96456|	Unigene16046_All	paxillin [Xenopus laevis]
gi|56388730|gb|AAH87618|	Unigene31291_All	LOC496105 protein [Xenopus laevis]
gi|27503341|gb|AAH42219|	Unigene14205_All	MGC53312 protein [Xenopus laevis]
gi|148225542|ref|NP_001090512|	Unigene10318_All	septin 5 [Xenopus laevis]
gi|298676437|ref|NP_001177322|	Unigene32865_All	transient receptor potential cation channel, subfamily V, member 1 [Xenopus laevis]
gi|82180356|sp|Q5XGW7|	Unigene1679_All	RecName: Full=Cbp/p300-interacting transactivator 2
gi|76780047|gb|AAI06678|	Unigene16053_All	Unknown (protein for IMAGE:4030562) [Xenopus laevis]
gi|38014648|gb|AAH60398|	Unigene26256_All	MGC68555 protein [Xenopus laevis]
gi|49522922|gb|AAH75169|	Unigene6262_All	MGC82073 protein [Xenopus laevis]
gi|82182280|sp|Q6DCP8|	Unigene53015_All	RecName: Full=Transmembrane 6 superfamily member 1
gi|86577740|gb|AAI12952|	Unigene25746_All	MGC132151 protein [Xenopus laevis]
gi|213626733|gb|AAI69992|	Unigene8707_All	Fos-related antigen-2 [Xenopus laevis]
gi|80476543|gb|AAI08638|	Unigene32665_All	Tradd protein [Xenopus laevis]
gi|50418003|gb|AAH77868|	Unigene49804_All	Vav1-prov protein [Xenopus laevis]
gi|32766475|gb|AAH54969|	Unigene17225_All	MGC64433 protein [Xenopus laevis]
gi|34784616|gb|AAH57735|	Unigene17230_All	MGC68953 protein [Xenopus laevis]
gi|27371201|gb|AAH41527|	Unigene38673_All	Id2 protein [Xenopus laevis]
gi|171847303|gb|AAI61680|	Unigene74244_All	Unknown (protein for IMAGE:5514733) [Xenopus laevis]
gi|51950067|gb|AAH82462|	Unigene25976_All	MGC84330 protein [Xenopus laevis]
gi|49257622|gb|AAH74257|	Unigene24288_All	MGC84010 protein [Xenopus laevis]
gi|54038535|gb|AAH84630|	Unigene613_All	LOC495219 protein [Xenopus laevis]
gi|50415577|gb|AAH77586|	Unigene2621_All	Sybl1-prov protein [Xenopus laevis]
gi|54261495|gb|AAH84422|	Unigene74226_All	LOC495276 protein [Xenopus laevis]
gi|159156044|gb|AAI54995|	Unigene14769_All	ATP-gated ion channel subunit P2X4 [Xenopus laevis]
gi|82184869|sp|Q6INU7|	Unigene1400_All	RecName: Full=Putative ferric-chelate reductase 1
gi|49257618|gb|AAH74250|	Unigene24150_All	MGC84000 protein [Xenopus laevis]
gi|2547264|gb|AAB81324|	Unigene32734_All	syndecan-1 [Xenopus laevis]
gi|49114926|gb|AAH72794|	Unigene34357_All	MGC80116 protein [Xenopus laevis]
gi|54648564|gb|AAH85041|	Unigene30025_All	LOC495469 protein [Xenopus laevis]
gi|76780352|gb|AAI06454|	Unigene79_All	LOC733350 protein [Xenopus laevis]
gi|218683729|gb|ACL00849|	Unigene16852_All	scleraxis [Xenopus laevis]
gi|50418387|gb|AAH77559|	Unigene18238_All	Pdgfb protein [Xenopus laevis]
gi|147901642|ref|NP_001091305|	Unigene115835_All	matrix metalloproteinase-9TH [Xenopus laevis]
gi|17467111|gb|AAL40093|	Unigene47050_All	immunoglobulin light chain type III [Xenopus laevis]
gi|82196222|sp|Q5PPX5|	Unigene72749_All	RecName: Full=RING finger protein 170
gi|83405271|gb|AAI10728|	Unigene16653_All	Osbpl2 protein [Xenopus laevis]
gi|82180495|sp|Q5XHH9|	Unigene17264_All	RecName: Full=Tetratricopeptide repeat protein 39B; Short=TPR repeat protein 39B
gi|29476824|gb|AAH48224|	Unigene14458_All	Grn-prov protein [Xenopus laevis]
gi|64578|gb|CAA25562|	Unigene70824_All	beta 1-globin [Xenopus laevis]
gi|147898685|ref|NP_001090404|	Unigene55039_All	phosphatase, orphan 2 [Xenopus laevis]
gi|76779607|gb|AAI06529|	Unigene16091_All	LOC495991 protein [Xenopus laevis]
gi|213625275|gb|AAI70229|	Unigene74115_All	Hypothetical protein LOC100127248 [Xenopus laevis]
gi|49257345|gb|AAH73579|	Unigene18283_All	MGC82876 protein [Xenopus laevis]
gi|49522789|gb|AAH74477|	Unigene4712_All	MGC84779 protein [Xenopus laevis]
gi|62471583|gb|AAH93577|	Unigene25266_All	MGC114950 protein [Xenopus laevis]
gi|763034|gb|CAA88688|	Unigene12462_All	c-kit-related kinase 1 (XKrk1) [Xenopus laevis]
gi|82184711|sp|Q6GR21|	Unigene33364_All	RecName: Full=Protein FAM73B
gi|83405992|gb|AAI10739|	Unigene737_All	MGC130926 protein [Xenopus laevis]
gi|47937622|gb|AAH72203|	Unigene8365_All	MGC81156 protein [Xenopus laevis]
gi|189217600|ref|NP_001121254|	Unigene2593_All	leucine rich repeat containing 33 [Xenopus laevis]
gi|76779453|gb|AAI06242|	Unigene17139_All	LOC495127 protein [Xenopus laevis]
gi|47718048|gb|AAH71042|	Unigene74455_All	MGC82323 protein [Xenopus laevis]
gi|80477823|gb|AAI08826|	Unigene652_All	Xgalectin-iva protein [Xenopus laevis]
gi|49115389|gb|AAH73348|	Unigene24635_All	MGC80762 protein [Xenopus laevis]
gi|168693585|ref|NP_001108311|	Unigene19930_All	hypothetical protein LOC100137713 [Xenopus laevis]
gi|77748214|gb|AAI06475|	Unigene21885_All	MGC131197 protein [Xenopus laevis]
gi|339655348|gb|AEJ87258|	Unigene30927_All	surfactant protein D [Xenopus laevis]
gi|120537984|gb|AAI29614|	Unigene32169_All	LOC100036898 protein [Xenopus laevis]
gi|148234403|ref|NP_001091290|	Unigene29943_All	hypothetical protein LOC100037107 [Xenopus laevis]
gi|4580765|gb|AAD24497|	Unigene34416_All	chloride channel ClC-5 [Xenopus laevis]
gi|47122823|gb|AAH70534|	Unigene21253_All	Serinc2 protein [Xenopus laevis]
gi|34098593|sp|Q8QG92|	Unigene1213_All	RecName: Full=Dapper 1-B; Short=xDpr
gi|54311426|gb|AAH84880|	Unigene34626_All	Rab3a-prov protein [Xenopus laevis]
gi|82182598|sp|Q6DE55|	Unigene17286_All	RecName: Full=Minor histocompatibility protein HA-1
gi|294958180|gb|B4F6Q9|	Unigene15686_All	RecName: Full=Oxidation resistance protein 1
gi|49115393|gb|AAH73349|	Unigene24299_All	MGC80764 protein [Xenopus laevis]
gi|145558894|sp|P85120|	Unigene24285_All	RecName: Full=Daple-like protein; AltName: Full=Coiled-coil domain-containing protein 88C-like; AltName: Full=Dvl-associating protein with a high frequency of leucine residues-like; Short=xDal
gi|50368699|gb|AAH76716|	Unigene28752_All	LOC397728 protein [Xenopus laevis]
gi|37747665|gb|AAH59972|	Unigene74341_All	MGC68579 protein [Xenopus laevis]
gi|47124727|gb|AAH70664|	Unigene32235_All	MGC82269 protein [Xenopus laevis]
gi|284795257|ref|NP_001085786|	Unigene26618_All	STAM binding protein [Xenopus laevis]
gi|51258760|gb|AAH80034|	Unigene8261_All	MGC82961 protein [Xenopus laevis]
gi|55249960|gb|AAH86262|	Unigene79351_All	LOC495677 protein [Xenopus laevis]
gi|34784900|gb|AAH56856|	Unigene67910_All	MGC64526 protein [Xenopus laevis]
gi|595948|gb|AAA82967|	Unigene25379_All	Na+-K+-ATPase beta 1 subunit [Xenopus laevis]
gi|104115|gb|S14076|	Unigene60883_All	Ig kappa chain - African clawed frog
gi|54311270|gb|AAH84855|	Unigene73671_All	LOC495387 protein [Xenopus laevis]
gi|76779981|gb|AAI06484|	Unigene32132_All	MGC131207 protein [Xenopus laevis]
gi|64554|gb|CAA43577|	Unigene14884_All	alpha-skeletal tropomyosin [Xenopus laevis]
gi|20530832|gb|AAK56391|	Unigene34733_All	tau-like protein-2 [Xenopus laevis]
gi|33417116|gb|AAH56039|	Unigene16631_All	MGC68991 protein [Xenopus laevis]
gi|82184186|sp|Q6GNB5|	Unigene1352_All	RecName: Full=3-hydroxyacyl-CoA dehydratase; Short=HACD; AltName: Full=Protein tyrosine phosphatase-like protein ptplad2; AltName: Full=Protein-tyrosine phosphatase-like A domain-containing protein 2
gi|146197465|gb|BAF57493|	Unigene74478_All	toll-like receptor8 [Xenopus laevis]
gi|117167905|gb|AAI24973|	Unigene32451_All	Efha1 protein [Xenopus laevis]
gi|120537358|gb|AAI29050|	Unigene8469_All	Unknown (protein for MGC:154359) [Xenopus laevis]
gi|51703955|gb|AAH81242|	Unigene34396_All	MGC69066 protein [Xenopus laevis]
gi|33417067|gb|AAH55969|	Unigene25505_All	LOC398688 protein [Xenopus laevis]
gi|49257367|gb|AAH73465|	Unigene32052_All	MGC80979 protein [Xenopus laevis]
gi|82200966|sp|Q6GLJ6|	Unigene9340_All	RecName: Full=PDZ and LIM domain protein 3
gi|213624890|gb|AAI69355|	Unigene53833_All	P7D11 protein [Xenopus laevis]
gi|28302336|gb|AAH46675|	Unigene9021_All	Slc30a1-prov protein [Xenopus laevis]
gi|46249872|gb|AAH68821|	Unigene1084_All	MGC81436 protein [Xenopus laevis]
gi|49257677|gb|AAH74375|	Unigene72713_All	MGC84292 protein [Xenopus laevis]
gi|49115445|gb|AAH73377|	Unigene28857_All	MGC80809 protein [Xenopus laevis]
gi|50418343|gb|AAH77480|	Unigene22042_All	Mthfd2-prov protein [Xenopus laevis]
gi|54648603|gb|AAH84962|	Unigene34097_All	LOC495440 protein [Xenopus laevis]
gi|971307|gb|BAA07945|	Unigene84151_All	low molecular mass protein-7 (LMP-7) homolog [Xenopus laevis]
gi|37747674|gb|AAH59974|	Unigene8993_All	MGC68618 protein [Xenopus laevis]
gi|118136240|gb|ABK62772|	Unigene5668_All	polymeric immunoglobulin receptor [Xenopus laevis]
gi|82176642|sp|Q7ZXQ3|	Unigene32958_All	RecName: Full=Homocysteine-responsive endoplasmic reticulum-resident ubiquitin-like domain member 2 protein
gi|82182588|sp|Q6DE40|	Unigene33998_All	RecName: Full=Glycoprotein endo-alpha-1,2-mannosidase
gi|49116632|gb|AAH73681|	Unigene33607_All	MGC83048 protein [Xenopus laevis]
gi|82209800|sp|Q7ZYC4|	Unigene24009_All	RecName: Full=Long-chain-fatty-acid--CoA ligase ACSBG2; AltName: Full=Acyl-CoA synthetase bubblegum family member 2
gi|54038351|gb|AAH84661|	Unigene24852_All	LOC495239 protein [Xenopus laevis]
gi|34785115|gb|AAH56852|	Unigene25336_All	MGC64432 protein [Xenopus laevis]
gi|53830063|gb|AAU94940|	Unigene21730_All	membrane type-1 matrix metalloproteinase 14 [Xenopus laevis]
gi|52138945|gb|AAH82695|	Unigene32275_All	LOC494699 protein [Xenopus laevis]
gi|50414805|gb|AAH77787|	Unigene851_All	X1311 protein [Xenopus laevis]
gi|33416812|gb|AAH56055|	Unigene713_All	Lcp1-prov protein [Xenopus laevis]
gi|51703930|gb|AAH81157|	Unigene43622_All	MGC84244 protein [Xenopus laevis]
gi|50416269|gb|AAH77876|	Unigene32195_All	MGC80640 protein [Xenopus laevis]
gi|49114774|gb|AAH72737|	Unigene696_All	MGC79086 protein [Xenopus laevis]
gi|147902792|ref|NP_001090555|	Unigene32635_All	growth arrest-specific 7 [Xenopus laevis]
gi|49523100|gb|AAH75129|	Unigene24011_All	LOC443720 protein [Xenopus laevis]
gi|57032769|gb|AAH88806|	Unigene17183_All	LOC496297 protein [Xenopus laevis]
gi|54311409|gb|AAH84840|	Unigene16136_All	St3Gal-VI protein [Xenopus laevis]
gi|51703506|gb|AAH81087|	Unigene16609_All	LOC446930 protein [Xenopus laevis]
gi|62739329|gb|AAH94125|	Unigene12049_All	LOC733211 protein [Xenopus laevis]
gi|50414693|gb|AAH77763|	Unigene6175_All	Sax protein [Xenopus laevis]
gi|47122982|gb|AAH70646|	Unigene40536_All	Dram protein [Xenopus laevis]
gi|54038148|gb|AAH84253|	Unigene23954_All	LOC495086 protein [Xenopus laevis]
gi|49522081|gb|AAH74127|	Unigene32990_All	MGC81834 protein [Xenopus laevis]
gi|52138972|gb|AAH82631|	Unigene39818_All	MGC53355 protein [Xenopus laevis]
gi|148233084|ref|NP_001090386|	Unigene13356_All	surfactant, pulmonary-associated protein B [Xenopus laevis]
gi|49522171|gb|AAH75225|	Unigene852_All	MGC84404 protein [Xenopus laevis]
gi|47939719|gb|AAH72130|	Unigene320_All	LOC398028 protein [Xenopus laevis]
gi|54037982|gb|AAH84214|	Unigene8568_All	LOC495059 protein [Xenopus laevis]
gi|49118527|gb|AAH73514|	Unigene24971_All	MGC82736 protein [Xenopus laevis]
gi|47125227|gb|AAH70794|	Unigene32111_All	MGC83845 protein [Xenopus laevis]
gi|32484216|gb|AAH54154|	Unigene6300_All	Tmp21 protein [Xenopus laevis]
gi|49114987|gb|AAH72841|	Unigene21128_All	Fibronectin protein [Xenopus laevis]
gi|64680|gb|CAA68706|	Unigene70787_All	unnamed protein product [Xenopus laevis]
gi|67097570|gb|AAY67755|	Unigene4974_All	TRAF family member-associated NF-kappaB activator [Xenopus laevis]
gi|80477642|gb|AAI08581|	Unigene955_All	MGC131075 protein [Xenopus laevis]
gi|59544117|gb|AAW88310|	Unigene74491_All	cardiac myosin heavy chain-alpha [Xenopus laevis]
gi|51262003|gb|AAH80081|	Unigene22300_All	MGC84155 protein [Xenopus laevis]
gi|51895932|gb|AAH80997|	Unigene114410_All	MGC80725 protein [Xenopus laevis]
gi|207028228|ref|NP_001128697|	Unigene8778_All	solute carrier family 24 (sodium/potassium/calcium exchanger), member 6 [Xenopus laevis]
gi|47122868|gb|AAH70546|	Unigene16134_All	Ank protein [Xenopus laevis]
gi|21435714|gb|AAM51552|	Unigene32429_All	Stat1 [Xenopus laevis]
gi|80476913|gb|AAI08843|	Unigene73398_All	LOC495232 protein [Xenopus laevis]
gi|213623324|gb|AAI69591|	Unigene33083_All	Tropomodulin [Xenopus laevis]
gi|52354695|gb|AAH82956|	Unigene16245_All	LOC494813 protein [Xenopus laevis]
gi|27884293|gb|BAC55883|	Unigene27737_All	galectin family xgalectin-IIIb [Xenopus laevis]
gi|189217524|ref|NP_001121228|	Unigene454_All	hypothetical protein LOC100158300 [Xenopus laevis]
gi|146197461|gb|BAF57491|	Unigene10327_All	toll-like receptor6 [Xenopus laevis]
gi|32450175|gb|AAH54220|	Unigene54013_All	MGC64401 protein [Xenopus laevis]
gi|52139090|gb|AAH82678|	Unigene15883_All	LOC494687 protein [Xenopus laevis]
gi|115292023|gb|AAI22468|	Unigene2458_All	Unknown (protein for IMAGE:7767654) [Xenopus laevis]
gi|37781028|gb|AAP36720|	Unigene33972_All	transporter associated with antigen processing 2 [Xenopus laevis]
gi|77748311|gb|AAI06571|	Unigene55307_All	LOC733401 protein [Xenopus laevis]
gi|52354689|gb|AAH82950|	Unigene34696_All	LOC494810 protein [Xenopus laevis]
gi|38649139|gb|AAH63271|	Unigene18400_All	MGC68956 protein [Xenopus laevis]
gi|46249453|gb|AAH68619|	Unigene16587_All	LOC397705 protein [Xenopus laevis]
gi|28278692|gb|AAH44282|	Unigene23519_All	MGC53248 protein [Xenopus laevis]
gi|82240142|sp|Q7LZQ8|	Unigene1154_All	RecName: Full=Protein kinase C beta type; Short=PKC-B; Short=PKC-beta
gi|46249476|gb|AAH68662|	Unigene24065_All	MGC81046 protein [Xenopus laevis]
gi|148224532|ref|NP_001091358|	Unigene74228_All	troponin I type 1 (skeletal, slow) [Xenopus laevis]
gi|47718057|gb|AAH71016|	Unigene38004_All	Rh50 protein [Xenopus laevis]
gi|49116806|gb|AAH73279|	Unigene18319_All	MGC80651 protein [Xenopus laevis]
gi|161612259|gb|AAI55884|	Unigene37801_All	LOC100127287 protein [Xenopus laevis]
gi|37590289|gb|AAH59337|	Unigene16828_All	MGC69089 protein [Xenopus laevis]
gi|80477530|gb|AAI08466|	Unigene71304_All	LOC431806 protein [Xenopus laevis]
gi|119873800|gb|ABM05616|	Unigene59316_All	runt-related transcription factor 2 type I [Xenopus laevis]
gi|148231552|ref|NP_001090303|	Unigene24814_All	arylsulfatase K precursor [Xenopus laevis]
gi|76779443|gb|AAI06223|	Unigene2642_All	LOC496348 protein [Xenopus laevis]
gi|82182815|sp|Q6DF80|	Unigene32628_All	RecName: Full=Insulin-induced gene 1 protein; Short=INSIG-1
gi|80479261|gb|AAI08522|	Unigene52363_All	MGC130932 protein [Xenopus laevis]
gi|28436914|gb|AAH46724|	Unigene116125_All	MGC53750 protein [Xenopus laevis]
gi|56269170|gb|AAH87411|	Unigene23499_All	LOC496019 protein [Xenopus laevis]
gi|27924279|gb|AAH45014|	Unigene17549_All	Rab1-prov protein [Xenopus laevis]
gi|159155469|gb|AAI54973|	Unigene73381_All	LOC100127255 protein [Xenopus laevis]
gi|52430470|gb|AAH82829|	Unigene74107_All	Tnnc1 protein [Xenopus laevis]
gi|157423159|gb|AAI53762|	Unigene74281_All	Unknown (protein for MGC:181626) [Xenopus laevis]
gi|304556750|gb|ADM35734|	Unigene71550_All	cytochrome b [Xenopus laevis]
gi|77748224|gb|AAI06486|	Unigene13873_All	MGC131212 protein [Xenopus laevis]
gi|147903223|ref|NP_001089078|	Unigene16322_All	microtubule-associated protein 1 light chain 3 beta [Xenopus laevis]
gi|158931156|sp|P20233|	Unigene9127_All	RecName: Full=Serotransferrin-A; Flags: Precursor
gi|160774069|gb|AAI55354|	Unigene74494_All	LOC100127275 protein [Xenopus laevis]
gi|51703518|gb|AAH81106|	Unigene73309_All	MGC83377 protein [Xenopus laevis]
gi|205360874|ref|NP_001128543|	Unigene16537_All	hydroxysteroid (17-beta) dehydrogenase 14 [Xenopus laevis]
gi|27882048|gb|AAH44683|	Unigene17413_All	Ubl3 protein [Xenopus laevis]
gi|34785905|gb|AAH57749|	Unigene6299_All	MGC69123 protein [Xenopus laevis]
gi|38014497|gb|AAH60434|	Unigene16366_All	MGC68777 protein [Xenopus laevis]
gi|288557373|ref|NP_001165704|	Unigene62735_All	CD3Z antigen, zeta polypeptide b [Xenopus laevis]
gi|49115449|gb|AAH73379|	Unigene48727_All	LOC398688 protein [Xenopus laevis]
gi|49115822|gb|AAH73563|	Unigene31951_All	LOC443665 protein [Xenopus laevis]
gi|64693|gb|CAA44479|	Unigene74106_All	embryonic Fibroblast growth factor [Xenopus laevis]
gi|37748577|gb|AAH59975|	Unigene16639_All	MGC68628 protein [Xenopus laevis]
gi|49116711|gb|AAH73445|	Unigene11487_All	MGC80946 protein [Xenopus laevis]
gi|148225853|ref|NP_001091231|	Unigene36128_All	protein kinase domain containing, cytoplasmic homolog, gene 1 [Xenopus laevis]
gi|120537898|gb|AAI29633|	Unigene8333_All	LOC100036907 protein [Xenopus laevis]
gi|38303983|gb|AAH61941|	Unigene1914_All	MGC68565 protein [Xenopus laevis]
gi|82176457|sp|Q7ZWV3|	Unigene16459_All	RecName: Full=Protein NDRG1-B; Short=xNDRG1-B
gi|32450596|gb|AAH54214|	Unigene34280_All	Socs3-prov protein [Xenopus laevis]
gi|71051269|gb|AAH99042|	Unigene26024_All	LOC443587 protein [Xenopus laevis]
gi|82187170|sp|Q6PF69|	Unigene14448_All	RecName: Full=Major vault protein; Short=MVP
gi|50418223|gb|AAH77285|	Unigene2285_All	Ctss-prov protein [Xenopus laevis]
gi|189217693|ref|NP_001121288|	Unigene33532_All	nexilin (F actin binding protein) [Xenopus laevis]
gi|51950270|gb|AAH82399|	Unigene6693_All	MGC81940 protein [Xenopus laevis]
gi|148222894|ref|NP_001090323|	Unigene16911_All	transmembrane protein 66 [Xenopus laevis]
gi|148236966|ref|NP_001091166|	Unigene200_All	ankyrin 1, erythrocytic [Xenopus laevis]
gi|49903986|gb|AAH76640|	Unigene74486_All	Actn3-prov protein [Xenopus laevis]
gi|213626857|gb|AAI70262|	Unigene32791_All	GATA binding factor-1b [Xenopus laevis]
gi|66912074|gb|AAH97800|	Unigene35450_All	LOC733260 protein [Xenopus laevis]
gi|87244870|gb|ABD34787|	Unigene16543_All	connector enhancer of KSR-like protein CNK1 [Xenopus laevis]
gi|50418020|gb|AAH77965|	Unigene37579_All	Gpd1 protein [Xenopus laevis]
gi|49116037|gb|AAH73703|	Unigene9075_All	MGC83636 protein [Xenopus laevis]
gi|82236599|sp|Q6GQD3|	Unigene66211_All	RecName: Full=RNA-binding protein 24-A; AltName: Full=RNA-binding motif protein 24-A; AltName: Full=RRM domain-containing protein SEB-4; Short=SEB-4; AltName: Full=Xseb-4
gi|32450600|gb|AAH54225|	Unigene74316_All	MGC64408 protein [Xenopus laevis]
gi|213626243|gb|AAI70109|	Unigene18162_All	Unknown (protein for MGC:196836) [Xenopus laevis]
gi|62026760|gb|AAH92113|	Unigene24172_All	Unknown (protein for IMAGE:7011349) [Xenopus laevis]
gi|147907170|ref|NP_001091239|	Unigene113883_All	hypothetical protein LOC100037034 [Xenopus laevis]
gi|32450118|gb|AAH54191|	Unigene32514_All	MGC64332 protein [Xenopus laevis]
gi|213626448|gb|AAI69449|	Unigene113542_All	Actin-related protein 2/3 complex subunit 3 [Xenopus laevis]
gi|308818175|ref|NP_001184213|	Unigene14079_All	G protein-coupled receptor 84 [Xenopus laevis]
gi|47937516|gb|AAH72083|	Unigene38170_All	MGC78983 protein [Xenopus laevis]
gi|76779551|gb|AAI06420|	Unigene25271_All	MGC131085 protein [Xenopus laevis]
gi|32450369|gb|AAH54233|	Unigene1070_All	Mmp1-prov protein [Xenopus laevis]
gi|49118872|gb|AAH73435|	Unigene18132_All	MGC80927 protein [Xenopus laevis]
gi|82184240|sp|Q6GNL1|	Unigene31927_All	RecName: Full=Glycoprotein-N-acetylgalactosamine 3-beta-galactosyltransferase 1; AltName: Full=Core 1 O-glycan T-synthase; AltName: Full=Core 1 UDP-galactose:N-acetylgalactosamine-alpha-R beta 1,3-galactosyltransferase 1; AltName: Full=Core 1 beta1,3-galactosyltransferase 1; Short=C1GalT1; Short=Core 1 beta3-Gal-T1
gi|160420199|ref|NP_001104216|	Unigene9682_All	arylacetamide deacetylase (esterase) [Xenopus laevis]
gi|46250069|gb|AAH68677|	Unigene23908_All	MGC81076 protein [Xenopus laevis]
gi|189217663|ref|NP_001121277|	Unigene1346_All	sprouty-related, EVH1 domain containing 1 [Xenopus laevis]
gi|83318459|gb|AAI08848|	Unigene1116_All	LOC494840 protein [Xenopus laevis]
gi|50416484|gb|AAH77214|	Unigene73764_All	MGC79034 protein [Xenopus laevis]
gi|28277303|gb|AAH44279|	Unigene43431_All	MGC53199 protein [Xenopus laevis]
gi|37747791|gb|AAH59977|	Unigene23179_All	MGC68633 protein [Xenopus laevis]
gi|126632055|gb|AAI33743|	Unigene37557_All	LOC100049101 protein [Xenopus laevis]
gi|28278274|gb|AAH44684|	Unigene17219_All	Tgm2-prov protein [Xenopus laevis]
gi|47940314|gb|AAH72330|	Unigene25549_All	MGC83150 protein [Xenopus laevis]
gi|148226516|ref|NP_001091225|	Unigene10414_All	sphingosine-1-phosphate lyase 1 [Xenopus laevis]
gi|55153768|gb|AAH85212|	Unigene116208_All	LOC495513 protein [Xenopus laevis]
gi|32450115|gb|AAH53782|	Unigene24431_All	MGC64330 protein [Xenopus laevis]
gi|83405591|gb|AAI10722|	Unigene342_All	Cxcr4 protein [Xenopus laevis]
gi|38512096|gb|AAH61656|	Unigene31661_All	Sar1a-prov protein [Xenopus laevis]
gi|74486535|gb|ABA12132|	Unigene16642_All	syndecan-4.2 [Xenopus laevis]
gi|83318214|gb|AAI08515|	Unigene115832_All	Tppp3 protein [Xenopus laevis]
gi|50604223|gb|AAH77888|	Unigene9296_All	MGC80692 protein [Xenopus laevis]
gi|148230266|ref|NP_001091350|	Unigene55285_All	cytochrome P450, family 3, subfamily A, polypeptide 4 [Xenopus laevis]
gi|153792313|ref|NP_001093343|	Unigene63103_All	hypothetical protein LOC100101282 [Xenopus laevis]
gi|66910986|gb|AAH97780|	Unigene8963_All	MGC115485 protein [Xenopus laevis]
gi|47123196|gb|AAH70838|	Unigene17769_All	Rassf4 protein [Xenopus laevis]
gi|67678337|gb|AAH97532|	Unigene22263_All	MGC114658 protein [Xenopus laevis]
gi|49115489|gb|AAH73402|	Unigene32464_All	MGC80860 protein [Xenopus laevis]
gi|61401979|gb|AAH92023|	Unigene25390_All	MGC84939 protein [Xenopus laevis]
gi|51950008|gb|AAH82390|	Unigene9815_All	LOC398728 protein [Xenopus laevis]
gi|54035115|gb|AAH84103|	Unigene25401_All	LOC495015 protein [Xenopus laevis]
gi|50417528|gb|AAH77477|	Unigene67931_All	MGC69066 protein [Xenopus laevis]
gi|37805203|gb|AAH60353|	Unigene38300_All	MGC68456 protein [Xenopus laevis]
gi|68533961|gb|AAH99041|	Unigene2614_All	MGC115614 protein [Xenopus laevis]
gi|76779721|gb|AAI06488|	Unigene9904_All	LOC733361 protein [Xenopus laevis]
gi|82181812|sp|Q68F67|	Unigene33934_All	RecName: Full=DENN domain-containing protein 1A; AltName: Full=Connecdenn
gi|160420163|ref|NP_001104199|	Unigene111_All	dedicator of cytokinesis 10 [Xenopus laevis]
gi|807688|gb|AAA66464|	Unigene54955_All	cytochrome c oxidase subunit III [Xenopus laevis]
gi|49118038|gb|AAH72984|	Unigene14631_All	MGC82544 protein [Xenopus laevis]
gi|82184666|sp|Q6GQJ8|	Unigene70380_All	RecName: Full=Dual specificity protein phosphatase 22
gi|89145768|gb|ABD62062|	Unigene70323_All	beta-arrestin 2 [Xenopus laevis]
gi|49256476|gb|AAH74138|	Unigene24243_All	LOC443694 protein [Xenopus laevis]
gi|38051916|gb|AAH60409|	Unigene25318_All	MGC68594 protein [Xenopus laevis]
gi|1019101|gb|CAA62345|	Unigene44987_All	sodium-calcium exchanger [Xenopus laevis]
gi|37590285|gb|AAH59329|	Unigene16471_All	MGC69069 protein [Xenopus laevis]
gi|38303921|gb|AAH61936|	Unigene74425_All	MGC68754 protein [Xenopus laevis]
gi|147898512|ref|NP_001090573|	Unigene32050_All	glucose transporter 14 [Xenopus laevis]
gi|82181913|sp|Q6AX80|	Unigene33030_All	RecName: Full=Ectonucleotide pyrophosphatase/phosphodiesterase family member 4; Short=E-NPP 4; Short=NPP-4; Flags: Precursor
gi|148228372|ref|NP_001091121|	Unigene70366_All	hypothetical protein LOC100036870 [Xenopus laevis]
gi|54038676|gb|AAH84307|	Unigene6325_All	LOC495121 protein [Xenopus laevis]
gi|28422198|gb|AAH46850|	Unigene542_All	Kns2-prov protein [Xenopus laevis]
gi|170015981|ref|NP_001116167|	Unigene33983_All	hypothetical protein LOC100036826 [Xenopus laevis]
gi|47122913|gb|AAH70579|	Unigene24929_All	MGC81068 protein [Xenopus laevis]
gi|83318355|gb|AAI08836|	Unigene16179_All	LOC496090 protein [Xenopus laevis]
gi|33585956|gb|AAH56050|	Unigene115525_All	Atp6v1g1 protein [Xenopus laevis]
gi|54311407|gb|AAH84836|	Unigene74390_All	LOC495372 protein [Xenopus laevis]
gi|67462040|sp|Q6DDL7|	Unigene16089_All	RecName: Full=Protein unc-93 homolog A; Short=Unc-93A
gi|27503841|gb|AAH42217|	Unigene73955_All	Nsep1 protein [Xenopus laevis]
gi|148229176|ref|NP_001090311|	Unigene18173_All	G protein-coupled receptor 143 [Xenopus laevis]
gi|49118315|gb|AAH73321|	Unigene22129_All	MGC80729 protein [Xenopus laevis]
gi|284813495|ref|NP_001165362|	Unigene31_All	prostate transmembrane protein, androgen induced 1 isoform A [Xenopus laevis]
gi|37805185|gb|AAH60355|	Unigene12602_All	MGC68463 protein [Xenopus laevis]
gi|148231635|ref|NP_001091255|	Unigene37260_All	runt-related transcription factor 2 [Xenopus laevis]
gi|52139076|gb|AAH82633|	Unigene419_All	C13orf1 protein [Xenopus laevis]
gi|56269094|gb|AAH87295|	Unigene74055_All	LOC495933 protein [Xenopus laevis]
gi|148224092|ref|NP_001090579|	Unigene72980_All	hypothetical protein LOC100036820 [Xenopus laevis]
gi|37994581|gb|AAH60361|	Unigene109_All	MGC68785 protein [Xenopus laevis]
gi|76779507|gb|AAI06342|	Unigene113206_All	MGC130879 protein [Xenopus laevis]
gi|50603682|gb|AAH77468|	Unigene32389_All	Cav-2 protein [Xenopus laevis]
gi|34538205|gb|AAP04307|	Unigene37307_All	G-protein-coupled receptor GPR34 [Xenopus laevis]
gi|49118340|gb|AAH73342|	Unigene13437_All	MGC80756 protein [Xenopus laevis]
gi|77748204|gb|AAI06701|	Unigene73899_All	MGC132392 protein [Xenopus laevis]
gi|60496878|gb|CAI61869|	Unigene9063_All	unnamed protein product [Xenopus laevis]
gi|213623705|gb|AAI70108|	Unigene23936_All	Tlrs5 protein [Xenopus laevis]
gi|47940223|gb|AAH72042|	Unigene32713_All	MGC78895 protein [Xenopus laevis]
gi|213625296|gb|AAI70289|	Unigene9558_All	Chromobox homolog 4 (Polycomb) [Xenopus laevis]
gi|49522245|gb|AAH74175|	Unigene18061_All	MGC81993 protein [Xenopus laevis]
gi|195972841|ref|NP_001124420|	Unigene18415_All	acyl-CoA synthetase long-chain family member 4 [Xenopus laevis]
gi|82202640|sp|Q6PGR9|	Unigene72800_All	RecName: Full=Tripartite motif-containing protein 72; AltName: Full=Mitsugumin-53; Short=Mg53
gi|118835692|gb|AAI28960|	Unigene33302_All	LOC100036825 protein [Xenopus laevis]
gi|28436920|gb|AAH46738|	Unigene16406_All	Vha55 protein [Xenopus laevis]
gi|76780309|gb|AAI06254|	Unigene1774_All	MGC79062 protein [Xenopus laevis]
gi|52139084|gb|AAH82656|	Unigene50736_All	LOC494674 protein [Xenopus laevis]
gi|213626057|gb|AAI70388|	Unigene74481_All	Unknown (protein for MGC:197115) [Xenopus laevis]
gi|54035134|gb|AAH84124|	Unigene33089_All	LOC495031 protein [Xenopus laevis]
gi|26005767|gb|BAC41339|	Unigene24872_All	mannose-binding lectin-associated serine protease-3a [Xenopus laevis]
gi|213626650|gb|AAI69804|	Unigene9104_All	Transmembrane protein [Xenopus laevis]
gi|284520118|ref|NP_001165252|	Unigene2795_All	SFT2 domain containing 1 [Xenopus laevis]
gi|57032971|gb|AAH88904|	Unigene1829_All	MGC85210 protein [Xenopus laevis]
gi|189217828|ref|NP_001121355|	Unigene73404_All	myosin, heavy chain 1, skeletal muscle, adult [Xenopus laevis]
gi|50925086|gb|AAH79817|	Unigene6052_All	MGC86479 protein [Xenopus laevis]
gi|47939789|gb|AAH72237|	Unigene25715_All	LOC432191 protein [Xenopus laevis]
gi|38014801|gb|AAH60489|	Unigene16057_All	MGC68773 protein [Xenopus laevis]
gi|51950061|gb|AAH82413|	Unigene52752_All	MGC82134 protein [Xenopus laevis]
gi|55778210|gb|AAH86458|	Unigene61217_All	LOC495825 protein [Xenopus laevis]
gi|28277365|gb|AAH45119|	Unigene2191_All	Acaa2-prov protein [Xenopus laevis]
gi|90954890|gb|CAJ87394|	Unigene2436_All	unnamed protein product [Xenopus laevis]
gi|51513008|gb|AAH80410|	Unigene8338_All	LOC446299 protein [Xenopus laevis]
gi|47939796|gb|AAH72259|	Unigene16497_All	MGC82368 protein [Xenopus laevis]
gi|206558318|sp|Q6PF39|	Unigene130_All	RecName: Full=Runt-related transcription factor 1; AltName: Full=Acute myeloid leukemia 1 protein; Short=XAML; AltName: Full=Core-binding factor subunit alpha-2; Short=CBF-alpha-2
gi|83288385|sp|Q6INI0|	Unigene6710_All	RecName: Full=Phosphoinositide 3-kinase regulatory subunit 5; Short=PI3-kinase regulatory subunit 5
gi|51593525|gb|AAH78623|	Unigene24656_All	MGC85587 protein [Xenopus laevis]
gi|213626753|gb|AAI70043|	Unigene34209_All	Hypothetical protein LOC100127316 [Xenopus laevis]
gi|51703912|gb|AAH81122|	Unigene55770_All	MGC83799 protein [Xenopus laevis]
gi|77748109|gb|AAI06246|	Unigene17500_All	Unknown (protein for MGC:130682) [Xenopus laevis]
gi|50417581|gb|AAH77617|	Unigene13862_All	Rnft1 protein [Xenopus laevis]
gi|2736294|gb|AAC02427|	Unigene13257_All	Xdkk-1 [Xenopus laevis]
gi|148230649|ref|NP_001090603|	Unigene74418_All	hexokinase 2 [Xenopus laevis]
gi|32450042|gb|AAH54152|	Unigene25355_All	Cg14997-prov protein [Xenopus laevis]
gi|60648178|gb|AAH91718|	Unigene24854_All	MGC85130 protein [Xenopus laevis]
gi|213626987|gb|AAI70542|	Unigene30549_All	Calbindin D28k [Xenopus laevis]
gi|54648227|gb|AAH85068|	Unigene30445_All	LOC495484 protein [Xenopus laevis]
gi|62825900|gb|AAH94082|	Unigene32116_All	MGC114753 protein [Xenopus laevis]
gi|51704116|gb|AAH81116|	Unigene69782_All	LOC446934 protein [Xenopus laevis]
gi|6016103|sp|O73819|	Unigene5431_All	RecName: Full=Guanine nucleotide-binding protein subunit alpha-14; Short=G alpha-14; Short=G-protein subunit alpha-14
gi|80477512|gb|AAI08439|	Unigene38996_All	LOC496099 protein [Xenopus laevis]
gi|284507299|ref|NP_001085319|	Unigene4336_All	glutathione peroxidase 3 a [Xenopus laevis]
gi|49257576|gb|AAH74153|	Unigene17172_All	MGC81897 protein [Xenopus laevis]
gi|82184835|sp|Q6INP0|	Unigene18591_All	RecName: Full=UPF0608 protein C19orf42 homolog A; Flags: Precursor
gi|57033015|gb|AAH88935|	Unigene16938_All	LOC496339 protein [Xenopus laevis]
gi|68533906|gb|AAH99303|	Unigene5402_All	A4gnt protein [Xenopus laevis]
gi|46249888|gb|AAH68868|	Unigene116371_All	MGC82279 protein [Xenopus laevis]
gi|46249655|gb|AAH68942|	Unigene74470_All	MGC83195 protein [Xenopus laevis]
gi|47682587|gb|AAH70562|	Unigene33896_All	MGC80011 protein [Xenopus laevis]
gi|213626145|gb|AAI69373|	Unigene32945_All	Tax1 binding protein 1 [Xenopus laevis]
gi|189217503|ref|NP_001121220|	Unigene72883_All	feline leukemia virus subgroup C cellular receptor family, member 2 [Xenopus laevis]
gi|54038142|gb|AAH84347|	Unigene12129_All	LOC495146 protein [Xenopus laevis]
gi|6407531|gb|BAA86865|	Unigene36764_All	mannose-binding protein-associated serine protease 2 [Xenopus laevis]
gi|66911509|gb|AAH97586|	Unigene15792_All	LOC398729 protein [Xenopus laevis]
gi|38014511|gb|AAH60484|	Unigene16648_All	MGC68712 protein [Xenopus laevis]
gi|50417760|gb|AAH78032|	Unigene32331_All	MGC82755 protein [Xenopus laevis]
gi|82069618|sp|O42565|	Unigene8467_All	RecName: Full=LIM domain kinase 1; Short=LIMK-1; Short=xLIMK1
gi|50416229|gb|AAH77916|	Unigene34440_All	Soat1-prov protein [Xenopus laevis]
gi|49256018|gb|AAH71089|	Unigene32457_All	Nagaa protein [Xenopus laevis]
gi|51513474|gb|AAH80438|	Unigene58319_All	MGC86555 protein [Xenopus laevis]
gi|213626939|gb|AAI70431|	Unigene9309_All	V-kit Hardy-Zuckerman 4 feline sarcoma viral oncogene homolog [Xenopus laevis]
gi|147903956|ref|NP_001091340|	Unigene12973_All	hypothetical protein LOC100037177 [Xenopus laevis]
gi|49903676|gb|AAH76806|	Unigene72527_All	Hspb7-prov protein [Xenopus laevis]
gi|49257967|gb|AAH74116|	Unigene18420_All	MGC81789 protein [Xenopus laevis]
gi|54035128|gb|AAH84115|	Unigene5331_All	LOC495024 protein [Xenopus laevis]
gi|62740262|gb|AAH94124|	Unigene9650_All	Ptpra protein [Xenopus laevis]
gi|49256346|gb|AAH74428|	Unigene54080_All	MGC84670 protein [Xenopus laevis]
gi|51703617|gb|AAH81254|	Unigene22098_All	MGC86272 protein [Xenopus laevis]
gi|49115783|gb|AAH73525|	Unigene49933_All	MGC82782 protein [Xenopus laevis]
gi|82181733|sp|Q68EU6|	Unigene55018_All	RecName: Full=Major facilitator superfamily domain-containing protein 6-like protein A
gi|148236141|ref|NP_001091137|	Unigene60864_All	sphingosine-1-phosphate phosphatase 2 [Xenopus laevis]
gi|148223343|ref|NP_001090328|	Unigene16280_All	proteolipid protein 2 (colonic epithelium-enriched) [Xenopus laevis]
gi|68533777|gb|AAH99034|	Unigene9755_All	MGC115594 protein [Xenopus laevis]
gi|80476492|gb|AAI08607|	Unigene18166_All	MGC131146 protein [Xenopus laevis]
gi|50924774|gb|AAH79703|	Unigene25068_All	MGC81901 protein [Xenopus laevis]
gi|4838473|gb|AAD31010|	Unigene29934_All	basic helix-loop-helix transcription factor XMad4-236 [Xenopus laevis]
gi|49256286|gb|AAH74354|	Unigene24916_All	MGC84224 protein [Xenopus laevis]
gi|83405227|gb|AAI10974|	Unigene25235_All	Unknown (protein for IMAGE:4202738) [Xenopus laevis]
gi|49119164|gb|AAH72891|	Unigene17095_All	MGC80329 protein [Xenopus laevis]
gi|71682397|gb|AAI00167|	Unigene74403_All	LOC398261 protein [Xenopus laevis]
gi|37781035|gb|AAP36721|	Unigene20595_All	transporter associated with antigen processing 2 [Xenopus laevis]
gi|54038462|gb|AAH84378|	Unigene72117_All	LOC495167 protein [Xenopus laevis]
gi|82182370|sp|Q6DD44|	Unigene1_All	RecName: Full=Xenotropic and polytropic retrovirus receptor 1 homolog
gi|51703597|gb|AAH81221|	Unigene13271_All	MGC85260 protein [Xenopus laevis]
gi|49257854|gb|AAH74274|	Unigene74333_All	MGC84044 protein [Xenopus laevis]
gi|27769398|gb|AAH42351|	Unigene27995_All	MGC52824 protein [Xenopus laevis]
gi|73921717|sp|Q67FQ3|	Unigene72825_All	RecName: Full=Low density lipoprotein receptor adapter protein 1-B; AltName: Full=Autosomal recessive hypercholesterolemia protein homolog beta; Short=ARH beta; Short=xARH beta
gi|71679842|gb|AAI00239|	Unigene74138_All	LOC733333 protein [Xenopus laevis]
gi|2547230|gb|AAB81279|	Unigene74313_All	CD45 [Xenopus laevis]
gi|49115354|gb|AAH73319|	Unigene946_All	MGC80723 protein [Xenopus laevis]
gi|55778681|gb|AAH86473|	Unigene14436_All	LOC495834 protein [Xenopus laevis]
gi|54311280|gb|AAH84869|	Unigene25482_All	LOC495398 protein [Xenopus laevis]
gi|68533746|gb|AAH98988|	Unigene203_All	MGC114982 protein [Xenopus laevis]
gi|807685|gb|AAA66460|	Unigene74024_All	cytochrome c oxidase subunit I [Xenopus laevis]
gi|52789245|gb|AAH83035|	Unigene18733_All	LOC494853 protein [Xenopus laevis]
gi|27769137|gb|AAH42249|	Unigene73301_All	Ckm-prov protein [Xenopus laevis]
gi|32450604|gb|AAH54232|	Unigene25978_All	MGC64421 protein [Xenopus laevis]
gi|74355067|gb|AAI03735|	Unigene8992_All	MGC114664 protein [Xenopus laevis]
gi|28277314|gb|AAH44689|	Unigene9179_All	MGC53360 protein [Xenopus laevis]
gi|76779957|gb|AAI06409|	Unigene618_All	LOC733344 protein [Xenopus laevis]
gi|82179001|sp|Q5FVD7|	Unigene29383_All	RecName: Full=CDC42 small effector protein 2-A
gi|50417488|gb|AAH77368|	Unigene24957_All	Birc2-prov protein [Xenopus laevis]
gi|54648231|gb|AAH85025|	Unigene2367_All	LOC495462 protein [Xenopus laevis]
gi|83405269|gb|AAI10765|	Unigene24159_All	Src1-A protein [Xenopus laevis]
gi|32766513|gb|AAH54974|	Unigene71996_All	Unknown (protein for IMAGE:6881110) [Xenopus laevis]
gi|6561485|gb|AAF16939|	Unigene54430_All	pituitary adenylate cyclase-activating polypeptide type I receptor [Xenopus laevis]
gi|38014417|gb|AAH60459|	Unigene18412_All	MGC68566 protein [Xenopus laevis]
gi|49257570|gb|AAH74140|	Unigene8205_All	MGC81877 protein [Xenopus laevis]
gi|49116994|gb|AAH73727|	Unigene38924_All	MGC84542 protein [Xenopus laevis]
gi|37589432|gb|AAH59327|	Unigene16823_All	MGC69065 protein [Xenopus laevis]
gi|3123031|sp|P87387|	Unigene55075_All	RecName: Full=Protein Wnt-2b-A; Short=Wnt-2b; Short=XWnt-2b; AltName: Full=XWnt-2; Flags: Precursor
gi|50604148|gb|AAH77980|	Unigene1235_All	MGC81548 protein [Xenopus laevis]
gi|61211771|sp|Q6GPU1|	Unigene24899_All	RecName: Full=Cysteine protease ATG4A; AltName: Full=Autophagy-related protein 4 homolog A
gi|27735418|gb|AAH41213|	Unigene27097_All	MGC52685 protein [Xenopus laevis]
gi|285002210|ref|NP_001165445|	Unigene68269_All	hyaluronidase 2 a [Xenopus laevis]
gi|50604142|gb|AAH77760|	Unigene1289_All	Map2k3 protein [Xenopus laevis]
gi|49255959|gb|AAH71076|	Unigene90_All	Pacsin2 protein [Xenopus laevis]
gi|54038080|gb|AAH84356|	Unigene73370_All	LOC495152 protein [Xenopus laevis]
gi|83405251|gb|AAI10968|	Unigene8257_All	LOC494865 protein [Xenopus laevis]
gi|147903455|ref|NP_001090619|	Unigene24553_All	hypothetical protein LOC100036865 [Xenopus laevis]
gi|68534340|gb|AAH98989|	Unigene53715_All	MGC114983 protein [Xenopus laevis]
gi|71051388|gb|AAH99337|	Unigene116529_All	Mmp18 protein [Xenopus laevis]
gi|32484244|gb|AAH54279|	Unigene74110_All	Eef1a2-prov protein [Xenopus laevis]
gi|28422206|gb|AAH46851|	Unigene34211_All	MGC53161 protein [Xenopus laevis]
gi|49116879|gb|AAH73192|	Unigene34697_All	MGC80434 protein [Xenopus laevis]
gi|27696285|gb|AAH43807|	Unigene16098_All	Bag3-A protein [Xenopus laevis]
gi|147902030|ref|NP_001091375|	Unigene27691_All	hypothetical protein LOC100037217 [Xenopus laevis]
gi|33417275|gb|AAH56060|	Unigene8114_All	Atp6ap2-prov protein [Xenopus laevis]
gi|1854030|gb|AAC60114|	Unigene25622_All	Frzb precursor [Xenopus laevis]
gi|60496874|gb|CAI61867|	Unigene1120_All	unnamed protein product [Xenopus laevis]
gi|37589378|gb|AAH59319|	Unigene16388_All	MGC69035 protein [Xenopus laevis]
gi|47682278|gb|AAH70630|	Unigene18730_All	MGC81450 protein [Xenopus laevis]
gi|49118829|gb|AAH73304|	Unigene34207_All	MGC80699 protein [Xenopus laevis]
gi|55154517|gb|AAH85220|	Unigene10_All	LOC495518 protein [Xenopus laevis]
gi|56970684|gb|AAH88707|	Unigene38303_All	LOC496285 protein [Xenopus laevis]
gi|38197533|gb|AAH61685|	Unigene29348_All	MGC68767 protein [Xenopus laevis]
gi|82181763|sp|Q68EY9|	Unigene37976_All	RecName: Full=Mannose-1-phosphate guanyltransferase beta-A; AltName: Full=GDP-mannose pyrophosphorylase B-A; AltName: Full=GTP-mannose-1-phosphate guanylyltransferase beta-A
gi|52354647|gb|AAH82897|	Unigene39537_All	LOC494782 protein [Xenopus laevis]
gi|82180389|sp|Q5XH14|	Unigene16662_All	RecName: Full=V-type proton ATPase subunit C 1; Short=V-ATPase subunit C 1; AltName: Full=Vacuolar proton pump subunit C 1
gi|52354675|gb|AAH82936|	Unigene33283_All	LOC494802 protein [Xenopus laevis]
gi|49256380|gb|AAH74485|	Unigene1065_All	MGC84792 protein [Xenopus laevis]
gi|52354762|gb|AAH82877|	Unigene6216_All	LOC494771 protein [Xenopus laevis]
gi|148226508|ref|NP_001091159|	Unigene17954_All	pentraxin 3, long [Xenopus laevis]
gi|148236763|ref|NP_001091402|	Unigene842_All	ubiquitin-conjugating enzyme E2, J1, U [Xenopus laevis]
gi|54311264|gb|AAH84848|	Unigene9866_All	LOC495380 protein [Xenopus laevis]
gi|56789600|gb|AAH88682|	Unigene32831_All	LOC496220 protein [Xenopus laevis]
gi|47938669|gb|AAH72220|	Unigene18414_All	MGC81392 protein [Xenopus laevis]
gi|85857152|gb|BAE78590|	Unigene2588_All	TRAF6 binding protein [Xenopus laevis]
gi|59544096|gb|AAW88309|	Unigene53434_All	ventricular myosin heavy chain [Xenopus laevis]
gi|56789807|gb|AAH88710|	Unigene8820_All	LOC496242 protein [Xenopus laevis]
gi|50414589|gb|AAH77231|	Unigene26027_All	MGC79075 protein [Xenopus laevis]
gi|49256532|gb|AAH71102|	Unigene6353_All	MGC81220 protein [Xenopus laevis]
gi|82592602|sp|Q6DCV1|	Unigene8067_All	RecName: Full=Amyloid beta A4 precursor protein-binding family B member 1-interacting protein; AltName: Full=APBB1-interacting protein 1
gi|54038473|gb|AAH84427|	Unigene74194_All	CXCR2 protein [Xenopus laevis]
gi|49115537|gb|AAH73442|	Unigene25620_All	MGC80943 protein [Xenopus laevis]
gi|148230398|ref|NP_001091223|	Unigene74086_All	hypothetical protein LOC100037000 [Xenopus laevis]
gi|300587939|gb|CBV35532|	Unigene74464_All	unnamed protein product [Xenopus laevis]
gi|71051878|gb|AAH99312|	Unigene71534_All	MGC116505 protein [Xenopus laevis]
gi|32484237|gb|AAH54244|	Unigene32154_All	MGC64450 protein [Xenopus laevis]
gi|50415019|gb|AAH77925|	Unigene17231_All	MGC80861 protein [Xenopus laevis]
gi|54648175|gb|AAH85046|	Unigene34033_All	LOC495472 protein [Xenopus laevis]
gi|304556746|gb|ADM35730|	Unigene72405_All	NADH dehydrogenase subunit 4L [Xenopus laevis]
gi|339792783|gb|AEK12773|	Unigene39015_All	Kruppel-like factor 4 [Xenopus laevis]
gi|82177864|sp|Q52KN7|	Unigene72791_All	RecName: Full=Cytoplasmic polyadenylation element-binding protein 1-B; Short=CPE-BP1-B; Short=CPE-binding protein 1-B; Short=CPEB-1-B
gi|82235718|sp|Q6DCW1|	Unigene49717_All	RecName: Full=Zinc finger protein Gfi-1b; AltName: Full=Growth factor independent protein 1B
gi|549135|sp|P35448|	Unigene24193_All	RecName: Full=Thrombospondin-1; Flags: Precursor
gi|54311490|gb|AAH84806|	Unigene3001_All	LOC397939 protein [Xenopus laevis]
gi|166796472|gb|AAI59341|	Unigene23999_All	LOC100158264 protein [Xenopus laevis]
gi|51703957|gb|AAH81248|	Unigene31737_All	MGC86228 protein [Xenopus laevis]
gi|49115377|gb|AAH73336|	Unigene6558_All	MGC80748 protein [Xenopus laevis]
gi|28856194|gb|AAH48021|	Unigene6214_All	Gcnt1 protein [Xenopus laevis]
gi|82177283|sp|Q8AVY1|	Unigene44950_All	RecName: Full=Outer dense fiber protein 3; AltName: Full=Outer dense fiber of sperm tails protein 3
gi|213623960|gb|AAI70453|	Unigene73992_All	Hypothetical protein LOC100127265 [Xenopus laevis]
gi|82110023|sp|Q91892|	Unigene8295_All	RecName: Full=Chloride channel CLIC-like protein 1; AltName: Full=Mid-1-related chloride channel protein 1; Short=MCLC; Flags: Precursor
gi|72067252|gb|CAE09056|	Unigene25160_All	putative transient receptor potential channel [Xenopus laevis]
gi|66912039|gb|AAH97648|	Unigene26065_All	MGC114910 protein [Xenopus laevis]
gi|49115314|gb|AAH73297|	Unigene38936_All	MGC80684 protein [Xenopus laevis]
gi|165905293|gb|AAI57466|	Unigene2255_All	LOC100137710 protein [Xenopus laevis]
gi|37747616|gb|AAH59958|	Unigene34672_All	Pgd protein [Xenopus laevis]
gi|51950010|gb|AAH82391|	Unigene17564_All	MGC81843 protein [Xenopus laevis]
gi|1617482|gb|AAC60023|	Unigene32023_All	cystic fibrosis transmembrane conductance regulator [Xenopus laevis]
gi|161611776|gb|AAI55967|	Unigene115854_All	LOC100049771 protein [Xenopus laevis]
gi|49116635|gb|AAH73471|	Unigene421_All	MGC80986 protein [Xenopus laevis]
gi|54311420|gb|AAH84864|	Unigene28632_All	LOC495393 protein [Xenopus laevis]
gi|189217629|ref|NP_001121265|	Unigene23907_All	hypothetical protein LOC100158347 [Xenopus laevis]
gi|214797|gb|AAA49961|	Unigene22029_All	pp60c-src protein [Xenopus laevis]
gi|76779935|gb|AAI06354|	Unigene25369_All	MGC130898 protein [Xenopus laevis]
gi|49118197|gb|AAH73193|	Unigene16033_All	MGC80435 protein [Xenopus laevis]
gi|6449048|gb|AAF08791|	Unigene31892_All	zinc-finger transcription factor [Xenopus laevis]
gi|49523210|gb|AAH75230|	Unigene15395_All	MGC84421 protein [Xenopus laevis]
gi|52354635|gb|AAH82879|	Unigene30820_All	LOC445856 protein [Xenopus laevis]
gi|82209807|sp|Q7ZYG4|	Unigene14169_All	RecName: Full=Osteoclast-stimulating factor 1
gi|146197455|gb|BAF57488|	Unigene21693_All	toll-like receptor3 [Xenopus laevis]
gi|51950063|gb|AAH82471|	Unigene6504_All	MGC84401 protein [Xenopus laevis]
gi|49115630|gb|AAH72985|	Unigene108858_All	LOC443604 protein [Xenopus laevis]
gi|32766487|gb|AAH54983|	Unigene16186_All	MGC64517 protein [Xenopus laevis]
gi|54311243|gb|AAH84819|	Unigene19612_All	LOC495355 protein [Xenopus laevis]
gi|82184550|sp|Q6GQ27|	Unigene9177_All	RecName: Full=Gamma-aminobutyric acid receptor-associated protein-like 1; AltName: Full=GABA(A) receptor-associated protein-like 1
gi|49117950|gb|AAH72890|	Unigene26563_All	MGC80326 protein [Xenopus laevis]
gi|94966422|gb|BAE94177|	Unigene6291_All	ADP ribosylation factor 6 [Xenopus laevis]
gi|148224760|ref|NP_001090251|	Unigene74441_All	solute carrier family 12 member 9 [Xenopus laevis]
gi|58399136|gb|AAH89295|	Unigene54779_All	MGC85016 protein [Xenopus laevis]
gi|39645071|gb|AAH63734|	Unigene2220_All	MGC68556 protein [Xenopus laevis]
gi|57032734|gb|AAH88831|	Unigene30017_All	LOC496311 protein [Xenopus laevis]
gi|54311443|gb|AAH84773|	Unigene42597_All	LOC495313 protein [Xenopus laevis]
gi|49119452|gb|AAH73550|	Unigene116520_All	MGC82831 protein [Xenopus laevis]
gi|47939817|gb|AAH72297|	Unigene1731_All	MGC82502 protein [Xenopus laevis]
gi|46329534|gb|AAH68952|	Unigene22116_All	MGC83225 protein [Xenopus laevis]
gi|239509234|gb|ACR81600|	Unigene73297_All	calcium channel voltage-dependent L type Cav1.1, alpha 1s subunit [Xenopus laevis]
gi|84105510|gb|AAI11508|	Unigene11243_All	MGC52893 protein [Xenopus laevis]
gi|80476848|gb|AAI08794|	Unigene52312_All	Fyn protein [Xenopus laevis]
gi|38197313|gb|AAH61654|	Unigene18290_All	T-pa protein [Xenopus laevis]
gi|49256363|gb|AAH74462|	Unigene24687_All	MGC84750 protein [Xenopus laevis]
gi|47937785|gb|AAH72353|	Unigene779_All	LOC432261 protein [Xenopus laevis]
gi|189217448|ref|NP_001121200|	Unigene26560_All	Ig-like receptor 2 [Xenopus laevis]
gi|147902372|ref|NP_001091190|	Unigene28417_All	hypothetical protein LOC100036955 [Xenopus laevis]
gi|46250071|gb|AAH68678|	Unigene74223_All	MGC81078 protein [Xenopus laevis]
gi|56269514|gb|AAH87353|	Unigene38711_All	Aad-a protein [Xenopus laevis]
gi|50414772|gb|AAH77286|	Unigene10605_All	Dnase2-prov protein [Xenopus laevis]
gi|39645069|gb|AAH63732|	Unigene22411_All	MGC68514 protein [Xenopus laevis]
gi|62185718|gb|AAH92317|	Unigene29275_All	MGC115335 protein [Xenopus laevis]
gi|2959702|gb|AAC05636|	Unigene71860_All	immunoglobulin-associated J chain [Xenopus laevis]
gi|50415570|gb|AAH77584|	Unigene2278_All	MGC83835 protein [Xenopus laevis]
gi|82177935|sp|Q52L34|	Unigene37795_All	RecName: Full=Methenyltetrahydrofolate synthase domain-containing protein
gi|52789237|gb|AAH83015|	Unigene53924_All	LOC494843 protein [Xenopus laevis]
gi|49118589|gb|AAH73596|	Unigene40500_All	Unknown (protein for MGC:82898) [Xenopus laevis]
gi|66911587|gb|AAH97825|	Unigene27330_All	MGC115550 protein [Xenopus laevis]
gi|50418339|gb|AAH77994|	Unigene17801_All	Tnfaip3-prov protein [Xenopus laevis]
gi|49257838|gb|AAH74170|	Unigene72666_All	MGC81982 protein [Xenopus laevis]
gi|148223289|ref|NP_001090614|	Unigene6261_All	hypothetical protein LOC100036860 [Xenopus laevis]
gi|58701947|gb|AAH90219|	Unigene2737_All	MGC85171 protein [Xenopus laevis]
gi|49522192|gb|AAH75250|	Unigene36676_All	MGC84476 protein [Xenopus laevis]
gi|68533908|gb|AAH99308|	Unigene54471_All	LOC399040 protein [Xenopus laevis]
gi|62826033|gb|AAH94139|	Unigene7556_All	LOC443574 protein [Xenopus laevis]
gi|66910737|gb|AAH97624|	Unigene116232_All	LOC733250 protein [Xenopus laevis]
gi|54038087|gb|AAH84371|	Unigene73894_All	LOC495161 protein [Xenopus laevis]
gi|37781024|gb|AAP36718|	Unigene16775_All	transporter associated with antigen processing 1 [Xenopus laevis]
gi|49904093|gb|AAH76815|	Unigene23562_All	Arrb1-prov protein [Xenopus laevis]
gi|54038110|gb|AAH84396|	Unigene18700_All	LOC495178 protein [Xenopus laevis]
gi|62740246|gb|AAH94098|	Unigene29709_All	MGC115015 protein [Xenopus laevis]
gi|51258709|gb|AAH80065|	Unigene15492_All	MGC84059 protein [Xenopus laevis]
gi|49522768|gb|AAH74204|	Unigene73458_All	LOC100036770 protein [Xenopus laevis]
gi|62871603|gb|AAH94398|	Unigene16324_All	XEXT1 protein [Xenopus laevis]
gi|82232999|sp|Q5U4V2|	Unigene33774_All	RecName: Full=Histamine N-methyltransferase A; Short=HMT A
gi|49257994|gb|AAH71152|	Unigene33985_All	Unknown (protein for IMAGE:6318093) [Xenopus laevis]
gi|120537394|gb|AAI29068|	Unigene186_All	MGC115225 protein [Xenopus laevis]
gi|213626899|gb|AAI70351|	Unigene70172_All	Brevican soluble core protein precursor [Xenopus laevis]
gi|82200059|sp|Q6DCL5|	Unigene71348_All	RecName: Full=E3 ubiquitin-protein ligase HACE1; AltName: Full=HECT domain and ankyrin repeat-containing E3 ubiquitin-protein ligase 1
gi|27881749|gb|AAH44690|	Unigene59_All	LOC100101269 protein [Xenopus laevis]
gi|54038477|gb|AAH84439|	Unigene29459_All	LOC495203 protein [Xenopus laevis]
gi|80477119|gb|AAI08513|	Unigene10393_All	MGC130912 protein [Xenopus laevis]
gi|157423463|gb|AAI53814|	Unigene74370_All	Myosin light chain 1av [Xenopus laevis]
gi|60729645|gb|JC7993|	Unigene18630_All	aryl hydrocarbon receptor - African clawed frog
gi|77748195|gb|AAI06693|	Unigene18598_All	MGC52834 protein [Xenopus laevis]
gi|47682945|gb|AAH70643|	Unigene1056_All	MGC81520 protein [Xenopus laevis]
gi|32450645|gb|AAH54307|	Unigene25144_All	Stom-prov protein [Xenopus laevis]
gi|49115290|gb|AAH73280|	Unigene678_All	Jak2 protein [Xenopus laevis]
gi|49256301|gb|AAH74381|	Unigene8937_All	Nek7 protein [Xenopus laevis]
gi|304556743|gb|ADM35727|	Unigene74046_All	ATP synthase F0 subunit 6 [Xenopus laevis]
gi|52221195|gb|AAH82698|	Unigene24747_All	LOC494724 protein [Xenopus laevis]
gi|27924325|gb|AAH44973|	Unigene12517_All	Elf-1-prov protein [Xenopus laevis]
gi|213626024|gb|AAI69987|	Unigene31917_All	Itgb3 protein [Xenopus laevis]
gi|82192994|sp|Q52L45|	Unigene1313_All	RecName: Full=Leukocyte elastase inhibitor; AltName: Full=Serpin B1
gi|213623956|gb|AAI70449|	Unigene116151_All	LOC100127265 protein [Xenopus laevis]
gi|49257971|gb|AAH74131|	Unigene74472_All	MGC81840 protein [Xenopus laevis]
gi|161611717|gb|AAI55890|	Unigene55645_All	LOC100127291 protein [Xenopus laevis]
gi|82179171|sp|Q5HZL5|	Unigene24317_All	RecName: Full=UDP-GlcNAc:betaGal beta-1,3-N-acetylglucosaminyltransferase 5A; Short=BGnT-5A; Short=Beta-1,3-Gn-T5A; Short=Beta-1,3-N-acetylglucosaminyltransferase 5A; Short=Beta3Gn-T5A; AltName: Full=Lactotriaosylceramide synthase A; Short=Lc(3)Cer synthase A; Short=Lc3 synthase A
gi|51258571|gb|AAH79802|	Unigene68387_All	MGC86391 protein [Xenopus laevis]
gi|49118413|gb|AAH73409|	Unigene31026_All	MGC80872 protein [Xenopus laevis]
gi|116063460|gb|AAI23338|	Unigene2552_All	LOC779088 protein [Xenopus laevis]
gi|38173763|gb|AAH60754|	Unigene10428_All	MGC69077 protein [Xenopus laevis]
gi|57033034|gb|AAH88957|	Unigene34217_All	Chst12 protein [Xenopus laevis]
gi|134025851|gb|AAI34823|	Unigene26726_All	LOC100049140 protein [Xenopus laevis]
gi|49256150|gb|AAH73545|	Unigene16502_All	MGC82815 protein [Xenopus laevis]
gi|73917758|sp|Q6GNN8|	Unigene73884_All	RecName: Full=Charged multivesicular body protein 4c; AltName: Full=Chromatin-modifying protein 4c; Short=CHMP4c
gi|76780014|gb|AAI06599|	Unigene24671_All	MGC131373 protein [Xenopus laevis]
gi|49899039|gb|AAH76746|	Unigene48702_All	Gbe1-prov protein [Xenopus laevis]
gi|213626747|gb|AAI70030|	Unigene9018_All	Integrin alphaV subunit [Xenopus laevis]
gi|50414489|gb|AAH77183|	Unigene35336_All	Snx9-prov protein [Xenopus laevis]
gi|28302289|gb|AAH46666|	Unigene54698_All	MGC52972 protein [Xenopus laevis]
gi|49118113|gb|AAH73066|	Unigene74305_All	LOC443619 protein [Xenopus laevis]
gi|62287003|sp|Q5M7B7|	Unigene33066_All	RecName: Full=Optineurin
gi|38014729|gb|AAH60401|	Unigene34876_All	MGC68523 protein [Xenopus laevis]
gi|83405589|gb|AAI10718|	Unigene9032_All	Myo1e protein [Xenopus laevis]
gi|38174469|gb|AAH60756|	Unigene87_All	MGC69106 protein [Xenopus laevis]
gi|82179246|sp|Q5I019|	Unigene8700_All	RecName: Full=Uncharacterized protein C8orf42 homolog
gi|50603674|gb|AAH77448|	Unigene24584_All	Syngr2-prov protein [Xenopus laevis]
gi|120538438|gb|AAI29676|	Unigene55351_All	Unknown (protein for MGC:160358) [Xenopus laevis]
gi|62739300|gb|AAH94077|	Unigene13095_All	Unknown (protein for IMAGE:7009710) [Xenopus laevis]
gi|8745410|gb|AAF78907|	Unigene21665_All	Spi-B transcription factor [Xenopus laevis]
gi|82236850|sp|Q6IRN0|	Unigene5957_All	RecName: Full=Serine/threonine-protein kinase 11-interacting protein
gi|49257679|gb|AAH74379|	Unigene26408_All	MGC84301 protein [Xenopus laevis]
gi|50418093|gb|AAH77648|	Unigene74297_All	Mrc1-prov protein [Xenopus laevis]
gi|52789395|gb|AAH83046|	Unigene8998_All	LOC494860 protein [Xenopus laevis]
gi|49116068|gb|AAH73719|	Unigene30249_All	MGC83663 protein [Xenopus laevis]
gi|47937673|gb|AAH72253|	Unigene53558_All	MGC69066 protein [Xenopus laevis]
gi|148232016|ref|NP_001091177|	Unigene55609_All	hypothetical protein LOC100036938 [Xenopus laevis]
gi|50415496|gb|AAH78102|	Unigene14244_All	Arfgap1-prov protein [Xenopus laevis]
gi|27881741|gb|AAH44681|	Unigene17966_All	Lasp1 protein [Xenopus laevis]
gi|56270476|gb|AAH87436|	Unigene29225_All	LOC496041 protein [Xenopus laevis]
gi|51950295|gb|AAH82457|	Unigene5917_All	MGC84790 protein [Xenopus laevis]
gi|27450741|gb|AAO14673|	Unigene5598_All	FcRgamma subunit [Xenopus laevis]
gi|76779609|gb|AAI06530|	Unigene8301_All	MGC131285 protein [Xenopus laevis]
gi|239977228|gb|A2BD94|	Unigene24399_All	RecName: Full=F-box only protein 31-B
gi|28277357|gb|AAH44292|	Unigene26333_All	MGC53888 protein [Xenopus laevis]
gi|49119294|gb|AAH73353|	Unigene17749_All	MGC80770 protein [Xenopus laevis]
gi|148227824|ref|NP_001091441|	Unigene25580_All	hypothetical protein LOC100049150 [Xenopus laevis]
gi|213625404|gb|AAI70536|	Unigene74048_All	LOC100126641 protein [Xenopus laevis]
gi|27552832|gb|AAH42928|	Unigene74407_All	MGC53296 protein [Xenopus laevis]
gi|213626414|gb|AAI69402|	Unigene34010_All	Hypothetical protein LOC100127315 [Xenopus laevis]
gi|82180788|sp|Q63ZU3|	Unigene25975_All	RecName: Full=Myeloid-associated differentiation marker homolog
gi|47938672|gb|AAH72231|	Unigene38289_All	MGC81511 protein [Xenopus laevis]
gi|51704132|gb|AAH81167|	Unigene89_All	MGC84288 protein [Xenopus laevis]
gi|38606328|gb|AAR25202|	Unigene105_All	type 7 adenylyl cyclase [Xenopus laevis]
gi|46250163|gb|AAH68909|	Unigene22798_All	LOC414504 protein [Xenopus laevis]
gi|51703707|gb|AAH81224|	Unigene35932_All	MGC85342 protein [Xenopus laevis]
gi|82235711|sp|Q6DCV0|	Unigene6041_All	RecName: Full=WD repeat domain phosphoinositide-interacting protein 4; Short=WIPI-4; AltName: Full=WD repeat-containing protein 45
gi|39645613|gb|AAH63724|	Unigene16224_All	MGC68627 protein [Xenopus laevis]
gi|213626342|gb|AAI70181|	Unigene16000_All	XIQGAP1 protein [Xenopus laevis]
gi|49116816|gb|AAH73254|	Unigene34366_All	MGC80605 protein [Xenopus laevis]
gi|262088924|gb|ACY24354|	Unigene74394_All	proliferator-activated receptor gamma coactivator 1 alpha [Xenopus laevis]
gi|83318320|gb|AAI08488|	Unigene16442_All	Arg1 protein [Xenopus laevis]
gi|51258284|gb|AAH80004|	Unigene33576_All	MGC81823 protein [Xenopus laevis]
gi|214015|gb|AAA49667|	Unigene33946_All	alpha-amidating enzyme precursor [Xenopus laevis]
gi|38014469|gb|AAH60427|	Unigene1106_All	MGC68715 protein [Xenopus laevis]
gi|29387357|gb|AAH48225|	Unigene1626_All	Pdcd4-prov protein [Xenopus laevis]
gi|49114981|gb|AAH72832|	Unigene26521_All	Hk1-A protein [Xenopus laevis]
gi|28302293|gb|AAH46673|	Unigene115709_All	MGC53030 protein [Xenopus laevis]
gi|80476900|gb|AAI08835|	Unigene83604_All	C3 protein [Xenopus laevis]
gi|336391079|gb|DAA34838|	Unigene7619_All	TPA_exp: spermidine/spermine N1-acetyltransferase 1 [Xenopus laevis]
gi|50927430|gb|AAH79712|	Unigene17006_All	MGC82058 protein [Xenopus laevis]
gi|306035179|ref|NP_001182313|	Unigene53736_All	runt-related transcription factor 3 [Xenopus laevis]
gi|82177194|sp|Q8AVJ1|	Unigene2856_All	RecName: Full=Proline-rich protein 5; AltName: Full=Protein observed with Rictor-1; Short=Protor-1
gi|319180576|ref|NP_001086889|	Unigene51612_All	probable cation-transporting ATPase 13A4 [Xenopus laevis]
gi|77748157|gb|AAI06507|	Unigene16611_All	MGC131246 protein [Xenopus laevis]
gi|50925325|gb|AAH79796|	Unigene17536_All	MGC86361 protein [Xenopus laevis]
gi|6630877|gb|AAF19611|	Unigene8384_All	fatvg [Xenopus laevis]
gi|82184633|sp|Q6GQE4|	Unigene72774_All	RecName: Full=Cytochrome c, somatic A
gi|46249532|gb|AAH68741|	Unigene33827_All	MGC81231 protein [Xenopus laevis]
gi|146197467|gb|BAF57494|	Unigene23425_All	toll-like receptor9 [Xenopus laevis]
gi|73917736|sp|Q7SZB5|	Unigene10806_All	RecName: Full=Charged multivesicular body protein 1b; AltName: Full=Chromatin-modifying protein 1b; Short=CHMP1b
gi|54648209|gb|AAH85037|	Unigene14027_All	LOC495468 protein [Xenopus laevis]
gi|50414498|gb|AAH77188|	Unigene34289_All	Unknown (protein for MGC:78856) [Xenopus laevis]
gi|190192171|gb|BAG48300|	Unigene73055_All	golli protein J37.1 [Xenopus laevis]
gi|55154000|gb|AAH85217|	Unigene74372_All	Fcn2-A protein [Xenopus laevis]
gi|239937654|gb|ACS35624|	Unigene73914_All	wnt9a [Xenopus laevis]
gi|37748585|gb|AAH59989|	Unigene519_All	MGC68702 protein [Xenopus laevis]
gi|76780331|gb|AAI06358|	Unigene14347_All	MGC130905 protein [Xenopus laevis]
gi|33417142|gb|AAH56082|	Unigene38005_All	MGC69074 protein [Xenopus laevis]
gi|57033030|gb|AAH88953|	Unigene23418_All	LOC496352 protein [Xenopus laevis]
gi|29165704|gb|AAH49174|	Unigene74460_All	MGC53301 protein [Xenopus laevis]
gi|54311395|gb|AAH84814|	Unigene32034_All	MGC84014 protein [Xenopus laevis]
gi|33416676|gb|AAH56038|	Unigene33715_All	MGC68988 protein [Xenopus laevis]
gi|71051794|gb|AAH98977|	Unigene5848_All	Jak2 protein [Xenopus laevis]
gi|49257582|gb|AAH74168|	Unigene11483_All	MGC81958 protein [Xenopus laevis]
gi|807683|gb|AAA66458|	Unigene74204_All	NADH dehydrogenase 1 [Xenopus laevis]
gi|54261562|gb|AAH84207|	Unigene9153_All	LOC495251 protein [Xenopus laevis]
gi|62740238|gb|AAH94156|	Unigene32012_All	MGC114718 protein [Xenopus laevis]
gi|62825931|gb|AAH94194|	Unigene8103_All	LOC733226 protein [Xenopus laevis]
gi|50416467|gb|AAH77193|	Unigene11500_All	MGC78889 protein [Xenopus laevis]
gi|49256550|gb|AAH73267|	Unigene9694_All	MGC80631 protein [Xenopus laevis]
gi|195972847|ref|NP_001124423|	Unigene34248_All	ets variant 6 [Xenopus laevis]
gi|148237197|ref|NP_001090347|	Unigene69499_All	sulfotransferase family 5A, member 1 [Xenopus laevis]
gi|50418050|gb|AAH77486|	Unigene37178_All	Tmem16e-prov protein [Xenopus laevis]
gi|15919361|gb|AAL10792|	Unigene39221_All	Kruppel-like transcription factor neptune [Xenopus laevis]
gi|57283308|gb|CAG25591|	Unigene48587_All	G-protein coupled receptor [Xenopus laevis]
gi|2564063|gb|BAA22950|	Unigene31502_All	Na+-glucose cotransporter type 1 (SGLT-1)-like protein [Xenopus laevis]
gi|33417077|gb|AAH55980|	Unigene24510_All	MGC68857 protein [Xenopus laevis]
gi|205831267|gb|A2VDC7|	Unigene36397_All	RecName: Full=Ribonuclease kappa-A; Short=RNase K-A; Short=RNase kappa-A
gi|82184563|sp|Q6GQ44|	Unigene476_All	RecName: Full=Tumor necrosis factor alpha-induced protein 8; Short=TNF alpha-induced protein 8
gi|50415427|gb|AAH77523|	Unigene38028_All	MGC83152 protein [Xenopus laevis]
gi|50417464|gb|AAH77312|	Unigene33726_All	Cltb-prov protein [Xenopus laevis]
gi|48734650|gb|AAH72304|	Unigene30070_All	MGC82568 protein [Xenopus laevis]
gi|37994576|gb|AAH60335|	Unigene16023_All	Unknown (protein for MGC:68554) [Xenopus laevis]
gi|32766608|gb|AAH54963|	Unigene30930_All	Klf7-prov protein [Xenopus laevis]
gi|49256146|gb|AAH73528|	Unigene26324_All	MGC82787 protein [Xenopus laevis]
gi|27881745|gb|AAH44687|	Unigene23276_All	Sfrp2-prov protein [Xenopus laevis]
gi|58702020|gb|AAH90223|	Unigene54462_All	MGC85010 protein [Xenopus laevis]
gi|189217669|ref|NP_001121279|	Unigene28483_All	phosphatidylinositol 4-kinase type 2-alpha [Xenopus laevis]
gi|28422215|gb|AAH46947|	Unigene54979_All	Asph-prov protein [Xenopus laevis]
gi|82185440|sp|Q6NTV6|	Unigene18460_All	RecName: Full=Inverted formin-2
gi|66910696|gb|AAH97538|	Unigene270_All	Unknown (protein for MGC:114666) [Xenopus laevis]
gi|52354691|gb|AAH82954|	Unigene55658_All	LOC494811 protein [Xenopus laevis]
gi|76779733|gb|AAI06338|	Unigene8045_All	MGC130872 protein [Xenopus laevis]
gi|148236859|ref|NP_001090598|	Unigene16018_All	phosphatidylinositol-5-phosphate 4-kinase, type II, alpha [Xenopus laevis]
gi|82195641|sp|Q5M7E9|	Unigene29853_All	RecName: Full=Voltage-gated hydrogen channel 1; AltName: Full=Hydrogen voltage-gated channel 1; Short=HV1
gi|80477144|gb|AAI08519|	Unigene14218_All	MGC130922 protein [Xenopus laevis]
gi|54037988|gb|AAH84220|	Unigene6348_All	LOC495063 protein [Xenopus laevis]
gi|52139139|gb|AAH82640|	Unigene22397_All	LOC494664 protein [Xenopus laevis]
gi|147904985|ref|NP_001091423|	Unigene107931_All	hypothetical protein LOC100049121 [Xenopus laevis]
gi|115528678|gb|AAI24934|	Unigene74284_All	LOC100127275 protein [Xenopus laevis]
gi|82176751|sp|Q7ZY75|	Unigene16540_All	RecName: Full=Glucose-fructose oxidoreductase domain-containing protein 2; Flags: Precursor
gi|82177278|sp|Q8AVX5|	Unigene24664_All	RecName: Full=Protein XRP2
gi|52138984|gb|AAH82709|	Unigene14918_All	LOC494705 protein [Xenopus laevis]
gi|549041|sp|Q01550|	Unigene31895_All	RecName: Full=Tanabin
gi|67678333|gb|AAH97512|	Unigene21458_All	YGHL1 protein [Xenopus laevis]
gi|49118279|gb|AAH73286|	Unigene32505_All	MGC80662 protein [Xenopus laevis]
gi|50415062|gb|AAH77964|	Unigene18710_All	Sema4b-prov protein [Xenopus laevis]
gi|49117011|gb|AAH72859|	Unigene73364_All	Rab9a-b protein [Xenopus laevis]
gi|55249589|gb|AAH86271|	Unigene6272_All	LOC495682 protein [Xenopus laevis]
gi|49257862|gb|AAH74324|	Unigene15785_All	MGC84150 protein [Xenopus laevis]
gi|147899316|ref|NP_001091175|	Unigene73166_All	calcium channel, voltage-dependent, gamma subunit 1 [Xenopus laevis]
gi|51704102|gb|AAH81050|	Unigene113052_All	MGC81824 protein [Xenopus laevis]
gi|54648446|gb|AAH84919|	Unigene30319_All	LOC398254 protein [Xenopus laevis]
gi|147900259|ref|NP_001090316|	Unigene33548_All	mitogen-activated protein kinase-activated protein kinase 3 [Xenopus laevis]
gi|37748672|gb|AAH60010|	Unigene6010_All	MGC68574 protein [Xenopus laevis]
gi|585008|sp|Q07203|	Unigene273_All	RecName: Full=C-reactive protein; Short=CRP; Flags: Precursor
gi|51593231|gb|AAH78563|	Unigene2702_All	MGC85446 protein [Xenopus laevis]
gi|1019099|gb|CAA62344|	Unigene33373_All	sodium-calcium exchanger [Xenopus laevis]
gi|49116658|gb|AAH73607|	Unigene28667_All	MGC82914 protein [Xenopus laevis]
gi|82201051|sp|Q6GNL7|	Unigene8081_All	RecName: Full=Aldehyde dehydrogenase family 1 member L1; AltName: Full=Cytosolic 10-formyltetrahydrofolate dehydrogenase; Short=10-FTHFDH; Short=FDH
gi|284447351|ref|NP_001165204|	Unigene18207_All	tumor necrosis factor, alpha-induced protein 8-like 2 [Xenopus laevis]
gi|76780329|gb|AAI06348|	Unigene8686_All	MGC130889 protein [Xenopus laevis]
gi|386028|gb|AAB26863|	Unigene18623_All	activin beta B subunit [Xenopus laevis]
gi|50417668|gb|AAH77792|	Unigene8196_All	Csf3r-prov protein [Xenopus laevis]
gi|83318350|gb|AAI08807|	Unigene12297_All	MGC132176 protein [Xenopus laevis]
gi|82182314|sp|Q6DCW7|	Unigene5754_All	RecName: Full=Integral membrane protein GPR137B
gi|163916586|gb|AAI57718|	Unigene26535_All	LOC100137684 protein [Xenopus laevis]
gi|11991531|gb|CAC19674|	Unigene13091_All	RalB-binding protein [Xenopus laevis]
gi|148230949|ref|NP_001091200|	Unigene73541_All	fatty acid amide hydrolase, gene 1 [Xenopus laevis]
gi|37805271|gb|AAH59993|	Unigene24915_All	MGC68752 protein [Xenopus laevis]
gi|148228667|ref|NP_001091173|	Unigene39441_All	hypothetical protein LOC100036933 [Xenopus laevis]
gi|83405089|gb|AAI10724|	Unigene32796_All	Xbp1 protein [Xenopus laevis]
gi|46249520|gb|AAH68728|	Unigene6091_All	MGC81185 protein [Xenopus laevis]
gi|49257568|gb|AAH74133|	Unigene18681_All	Nedd4 protein [Xenopus laevis]
gi|46329832|gb|AAH68870|	Unigene40158_All	MGC82293 protein [Xenopus laevis]
gi|50414939|gb|AAH77848|	Unigene9162_All	Hpgd-prov protein [Xenopus laevis]
gi|51704045|gb|AAH81160|	Unigene4570_All	MGC84266 protein [Xenopus laevis]
gi|51703968|gb|AAH81269|	Unigene31898_All	MGC86404 protein [Xenopus laevis]
gi|82184437|sp|Q6GPK2|	Unigene10304_All	RecName: Full=Out at first protein homolog; Flags: Precursor
gi|73917768|sp|Q6NRM7|	Unigene6323_All	RecName: Full=Charged multivesicular body protein 3; AltName: Full=Chromatin-modifying protein 3; AltName: Full=Vacuolar protein-sorting-associated protein 24
gi|55778574|gb|AAH86464|	Unigene8881_All	LOC495828 protein [Xenopus laevis]
gi|148234004|ref|NP_001091368|	Unigene10252_All	palmitoyl-protein thioesterase 1 [Xenopus laevis]
gi|52221158|gb|AAH82692|	Unigene55148_All	LOC494722 protein [Xenopus laevis]
gi|32766465|gb|AAH54961|	Unigene32238_All	Fbxo9-prov protein [Xenopus laevis]
gi|1095779|gb|2109382A|	Unigene13981_All	hepatocyte growth factor
gi|49118901|gb|AAH72979|	Unigene33051_All	MGC82535 protein [Xenopus laevis]
gi|56971965|gb|AAH88740|	Unigene18188_All	LOC495843 protein [Xenopus laevis]
gi|50927257|gb|AAH79728|	Unigene33993_All	MGC83534 protein [Xenopus laevis]
gi|28422711|gb|AAH46936|	Unigene37878_All	Dnajb9-prov protein [Xenopus laevis]
gi|54673689|gb|AAH84973|	Unigene37817_All	LOC495498 protein [Xenopus laevis]
gi|49903428|gb|AAH76837|	Unigene32282_All	Rnaset2-prov protein [Xenopus laevis]
gi|30173102|sp|Q90Y90|	Unigene73021_All	RecName: Full=Kremen protein 1; AltName: Full=Dickkopf receptor; AltName: Full=Kringle-containing protein marking the eye and the nose; Flags: Precursor
gi|62185671|gb|AAH92329|	Unigene34541_All	MGC115024 protein [Xenopus laevis]
gi|148237948|ref|NP_001090575|	Unigene105128_All	hypothetical protein LOC100036815 [Xenopus laevis]
gi|54038670|gb|AAH84276|	Unigene37061_All	LOC495103 protein [Xenopus laevis]
gi|76780043|gb|AAI06673|	Unigene70512_All	Unknown (protein for IMAGE:5537148) [Xenopus laevis]
gi|32450140|gb|AAH53787|	Unigene53458_All	Prkab2-prov protein [Xenopus laevis]
gi|1705991|sp|Q10835|	Unigene35070_All	RecName: Full=Collagenase 3; AltName: Full=Matrix metalloproteinase-13; Short=MMP-13; Flags: Precursor
gi|68534440|gb|AAH99339|	Unigene69889_All	MGC116534 protein [Xenopus laevis]
gi|7532797|gb|AAF63238|	Unigene48413_All	PAR-6 [Xenopus laevis]
gi|27769393|gb|AAH42340|	Unigene51361_All	Ldb3-prov protein [Xenopus laevis]
gi|28703816|gb|AAH47257|	Unigene26227_All	MGC53500 protein [Xenopus laevis]
gi|47507471|gb|AAH71021|	Unigene74205_All	MGC82209 protein [Xenopus laevis]
gi|82181298|sp|Q66IZ7|	Unigene34258_All	RecName: Full=Nuclear distribution protein nudE-like 1-B
gi|163916113|gb|AAI57430|	Unigene9131_All	LOC100137634 protein [Xenopus laevis]
gi|83318270|gb|AAI08838|	Unigene70635_All	Unknown (protein for IMAGE:6635590) [Xenopus laevis]
gi|27924275|gb|AAH45050|	Unigene38929_All	Myo5a-prov protein [Xenopus laevis]
gi|28302295|gb|AAH46678|	Unigene30173_All	Clu-prov protein [Xenopus laevis]
gi|189217580|ref|NP_001121247|	Unigene16473_All	carbohydrate (N-acetylglucosamine-6-O) sulfotransferase 2 [Xenopus laevis]
gi|47937605|gb|AAH72170|	Unigene67266_All	ARAF protein [Xenopus laevis]
gi|50418269|gb|AAH77882|	Unigene16052_All	Gp5-prov protein [Xenopus laevis]
gi|147902376|ref|NP_001091198|	Unigene24865_All	parvin, gamma [Xenopus laevis]
gi|76779430|gb|AAI06200|	Unigene1255_All	LOC733341 protein [Xenopus laevis]
gi|46329477|gb|AAH68739|	Unigene5028_All	MGC81224 protein [Xenopus laevis]
gi|51258305|gb|AAH80015|	Unigene17084_All	MGC82115 protein [Xenopus laevis]
gi|49115539|gb|AAH73444|	Unigene76661_All	MGC80945 protein [Xenopus laevis]
gi|46329488|gb|AAH68867|	Unigene54821_All	MGC82276 protein [Xenopus laevis]
gi|82184840|sp|Q6INP9|	Unigene32580_All	RecName: Full=Breast cancer anti-estrogen resistance protein 3 homolog
gi|51593704|gb|AAH78625|	Unigene19230_All	MGC85593 protein [Xenopus laevis]
gi|238064957|sp|P86275|	Unigene144_All	RecName: Full=Protein FAM198B; AltName: Full=Expressed in nerve and epithelium during development
gi|49522285|gb|AAH71132|	Unigene7362_All	MGC82181 protein [Xenopus laevis]
gi|62185797|gb|AAH92346|	Unigene1989_All	Il1b-A protein [Xenopus laevis]
gi|46249530|gb|AAH68738|	Unigene72707_All	LOC398066 protein [Xenopus laevis]
gi|189217683|ref|NP_001121284|	Unigene24474_All	galactosidase, beta 1-like [Xenopus laevis]
gi|148876817|sp|Q6NUD4|	Unigene70817_All	RecName: Full=Putative hydroxypyruvate isomerase
gi|38014458|gb|AAH60418|	Unigene34449_All	MGC68654 protein [Xenopus laevis]
gi|48734665|gb|AAH72348|	Unigene6386_All	MGC83495 protein [Xenopus laevis]
gi|49903415|gb|AAH76824|	Unigene32193_All	LOC445831 protein [Xenopus laevis]
gi|147906336|ref|NP_001091277|	Unigene73623_All	hypothetical protein LOC100037085 [Xenopus laevis]
gi|55740224|gb|AAV63799|	Unigene49652_All	shirin [Xenopus laevis]
gi|50604000|gb|AAH77902|	Unigene1959_All	MGC80750 protein [Xenopus laevis]
gi|83406000|gb|AAI10755|	Unigene58098_All	XGATA-3 protein [Xenopus laevis]
gi|47124730|gb|AAH70674|	Unigene70652_All	LOC431877 protein [Xenopus laevis]
gi|37747748|gb|AAH59355|	Unigene36794_All	MGC69180 protein [Xenopus laevis]
gi|315258316|gb|ADT91710|	Unigene31968_All	secretin receptor [Xenopus laevis]
gi|64527|gb|CAA28979|	Unigene19228_All	unnamed protein product [Xenopus laevis]
gi|57921060|gb|AAH89142|	Unigene5864_All	MGC85180 protein [Xenopus laevis]
gi|49116766|gb|AAH73258|	Unigene55525_All	MGC80614 protein [Xenopus laevis]
gi|304556739|gb|ADM35723|	Unigene73555_All	NADH dehydrogenase subunit 2 [Xenopus laevis]
gi|47939749|gb|AAH72183|	Unigene31248_All	MGC80330 protein [Xenopus laevis]
gi|82241606|sp|Q7ZY81|	Unigene1394_All	RecName: Full=Nucleosome assembly protein 1-like 1-B; Short=xNAP1L-B; AltName: Full=Nucleosome assembly protein 1; Short=NAP1; Short=xNAP-1
gi|57032514|gb|AAH88906|	Unigene5134_All	LOC496317 protein [Xenopus laevis]
gi|61402271|gb|AAH91726|	Unigene10450_All	LOC733175 protein [Xenopus laevis]
gi|189217753|ref|NP_001121317|	Unigene1897_All	pleckstrin homology domain-containing family M member 3 [Xenopus laevis]
gi|86577692|gb|AAI12917|	Unigene636_All	MGC131033 protein [Xenopus laevis]
gi|54038334|gb|AAH84658|	Unigene8543_All	Unknown (protein for MGC:98823) [Xenopus laevis]
gi|82188881|sp|Q6GR51|	Unigene32504_All	RecName: Full=Syndecan-2-B; Short=SYND2-B; AltName: Full=Xsyn-2; Flags: Precursor
gi|49257433|gb|AAH73654|	Unigene22569_All	MGC82997 protein [Xenopus laevis]
gi|66911551|gb|AAH97728|	Unigene17067_All	MGC115411 protein [Xenopus laevis]
gi|27503192|gb|AAH42348|	Unigene34222_All	Cg32066-prov protein [Xenopus laevis]
gi|52354621|gb|AAH82856|	Unigene8949_All	LOC494755 protein [Xenopus laevis]
gi|38197333|gb|AAH61681|	Unigene8427_All	MGC68534 protein [Xenopus laevis]
gi|304556747|gb|ADM35731|	Unigene74057_All	NADH dehydrogenase subunit 4 [Xenopus laevis]
gi|34980921|gb|AAH57213|	Unigene5710_All	MGC68738 protein [Xenopus laevis]
gi|49523119|gb|AAH75223|	Unigene8647_All	MGC84381 protein [Xenopus laevis]
gi|54648511|gb|AAH85055|	Unigene16916_All	LOC495476 protein [Xenopus laevis]
gi|49115350|gb|AAH73318|	Unigene34574_All	MGC80721 protein [Xenopus laevis]
gi|49116937|gb|AAH72920|	Unigene18490_All	MGC80391 protein [Xenopus laevis]
gi|49116820|gb|AAH73303|	Unigene23576_All	MGC80698 protein [Xenopus laevis]
gi|49116832|gb|AAH73341|	Unigene14238_All	MGC80755 protein [Xenopus laevis]
gi|71681246|gb|AAI00188|	Unigene24706_All	LOC446948 protein [Xenopus laevis]
gi|549140|sp|Q06441|	Unigene37973_All	RecName: Full=Thrombospondin-4; Flags: Precursor
gi|82176757|sp|Q7ZY86|	Unigene31992_All	RecName: Full=Transmembrane protein 168
gi|49115808|gb|AAH73546|	Unigene53088_All	MGC82822 protein [Xenopus laevis]
gi|82176945|sp|Q801R4|	Unigene73779_All	RecName: Full=CTD small phosphatase-like protein 2-A; Short=CTDSP-like 2-A
gi|47123899|gb|AAH70552|	Unigene33799_All	VLDLR protein [Xenopus laevis]
gi|315570276|ref|NP_001186825|	Unigene111268_All	selenoprotein P, plasma, 1 [Xenopus laevis]
gi|89130394|gb|AAI14224|	Unigene8239_All	Unknown (protein for MGC:132266) [Xenopus laevis]
gi|47939944|gb|AAH72166|	Unigene29759_All	MGC80214 protein [Xenopus laevis]
gi|28302171|gb|AAH46657|	Unigene73596_All	MGC52896 protein [Xenopus laevis]
gi|50416223|gb|AAH77933|	Unigene288_All	Lamp1-prov protein [Xenopus laevis]
gi|83405111|gb|AAI10751|	Unigene1399_All	MGC130979 protein [Xenopus laevis]
gi|27469623|gb|AAH41716|	Unigene74236_All	MYH4 protein [Xenopus laevis]
gi|68534869|gb|AAH99327|	Unigene2954_All	MGC116521 protein [Xenopus laevis]
gi|49256026|gb|AAH71097|	Unigene17464_All	MGC81121 protein [Xenopus laevis]
gi|48734628|gb|AAH72098|	Unigene55554_All	Fatvg protein [Xenopus laevis]
gi|213625207|gb|AAI70070|	Unigene14697_All	PMR-1 protein [Xenopus laevis]
gi|62185673|gb|AAH92342|	Unigene13435_All	MGC115034 protein [Xenopus laevis]
gi|33417162|gb|AAH56109|	Unigene35015_All	Ctsc protein [Xenopus laevis]
gi|65431930|gb|AAY42596|	Unigene32030_All	insect-derived growth factor-A-like protein [Xenopus laevis]
gi|47123215|gb|AAH70857|	Unigene16056_All	MGC84608 protein [Xenopus laevis]
gi|27371263|gb|AAH41238|	Unigene21917_All	Mfap2-prov protein [Xenopus laevis]
gi|82185129|sp|Q6IRD0|	Unigene16449_All	RecName: Full=Vacuolar protein sorting-associated protein 26A-A; AltName: Full=Vesicle protein sorting 26A-A
gi|49116705|gb|AAH73426|	Unigene16312_All	MGC80910 protein [Xenopus laevis]
gi|213623508|gb|AAI69841|	Unigene72931_All	Ribonucleoprotein [Xenopus laevis]
gi|80476377|gb|AAI08535|	Unigene864_All	MGC130985 protein [Xenopus laevis]
gi|213624900|gb|AAI69377|	Unigene73229_All	Proteasome (prosome, macropain) subunit, beta type, 9 (large multifunctional protease 2) [Xenopus laevis]
gi|77748151|gb|AAI06471|	Unigene9204_All	LOC733395 protein [Xenopus laevis]
gene_id	soap_id	1
gi|147899511|ref|NP_001090330|	Unigene31410_All	cyclin-dependent kinase inhibitor 2B (p15, inhibits CDK4) [Xenopus laevis]
gi|148236049|ref|NP_001090189|	Unigene18384_All	vesicle-fusing ATPase [Xenopus laevis]
gi|148225244|ref|NP_001081677|	Unigene8267_All	growth factor Livertine [Xenopus laevis]
gi|56269168|gb|AAH87405|	Unigene38415_All	LOC496014 protein [Xenopus laevis]
gi|68533732|gb|AAH98963|	Unigene24468_All	MGC114675 protein [Xenopus laevis]
gi|171769861|gb|A2VDA9|	Unigene44208_All	RecName: Full=Muscle-related coiled-coil protein; AltName: Full=Muscle-restricted coiled-coil protein
gi|56684572|gb|AAW21985|	Unigene23030_All	RALDH3 [Xenopus laevis]
gi|64790|gb|CAA41030|	Unigene72849_All	heat shock protein 30C [Xenopus laevis]
gi|147906897|ref|NP_001084172|	Unigene73586_All	prospero homeobox 1 [Xenopus laevis]
gi|83405130|gb|AAI10791|	Unigene40005_All	Bcl-XL protein [Xenopus laevis]
gi|82115035|sp|Q9I922|	Unigene5594_All	RecName: Full=Regucalcin; Short=RC; AltName: Full=Gluconolactonase; Short=GNL; AltName: Full=Senescence marker protein 30; Short=SMP-30; Short=xSMP-30
gi|82182635|sp|Q6DED0|	Unigene16789_All	RecName: Full=Translocating chain-associated membrane protein 1-like 1
gi|63146279|gb|AAH95927|	Unigene22064_All	LOC733239 protein [Xenopus laevis]
gi|116487670|gb|AAI26030|	Unigene69465_All	LOC779092 protein [Xenopus laevis]
gi|49256548|gb|AAH73325|	Unigene16595_All	MGC80733 protein [Xenopus laevis]
gi|213623296|gb|AAI69553|	Unigene32550_All	LOC100127334 protein [Xenopus laevis]
gi|38014530|gb|AAH60498|	Unigene21927_All	MGC68816 protein [Xenopus laevis]
gi|47939805|gb|AAH72275|	Unigene15240_All	MGC82409 protein [Xenopus laevis]
gi|82183935|sp|Q6GLW8|	Unigene19652_All	RecName: Full=Apoptosis-inducing factor 2
gi|148231859|ref|NP_001090435|	Unigene24314_All	cyclin G1 [Xenopus laevis]
gi|49118268|gb|AAH73276|	Unigene10775_All	MGC80644 protein [Xenopus laevis]
gi|28175275|gb|AAH45224|	Unigene34702_All	MGC53094 protein [Xenopus laevis]
gi|64653|gb|CAA34740|	Unigene7043_All	desmin [Xenopus laevis]
gi|148744518|gb|AAI42583|	Unigene25167_All	LOC100101310 protein [Xenopus laevis]
gi|68533978|gb|AAH99316|	Unigene41324_All	Acta1 protein [Xenopus laevis]
gi|148231506|ref|NP_001091281|	Unigene20646_All	cystatin F (leukocystatin) [Xenopus laevis]
gi|189217716|ref|NP_001121299|	Unigene22839_All	hypothetical protein LOC100158383 [Xenopus laevis]
gi|49117142|gb|AAH72813|	Unigene74430_All	Neurl-A protein [Xenopus laevis]
gi|115528298|gb|AAI24932|	Unigene8263_All	LOC100158371 protein [Xenopus laevis]
gi|82198807|sp|Q68F72|	Unigene31948_All	RecName: Full=Solute carrier family 15 member 4; AltName: Full=Peptide transporter 4
gi|157426935|ref|NP_001098738|	Unigene69734_All	hypothetical protein LOC100125664 [Xenopus laevis]
gi|109631108|gb|ABG35749|	Unigene31310_All	epidermal growth factor receptor [Xenopus laevis]
gi|38683260|gb|AAR26655|	Unigene23930_All	retinal ABCA4 transporter [Xenopus laevis]
gi|82186846|sp|Q6PB15|	Unigene758_All	RecName: Full=UNC93-like protein MFSD11; AltName: Full=Major facilitator superfamily domain-containing protein 11
gi|120538449|gb|AAI29766|	Unigene70219_All	LOC100127285 protein [Xenopus laevis]
gi|42490873|gb|AAH66120|	Unigene17951_All	MGC69060 protein [Xenopus laevis]
gi|37652853|gb|CAE51386|	Unigene2233_All	alpha2,3-sialyltransferase [Xenopus laevis]
gi|254946552|gb|ACT91269|	Unigene71578_All	ectonucleotidase enpp7 [Xenopus laevis]
gi|1580935|gb|2116268A|	Unigene16429_All	complement C3
gi|54261578|gb|AAH84369|	Unigene70970_All	LOC495270 protein [Xenopus laevis]
gi|49116852|gb|AAH73248|	Unigene24999_All	MGC80593 protein [Xenopus laevis]
gi|49523110|gb|AAH75164|	Unigene2765_All	LOC443723 protein [Xenopus laevis]
gi|60648161|gb|AAH91709|	Unigene7815_All	MGC84943 protein [Xenopus laevis]
gi|51703603|gb|AAH81232|	Unigene775_All	MGC85477 protein [Xenopus laevis]
gi|51513463|gb|AAH80380|	Unigene55776_All	MGC81643 protein [Xenopus laevis]
gi|49118947|gb|AAH73084|	Unigene23548_All	LOC443625 protein [Xenopus laevis]
gi|46250161|gb|AAH68900|	Unigene77_All	MGC83094 protein [Xenopus laevis]
gi|86577796|gb|AAI12916|	Unigene29510_All	MGC131030 protein [Xenopus laevis]
gi|50415509|gb|AAH77577|	Unigene18383_All	LOC494589 protein [Xenopus laevis]
gi|52078466|gb|AAH82483|	Unigene54219_All	MGC80194 protein [Xenopus laevis]
gi|82236554|sp|Q6GPN6|	Unigene38370_All	RecName: Full=Serine/threonine-protein kinase Sgk1-A; AltName: Full=Serum/glucocorticoid-regulated kinase 1-A
gi|82245456|sp|Q90XH3|	Unigene18828_All	RecName: Full=Rhombotin-2; AltName: Full=LIM domain only protein 2; Short=LMO-2; Short=Lmo2-A; Short=xLMO-2
gi|49118923|gb|AAH73501|	Unigene34067_All	MGC82705 protein [Xenopus laevis]
gi|82184883|sp|Q6INX4|	Unigene72977_All	RecName: Full=Mitochondrial enolase superfamily member 1
gi|300651834|gb|CBV00791|	Unigene8147_All	unnamed protein product [Xenopus laevis]
gi|27695152|gb|AAH43818|	Unigene22369_All	Rheb-prov protein [Xenopus laevis]
gi|82180300|sp|Q5XGM3|	Unigene10516_All	RecName: Full=Betaine--homocysteine S-methyltransferase 1
gi|51950272|gb|AAH82401|	Unigene17069_All	LOC397888 protein [Xenopus laevis]
gi|51704108|gb|AAH81076|	Unigene8356_All	MGC82056 protein [Xenopus laevis]
gi|148237278|ref|NP_001091299|	Unigene2773_All	hypothetical protein LOC100037120 [Xenopus laevis]
gi|28175720|gb|AAH45117|	Unigene32778_All	Sec61a1 protein [Xenopus laevis]
gi|49119243|gb|AAH73264|	Unigene32042_All	MGC80627 protein [Xenopus laevis]
gi|41349730|gb|BAD08296|	Unigene42810_All	micophthalmia-associated transcription factor type A [Xenopus laevis]
gi|37748613|gb|AAH60023|	Unigene10042_All	MGC68708 protein [Xenopus laevis]
gi|189217698|ref|NP_001121290|	Unigene664_All	dickkopf 3 [Xenopus laevis]
gi|51512998|gb|AAH80392|	Unigene16760_All	MGC82143 protein [Xenopus laevis]
gi|49257584|gb|AAH74169|	Unigene18562_All	MGC81974 protein [Xenopus laevis]
gi|150409835|gb|ABR68659|	Unigene29271_All	high temperature required A1 [Xenopus laevis]
gi|49522776|gb|AAH74325|	Unigene74299_All	MGC84152 protein [Xenopus laevis]
gi|37747690|gb|AAH59976|	Unigene16160_All	MGC68635 protein [Xenopus laevis]
gi|68534433|gb|AAH99313|	Unigene71987_All	LOC733305 protein [Xenopus laevis]
gi|50415542|gb|AAH77579|	Unigene17325_All	MGC83668 protein [Xenopus laevis]
gi|308818179|ref|NP_001184215|	Unigene33710_All	cytoplasmic polyadenylation element binding protein 4 [Xenopus laevis]
gi|148233119|ref|NP_001091154|	Unigene24373_All	major facilitator superfamily domain containing protein 7 [Xenopus laevis]
gi|32450046|gb|AAH53761|	Unigene73102_All	MGC64263 protein [Xenopus laevis]
gi|82186403|sp|Q6P4S2|	Unigene33716_All	RecName: Full=Phosphatidylinositol-3,4,5-trisphosphate 5-phosphatase 1; AltName: Full=SH2 domain-containing inositol-5'-phosphatase 1; Short=SH2 domain-containing inositol phosphatase 1; Short=SHIP-1
gi|157073891|ref|NP_001096661|	Unigene25964_All	angiopoietin-like 2 [Xenopus laevis]
gi|82197334|sp|Q5XGP7|	Unigene17124_All	RecName: Full=Src kinase-associated phosphoprotein 2-A
gi|27371293|gb|AAH41511|	Unigene34557_All	Ethe1-prov protein [Xenopus laevis]
gi|7248185|gb|AAA65520|	Unigene74332_All	apocytochrome b [Xenopus laevis]
gi|55250667|gb|AAH86284|	Unigene37974_All	LOC495690 protein [Xenopus laevis]
gi|49118956|gb|AAH73536|	Unigene23942_All	MGC82799 protein [Xenopus laevis]
gi|50414997|gb|AAH77901|	Unigene21999_All	MGC80746 protein [Xenopus laevis]
gi|54647558|gb|AAH84924|	Unigene2029_All	LOC495415 protein [Xenopus laevis]
gi|1730164|sp|P51469|	Unigene71462_All	RecName: Full=Glyceraldehyde-3-phosphate dehydrogenase; Short=GAPDH; AltName: Full=Peptidyl-cysteine S-nitrosylase GAPDH
gi|66912090|gb|AAH97873|	Unigene74417_All	MGC115642 protein [Xenopus laevis]
gi|148886684|ref|NP_001092177|	Unigene36853_All	SAM and SH3 domain containing 3 [Xenopus laevis]
gi|146197471|gb|BAF57496|	Unigene9184_All	toll-like receptor13 [Xenopus laevis]
gi|168693463|ref|NP_001108247|	Unigene31913_All	hypothetical protein LOC100137621 [Xenopus laevis]
gi|49118510|gb|AAH73491|	Unigene18549_All	Gpr155 protein [Xenopus laevis]
gi|80477596|gb|AAI08539|	Unigene24037_All	MGC130994 protein [Xenopus laevis]
gi|50418359|gb|AAH78029|	Unigene890_All	Dhcr24-prov protein [Xenopus laevis]
gi|148236887|ref|NP_001091377|	Unigene456_All	Rho GTPase activating protein 18 [Xenopus laevis]
gi|51258575|gb|AAH79804|	Unigene17313_All	MGC86401 protein [Xenopus laevis]
gi|2493523|sp|P55865|	Unigene15285_All	RecName: Full=Caspase-1-A; Short=CASP-1-A; AltName: Full=Interleukin-1 beta convertase homolog A; Short=xICE-A; Flags: Precursor
gi|49904065|gb|AAH76777|	Unigene38230_All	MGC83678 protein [Xenopus laevis]
gi|37590279|gb|AAH59306|	Unigene72385_All	MGC68967 protein [Xenopus laevis]
gi|213626265|gb|AAI70265|	Unigene100121_All	Gad1-A protein [Xenopus laevis]
gi|47506921|gb|AAH71006|	Unigene33226_All	MGC81043 protein [Xenopus laevis]
gi|49116792|gb|AAH73316|	Unigene25244_All	MGC80719 protein [Xenopus laevis]
gi|76779572|gb|AAI06461|	Unigene18324_All	MGC131173 protein [Xenopus laevis]
gi|147899872|ref|NP_001090342|	Unigene10736_All	transmembrane protein 206 [Xenopus laevis]
gi|54311332|gb|AAH84827|	Unigene24893_All	LOC495363 protein [Xenopus laevis]
gi|63101215|gb|AAH94477|	Unigene32999_All	LOC431861 protein [Xenopus laevis]
gi|31321908|gb|AAK98643|	Unigene30898_All	PP2A B'' subunit PR130 [Xenopus laevis]
gi|148235225|ref|NP_001091319|	Unigene18389_All	phosphofructokinase, platelet [Xenopus laevis]
gi|5305413|gb|AAD41639|	Unigene115836_All	L-lactate dehydrogenase M chain [Xenopus laevis]
gi|56789782|gb|AAH88680|	Unigene16819_All	LOC496218 protein [Xenopus laevis]
gi|33416723|gb|AAH56113|	Unigene13478_All	MGC69137 protein [Xenopus laevis]
gi|82235855|sp|Q6DFC8|	Unigene1819_All	RecName: Full=Zinc finger protein 395
gi|148233175|ref|NP_001091339|	Unigene24128_All	guanylate binding protein 1, interferon-inducible [Xenopus laevis]
gi|82184252|sp|Q6GNM6|	Unigene74345_All	RecName: Full=Protein FAM102A
gi|148229457|ref|NP_001090194|	Unigene24926_All	LIM domains containing 1 [Xenopus laevis]
gi|82200202|sp|Q6DF78|	Unigene30_All	RecName: Full=Pyridoxal-dependent decarboxylase domain-containing protein 1
gi|47124721|gb|AAH70650|	Unigene34430_All	MGC82200 protein [Xenopus laevis]
gi|68534338|gb|AAH98985|	Unigene1522_All	LOC733292 protein [Xenopus laevis]
gi|32766455|gb|AAH54952|	Unigene9385_All	MGC64276 protein [Xenopus laevis]
gi|54311319|gb|AAH84746|	Unigene26103_All	LOC495291 protein [Xenopus laevis]
gi|50603788|gb|AAH77998|	Unigene34172_All	Unknown (protein for MGC:82390) [Xenopus laevis]
gi|83318352|gb|AAI08811|	Unigene792_All	MGC132185 protein [Xenopus laevis]
gi|37694904|gb|AAR00222|	Unigene14789_All	Rh polypeptide [Xenopus laevis]
gi|158303316|ref|NP_001085288|	Unigene24959_All	Janus kinase 2 [Xenopus laevis]
gi|47123179|gb|AAH70825|	Unigene24178_All	MGC83915 protein [Xenopus laevis]
gi|82182538|sp|Q6DDW7|	Unigene36882_All	RecName: Full=GATS-like protein 1
gi|82184046|sp|Q6GME1|	Unigene73757_All	RecName: Full=CTP synthase 2; AltName: Full=CTP synthetase 2; AltName: Full=UTP--ammonia ligase 2
gi|54261660|gb|AAH84654|	Unigene114293_All	Mmp18 protein [Xenopus laevis]
gi|213626965|gb|AAI70487|	Unigene32440_All	Hypothetical protein LOC100126624 [Xenopus laevis]
gi|50368836|gb|AAH76766|	Unigene25228_All	Cklfsf7-prov protein [Xenopus laevis]
gi|52139114|gb|AAH82662|	Unigene31580_All	LOC494677 protein [Xenopus laevis]
gi|64515|gb|CAA35109|	Unigene90986_All	acetylcholin receptor alpha subunit 1A [Xenopus laevis]
gi|37747633|gb|AAH60000|	Unigene9838_All	MGC68508 protein [Xenopus laevis]
gi|56900893|gb|AAW31122|	Unigene5222_All	orphan G protein-coupled receptor Xflop [Xenopus laevis]
gi|147901285|ref|NP_001090333|	Unigene73236_All	hypothetical protein LOC779243 [Xenopus laevis]
gi|34783855|gb|AAH56842|	Unigene110600_All	MGC64351 protein [Xenopus laevis]
gi|148235138|ref|NP_001090366|	Unigene8662_All	reticulocalbin 1, EF-hand calcium binding domain [Xenopus laevis]
gi|82176708|sp|Q7ZY07|	Unigene29368_All	RecName: Full=Trimeric intracellular cation channel type A; Short=TRIC-A; Short=TRICA; AltName: Full=Transmembrane protein 38A
gi|27503418|gb|AAH42282|	Unigene54589_All	Ckb-prov protein [Xenopus laevis]
gi|49523190|gb|AAH75131|	Unigene38286_All	MGC81898 protein [Xenopus laevis]
gi|51704151|gb|AAH81247|	Unigene50875_All	MGC86227 protein [Xenopus laevis]
gi|49115521|gb|AAH73428|	Unigene23416_All	MGC80912 protein [Xenopus laevis]
gi|38014768|gb|AAH60473|	Unigene35105_All	MGC68657 protein [Xenopus laevis]
gi|50604177|gb|AAH77637|	Unigene71799_All	MGC86356 protein [Xenopus laevis]
gi|68533883|gb|AAH99255|	Unigene13566_All	MGC53213 protein [Xenopus laevis]
gi|214846|gb|AAA49976|	Unigene24376_All	ORF2 [Xenopus laevis]
gi|3983166|gb|AAC95157|	Unigene71217_All	polo-like kinase kinase 1 [Xenopus laevis]
gi|51513374|gb|AAH80384|	Unigene17752_All	MGC81819 protein [Xenopus laevis]
gi|49114970|gb|AAH72825|	Unigene8738_All	MGC80173 protein [Xenopus laevis]
gi|61966518|gb|CAI72575|	Unigene25874_All	lysyl oxidase [Xenopus laevis]
gi|8050245|gb|AAF37230|	Unigene115002_All	beta-2 microglobulin [Xenopus laevis]
gi|32450594|gb|AAH54211|	Unigene32224_All	MGC64386 protein [Xenopus laevis]
gi|7416854|gb|BAA94081|	Unigene74484_All	smad interaction protein 1 [Xenopus laevis]
gi|51979518|gb|AAU20372|	Unigene7397_All	Ena/VASP-like protein I isoform [Xenopus laevis]
gi|62533200|gb|AAH93584|	Unigene24106_All	LOC733205 protein [Xenopus laevis]
gi|38014791|gb|AAH60387|	Unigene72494_All	MGC68737 protein [Xenopus laevis]
gi|46249522|gb|AAH68729|	Unigene55614_All	MGC81187 protein [Xenopus laevis]
gi|83406081|gb|AAI10979|	Unigene74396_All	Agtrl1b protein [Xenopus laevis]
gi|49522144|gb|AAH74210|	Unigene37972_All	MGC83376 protein [Xenopus laevis]
gi|48735073|gb|AAH72328|	Unigene16454_All	MGC83142 protein [Xenopus laevis]
gi|60393102|gb|AAX19496|	Unigene40680_All	mitochondrial malate dehydrogenase 2b [Xenopus laevis]
gi|54311413|gb|AAH84854|	Unigene31958_All	LOC495386 protein [Xenopus laevis]
gi|32450249|gb|AAH54258|	Unigene114973_All	MGC64475 protein [Xenopus laevis]
gi|82236805|sp|Q6IP82|	Unigene3332_All	RecName: Full=Calumenin; Flags: Precursor
gi|50927261|gb|AAH79739|	Unigene71524_All	MGC84129 protein [Xenopus laevis]
gi|58701965|gb|AAH90196|	Unigene520_All	LOC733165 protein [Xenopus laevis]
gi|51261652|gb|AAH80033|	Unigene38100_All	MGC82958 protein [Xenopus laevis]
gi|27503421|gb|AAH42287|	Unigene13206_All	Ca2-prov protein [Xenopus laevis]
gi|157426929|ref|NP_001098735|	Unigene53239_All	Rho GTPase activating protein 29 [Xenopus laevis]
gi|120538440|gb|AAI29682|	Unigene32647_All	Unknown (protein for MGC:160365) [Xenopus laevis]
gi|27881728|gb|AAH43751|	Unigene9186_All	Rpe65 protein [Xenopus laevis]
gi|51258328|gb|AAH80021|	Unigene32754_All	MGC82286 protein [Xenopus laevis]
gi|58402671|gb|AAH89299|	Unigene53986_All	MGC85124 protein [Xenopus laevis]
gi|82180090|sp|Q5U504|	Unigene51121_All	RecName: Full=Kelch repeat and BTB domain-containing protein 5
gi|82177154|sp|Q8AVC3|	Unigene13319_All	RecName: Full=Sugar phosphate exchanger 2; AltName: Full=Solute carrier family 37 member 2
gi|4140246|gb|BAA37080|	Unigene8708_All	cytochrome P450 [Xenopus laevis]
gi|27882471|gb|AAH44713|	Unigene18085_All	Copeb-prov protein [Xenopus laevis]
gi|147899438|ref|NP_001089334|	Unigene30130_All	vacuolar protein sorting 37 homolog A [Xenopus laevis]
gi|51873949|gb|AAH78554|	Unigene17374_All	MGC85426 protein [Xenopus laevis]
gi|32450381|gb|AAH53808|	Unigene66441_All	Mylpf-prov protein [Xenopus laevis]
gi|39645067|gb|AAH63733|	Unigene8020_All	MGC68474 protein [Xenopus laevis]
gi|163915588|gb|AAI57472|	Unigene74421_All	LOC100137662 protein [Xenopus laevis]
gi|82211803|sp|Q8AVY8|	Unigene26079_All	RecName: Full=Estradiol 17-beta-dehydrogenase 12-B; AltName: Full=17-beta-hydroxysteroid dehydrogenase 12-B; Short=17-beta-HSD 12-B
gi|83405107|gb|AAI10748|	Unigene38625_All	MGC130967 protein [Xenopus laevis]
gi|214936|gb|AAA50004|	Unigene37286_All	ribonucleoprotein [Xenopus laevis]
gi|32450274|gb|AAH53817|	Unigene4734_All	MGC64513 protein [Xenopus laevis]
gi|66912033|gb|AAH97614|	Unigene18463_All	LOC443602 protein [Xenopus laevis]
gi|51950034|gb|AAH82428|	Unigene2891_All	MGC83343 protein [Xenopus laevis]
gi|148234267|ref|NP_001091316|	Unigene74158_All	hypothetical protein LOC100037142 [Xenopus laevis]
gi|148886724|ref|NP_001092146|	Unigene24276_All	glutamate-cysteine ligase, catalytic subunit [Xenopus laevis]
gi|37748668|gb|AAH60001|	Unigene17613_All	Tbxas1 protein [Xenopus laevis]
gi|146326972|gb|AAI41763|	Unigene16022_All	LOC100049768 protein [Xenopus laevis]
gi|54311195|gb|AAH84768|	Unigene92_All	Kctd12 protein [Xenopus laevis]
gi|55778649|gb|AAH86461|	Unigene8901_All	LOC495827 protein [Xenopus laevis]
gi|8650509|gb|AAF78241|	Unigene25072_All	LIM protein [Xenopus laevis]
gi|6492344|gb|AAF14288|	Unigene10336_All	clathrin assembly protein AP180 [Xenopus laevis]
gi|39795330|gb|AAH63729|	Unigene33736_All	MGC68592 protein [Xenopus laevis]
gi|82186837|sp|Q6PB03|	Unigene8411_All	RecName: Full=Phospholipase D3; Short=PLD 3; AltName: Full=Choline phosphatase 3; AltName: Full=Phosphatidylcholine-hydrolyzing phospholipase D3
gi|49256315|gb|AAH74395|	Unigene8077_All	MGC84366 protein [Xenopus laevis]
gi|189217483|ref|NP_001121213|	Unigene21895_All	F-box protein 4 [Xenopus laevis]
gi|227908846|ref|NP_001153160|	Unigene25992_All	suppressor of cytokine signaling 1 [Xenopus laevis]
gi|49115909|gb|AAH73640|	Unigene25489_All	MGC82975 protein [Xenopus laevis]
gi|82186830|sp|Q6PAZ3|	Unigene20012_All	RecName: Full=Diacylglycerol O-acyltransferase 2; AltName: Full=Diglyceride acyltransferase 2
gi|82619288|gb|ABB85336|	Unigene13928_All	class II MHC DM beta [Xenopus laevis]
gi|37589438|gb|AAH59345|	Unigene93_All	MGC69157 protein [Xenopus laevis]
gi|71681239|gb|AAI00177|	Unigene25993_All	MGC68810 protein [Xenopus laevis]
gi|54035173|gb|AAH84122|	Unigene45758_All	LOC495030 protein [Xenopus laevis]
gi|64623|gb|CAA46348|	Unigene477_All	CFTR [Xenopus laevis]
gi|602988|gb|AAB00988|	Unigene73284_All	MLC1f/3f [Xenopus laevis]
gi|50416233|gb|AAH77911|	Unigene72698_All	Tbxa2r-prov protein [Xenopus laevis]
gi|52430485|gb|AAH82952|	Unigene14189_All	Pygl protein [Xenopus laevis]
gi|57032967|gb|AAH88903|	Unigene9167_All	LOC496315 protein [Xenopus laevis]
gi|189217558|ref|NP_001121239|	Unigene6553_All	hypothetical protein LOC100158316 [Xenopus laevis]
gi|49116029|gb|AAH73113|	Unigene72041_All	MGC83618 protein [Xenopus laevis]
gi|51703498|gb|AAH81078|	Unigene69221_All	Ak1b protein [Xenopus laevis]
gi|51873788|gb|AAH78537|	Unigene73569_All	MGC85379 protein [Xenopus laevis]
gi|49257212|gb|AAH71109|	Unigene42401_All	MGC81279 protein [Xenopus laevis]
gi|39645079|gb|AAH63738|	Unigene24148_All	MGC68772 protein [Xenopus laevis]
gi|82236546|sp|Q6GPJ9|	Unigene24754_All	RecName: Full=Growth factor receptor-bound protein 2-B; AltName: Full=Adapter protein GRB2-B; AltName: Full=SH2/SH3 adapter GRB2-B
gi|27881802|gb|AAH43951|	Unigene74170_All	LOC398449 protein [Xenopus laevis]
gi|54647657|gb|AAH84964|	Unigene8159_All	LOC495442 protein [Xenopus laevis]
gi|52354633|gb|AAH82876|	Unigene25955_All	LOC494770 protein [Xenopus laevis]
gi|64956|gb|CAA48321|	Unigene34815_All	Proline rich protein [Xenopus laevis]
gi|49115344|gb|AAH73315|	Unigene6255_All	MGC80718 protein [Xenopus laevis]
gi|54038711|gb|AAH84424|	Unigene26272_All	LOC495194 protein [Xenopus laevis]
gi|62026288|gb|AAH92121|	Unigene114948_All	Unknown (protein for IMAGE:6951074) [Xenopus laevis]
gi|147906933|ref|NP_001090348|	Unigene16432_All	torsin family protein C9orf167 homolog A [Xenopus laevis]
gi|52138933|gb|AAH82681|	Unigene9631_All	LOC494690 protein [Xenopus laevis]
gi|37781022|gb|AAP36717|	Unigene24236_All	transporter associated with antigen processing 1 [Xenopus laevis]
gi|54038347|gb|AAH84632|	Unigene18832_All	LOC495221 protein [Xenopus laevis]
gi|147900177|ref|NP_001090370|	Unigene8373_All	ring finger protein 208 [Xenopus laevis]
gi|3915241|sp|O13124|	Unigene70573_All	RecName: Full=Vitamin D3 receptor; Short=VDR; AltName: Full=1,25-dihydroxyvitamin D3 receptor; AltName: Full=Nuclear receptor subfamily 1 group I member 1
gi|38197301|gb|AAH61659|	Unigene30073_All	MGC68506 protein [Xenopus laevis]
gi|147907214|ref|NP_001091300|	Unigene10741_All	hypothetical protein LOC100037121 [Xenopus laevis]
gi|52354812|gb|AAH82865|	Unigene17871_All	LOC494763 protein [Xenopus laevis]
gi|148236065|ref|NP_001091348|	Unigene75744_All	UDP-N-acteylglucosamine pyrophosphorylase 1 [Xenopus laevis]
gi|213623804|gb|AAI70242|	Unigene16482_All	V-yes-1 Yamaguchi sarcoma viral related oncogene homolog [Xenopus laevis]
