# Supplementary material for: De novo transcriptome sequencing of axolotl blastema for identification of differentially expressed genes during limb regeneration
Source: BMC Genomics. 2013 Jul 1;14:434. doi: 10.1186/1471-2164-14-434 (PMC3702472; doi:10.1186/1471-2164-14-434)
Supplement: Additional file 4 — Comparisons of the identified differentially expressed genes between this study and previous sequencing and microarray data. The “Up” and “Down“ spreadsheets include all 885 up-regulated and 1068 down-regulated genes, respectively. The “Up signature” and “Down signature” spreadsheets include only those genes able to be annotated, which are based for comparison in the Venn diagrams. [file 1471-2164-14-434-S4.xlsx]

## Sheet: Up+
gene_id	transabyss_id	transabyss_ratio	trinity_id	trinity_ratio	soap_id	soap_ratio	gene_description	ID	Gene Symbol	Species	Gene Name
gi|77799777|gb|BAE46749|	k45:265821	0.216777	comp25063_c0_seq1	0.205613	Unigene32862_All	0.218645	CPD photolyase-like [Xenopus laevis]	BAE46749	LOC733427	Xenopus laevis	CPD photolyase-like
gi|148234100|ref|NP_001090563|	k45:301932	0.436461	comp29275_c0_seq1	0.49012	Unigene451_All	0.441871	XPA binding protein 2 [Xenopus laevis]	NP_001090563	XAB2	Xenopus laevis	hypothetical protein LOC100036801
gi|54038060|gb|AAH84328|	k45:382916u	0.243879	comp14126_c0_seq2	0.467401	Unigene6206_All	0.463188	LOC398569 protein [Xenopus laevis]	AAH84328	Anln	Xenopus laevis	contractile ring component anillin
gi|47682858|gb|AAH70850|	k45:23504	0.0012126	comp39832_c0_seq1	0.361075	Unigene115543_All	0.0603481	MGC84589 protein [Xenopus laevis]	AAH70850	MGC84589	Xenopus laevis	hypothetical protein MGC84589
gi|27469867|gb|AAH41731|	k45:364375	0.341479	comp12480_c0_seq1	0.339848	Unigene18117_All	0.310398	Hoxa3a-prov protein [Xenopus laevis]	AAH41731	HOXA3	Xenopus laevis	homeo box A3
gi|77808105|gb|ABB03734|	k54:139799u	0.420665	comp15652_c0_seq1	0.396273	Unigene8360_All	0.417461	RPGR ORF15 isoform [Xenopus laevis]	ABB03734	LOC734173	Xenopus laevis	RPGR ORF15 isoform
gi|82176910|sp|Q7ZZH4|	k45:328873	0.177235	comp26922_c0_seq1	0.152383	Unigene114985_All	0.000667216	RecName: Full=Anterior gradient protein 2-B; Flags: Precursor	Q7ZZH4	Agr2	Xenopus laevis	anterior gradient 2 homolog
gi|82179061|sp|Q5FWM1|	k45:116650	0.183485	comp111747_c0_seq1	0.107837	Unigene115064_All	0.160911	RecName: Full=Alpha-tubulin N-acetyltransferase; Short=Alpha-TAT; Short=TAT; AltName: Full=Acetyltransferase MEC-17	Q5FWM1	c6orf134	Xenopus laevis	hypothetical protein MGC84976
gi|82177449|sp|Q91575|	k54:269179	0.270167	comp915_c0_seq1	0.389684	Unigene17827_All	0.279415	RecName: Full=Tubulin beta chain; AltName: Full=Tubulin beta-5 chain	Q91575	tubB	Xenopus laevis	tubulin, beta 5
gi|47122986|gb|AAH70647|	k45:155597	0.459115	comp23207_c0_seq1	0.367937	Unigene8962_All	0.380189	MGC82178 protein [Xenopus laevis]	AAH70647	dhps	Xenopus laevis	hypothetical protein MGC82178
gi|56270223|gb|AAH87466|	k45:232624	0.407358	comp20257_c0_seq1	0.381661	Unigene23476_All	0.402354	LOC496059 protein [Xenopus laevis]	AAH87466	MTFR1	Xenopus laevis	hypothetical LOC496059
gi|82181891|sp|Q6AX44|	k45:118914	0.39391	comp2955_c0_seq2	0.380781	Unigene376_All	0.402024	RecName: Full=Fibrinogen C domain-containing protein 1-A	Q6AX44	FIBCD1	Xenopus laevis	MGC86229 protein
gi|62510670|sp|O73754|	k45:382034	0.000755233	comp104191_c0_seq1	0.00139462	Unigene90562_All	0.150912	RecName: Full=Gremlin-1; AltName: Full=Cysteine knot superfamily 1, BMP antagonist 1; Flags: Precursor	O73754	GREM1	Xenopus laevis	gremlin
gi|27924442|gb|AAH45048|	k54:38175u	0.279514	comp14479_c0_seq1	0.267178	Unigene21964_All	0.25638	MGC53266 protein [Xenopus laevis]	AAH45048	MGC53266	Xenopus laevis	similar to protein regulator of cytokinesis 1-like
gi|148237061|ref|NP_001090372|	k45:282908	0.298109	comp69615_c0_seq1	0.437119	Unigene116484_All	0.208941	hypothetical protein LOC779283 [Xenopus laevis]	NP_001090372	MGC154513	Xenopus laevis	hypothetical protein MGC154513
gi|82236429|sp|Q6GM71|	k45:385811	0.373337	comp37606_c0_seq1	0.497233	Unigene1130_All	0.500509	RecName: Full=Leucine-rich repeat and WD repeat-containing protein 1; AltName: Full=ORC-associated protein; Short=ORCA; AltName: Full=Origin recognition complex-associated protein	Q6GM71	LRWD1	Xenopus laevis	MGC82133 protein
gi|82175128|gb|BAE48358|	k45:271363	0.297972	comp106388_c0_seq1	0.169594	Unigene113237_All	0.13417	RecQ4 protein [Xenopus laevis]	BAE48358	Recql4	Xenopus laevis	RecQ4 protein
gi|209413707|ref|NP_001129236|	k45:345511	0.157575	comp7510_c0_seq1	0.155299	Unigene25032_All	0.160428	ubiquitin-like with PHD and ring finger domains 1 [Xenopus laevis]	NP_001129236	UHRF1	Xenopus laevis	RING finger domain protein Np95
gi|22653657|sp|Q8UVR5|	k45:381508	0.36069	comp10000_c0_seq1	0.366422	Unigene23932_All	0.370028	RecName: Full=Bromodomain adjacent to zinc finger domain protein 1A; AltName: Full=ATP-utilizing chromatin assembly and remodeling factor 1; Short=xACF1	Q8UVR5	BAZ1A	Xenopus laevis	ATP-utilizing chromatin assembly factor 1
gi|47937458|gb|AAH72033|	k45:379771	0.452812	comp11239_c0_seq1	0.487333	Unigene26221_All	0.496789	MGC78824 protein [Xenopus laevis]	AAH72033	Polr1c	Xenopus laevis	hypothetical protein MGC78824
gi|62825919|gb|AAH94075|	k45:100972	0.108433	comp114778_c0_seq2	0.079158	Unigene113878_All	0.0804468	LOC443711 protein [Xenopus laevis]	AAH94075	DLX6	Xenopus laevis	hypothetical protein LOC443711
gi|80476426|gb|AAI08562|	k45:32700	0.264132	comp16802_c0_seq1	0.263282	Unigene2327_All	0.268247	LOC432338 protein [Xenopus laevis]	AAI08562	Ngfr	Xenopus laevis	NRH
gi|82237117|sp|Q6NRI8|	k45:255653	0.187006	comp18854_c0_seq2	0.240036	Unigene31943_All	0.230547	RecName: Full=Centromere protein S; Short=CENP-S; AltName: Full=Apoptosis-inducing TAF9-like domain-containing protein 1 homolog; AltName: Full=FANCM-interacting histone fold protein 1	Q6NRI8	Apitd1	Xenopus laevis	hypothetical protein MGC83786
gi|82188029|sp|Q7T0M6|	k45:361549	0.27467	comp7967_c0_seq1	0.254432	Unigene2549_All	0.320249	RecName: Full=Histone chaperone asf1a-B; AltName: Full=Anti-silencing function protein 1 homolog A-B	Q7T0M6	asf1-b	Xenopus laevis	ASF1 anti-silencing function 1 homolog A (S. cerevisiae)
gi|62471498|gb|AAH93553|	k45:96481	0.146205	comp6698_c0_seq1	0.13455	Unigene18842_All	0.136887	MGC115323 protein [Xenopus laevis]	AAH93553	MGC115323	Xenopus laevis	hypothetical protein MGC115323
gi|8101589|gb|AAF72583|	k45:346364	0.278204	comp15916_c0_seq1	0.378355	Unigene9492_All	0.390528	T-cell factor 4 [Xenopus laevis]	AAF72583	Tcf7l2	Xenopus laevis	T-cell factor XTCF-4A
gi|308153262|ref|NP_001184000|	k45:8003	0.347741	comp81963_c0_seq1	0.307585	Unigene108072_All	0.16097	family with sequence similarity 64, member A [Xenopus laevis]	NP_001184000
gi|37747620|gb|AAH59959|	k45:59947	0.282167	comp9442_c0_seq1	0.284265	Unigene116710_All	0.32663	MGC68494 protein [Xenopus laevis]	AAH59959	ppp2r3c	Xenopus laevis	hypothetical protein MGC68494
gi|82181935|sp|Q6AXB2|	k45:63531	0.48335	comp44411_c0_seq1	0.474562	Unigene24582_All	0.482842	RecName: Full=Rab9 effector protein with kelch motifs	Q6AXB2	RABEPK	Xenopus laevis	MGC79135 protein
gi|155369235|ref|NP_001094401|	k45:120370	0.397382	comp93816_c0_seq1	0.474539	Unigene113403_All	0.402388	matrix metallopeptidase 13 (collagenase 3) [Xenopus laevis]	NP_001094401	MMP13	Xenopus laevis	collagenase-3
gi|82195643|sp|Q5M7G4|	k45:157278	0.183442	comp110411_c0_seq1	0.296518	Unigene114755_All	0.127037	RecName: Full=Adenylate kinase 8	Q5M7G4	c9orf98	Xenopus laevis	adenylate kinase-like protein C9orf98 homolog-like
gi|49116749|gb|AAH73227|	k45:125140	0.310333	comp23542_c0_seq1	0.328764	Unigene10290_All	0.32723	MGC80553 protein [Xenopus laevis]	AAH73227	Tsen2	Xenopus laevis	MGC80553 protein
gi|239938710|sp|P40647|	k45:379851	0.198674	comp55341_c0_seq1	0.137894	Unigene90495_All	0.109718	RecName: Full=Transcription factor Sox-5; Short=xSox-5; AltName: Full=SRY (sex determining region Y)-box 5	P40647	sox5-a	Xenopus laevis	XSox-5 gene
gi|239977610|gb|B7ZR65|	k45:381516	0.308671	comp13498_c0_seq1	0.364292	Unigene302_All	0.323169	RecName: Full=Transcription factor Sox-9-A	B7ZR65	sox9-a	Xenopus laevis	transcription factor SOX9
gi|38014528|gb|AAH60486|	k45:184143	0.455859	comp38526_c0_seq1	0.388351	Unigene5291_All	0.351149	MGC68695 protein [Xenopus laevis]	AAH60486	SLC37A4	Xenopus laevis	hypothetical protein MGC68695
gi|62027460|gb|AAH92119|	k50:308761u	0.434506	comp20905_c0_seq1	0.412716	Unigene30034_All	0.445424	MGC115333 protein [Xenopus laevis]	AAH92119	MGC115333	Xenopus laevis	hypothetical protein MGC115333
gi|50418355|gb|AAH77504|	k48:332933	0.30359	comp25631_c0_seq1	0.350708	Unigene16082_All	0.305671	Cbs-prov protein [Xenopus laevis]	AAH77504	Cbs	Xenopus laevis	cystathionine-beta-synthase
gi|6647590|sp|O42584|	k45:293917	0.486378	comp7520_c0_seq1	0.483553	Unigene2345_All	0.48692	RecName: Full=Nucleoplasmin-like protein NO29; AltName: Full=NOVA	O42584	no29	Xenopus laevis	nucleolar protein NO29
gi|47506906|gb|AAH70993|	k45:107232	0.457017	comp18179_c0_seq1	0.460093	Unigene1707_All	0.46348	LOC398275 protein [Xenopus laevis]	AAH70993	lig3	Xenopus laevis	DNA ligase III isoform alpha
gi|77748333|gb|AAI06240|	k47:344724	0.440448	comp7188_c0_seq1	0.406404	Unigene30274_All	0.409957	LOC495502 protein [Xenopus laevis]	AAI06240	Haus1	Xenopus laevis	hypothetical LOC495502
gi|223635192|gb|A1L2P5|	k45:375159	0.00177988	comp83454_c0_seq1	0.0913685	Unigene85920_All	0.00115044	RecName: Full=Homeobox protein Hox-D3	A1L2P5	hoxd3	Xenopus laevis	Homeobox protein Hox-D3
gi|28268588|gb|CAC44975|	k46:340001	0.0333448	comp18367_c0_seq1	0.0363045	Unigene115397_All	0.0137202	homeobox protein, Hoxa13 [Xenopus laevis]	CAC44975	HOXA13	Xenopus laevis	homeo box A13
gi|82180873|sp|Q640K1|	k45:328634	0.313743	comp80382_c0_seq1	0.395423	Unigene82128_All	0.391469	RecName: Full=Neurochondrin	Q640K1	Ncdn	Xenopus laevis	Neurochondrin
gi|623600|gb|AAA60937|	k46:19672	0.396066	comp977_c0_seq1	0.392628	Unigene70117_All	0.448656	C protein [Xenopus laevis]	AAA60937	Hnrnpc	Xenopus laevis	C protein
gi|15029044|gb|CAC44976|	k45:139997	0.00106248	comp104778_c0_seq1	0.00174236	Unigene86529_All	0.000480024	homeobox protein Hox C12 [Xenopus laevis]	CAC44976	HOXC12	Xenopus laevis	homeo box C12
gi|59803954|gb|AAX08046|	k45:207092	0.29813	comp82566_c0_seq1	0.229655	Unigene115968_All	0.241455	EFHC1 [Xenopus laevis]	AAX08046	EFHC1	Xenopus laevis	EFHC1
gi|82184029|sp|Q6GMB0|	k45:364330	0.397428	comp22556_c0_seq1	0.346566	Unigene32925_All	0.435653	RecName: Full=Sister chromatid cohesion protein DCC1	Q6GMB0	DSCC1	Xenopus laevis	MGC81929 protein
gi|76780160|gb|AAI06574|	k45:38457	0.476881	comp79351_c0_seq1	0.474494	Unigene111387_All	0.329193	LOC733377 protein [Xenopus laevis]	AAI06574	fbxl8	Xenopus laevis	hypothetical protein LOC733377
gi|66910972|gb|AAH97734|	k52:122859	0.493907	comp1075_c0_seq1	0.495811	Unigene19906_All	0.374618	MGC115418 protein [Xenopus laevis]	AAH97734	GSTA4	Xenopus laevis	hypothetical protein MGC115418
gi|82133725|sp|Q8AXW8|	k45:379293	0.185044	comp6151_c0_seq1	0.185013	Unigene14538_All	0.187678	RecName: Full=T-box transcription factor TBX20; Short=T-box protein 20	Q8AXW8	TBX20	Xenopus laevis	T-box 20
gi|148223714|ref|NP_001090362|	k45:386556	0.000803001	comp102097_c0_seq1	0.237508	Unigene95683_All	0.00121239	metallophosphoesterase 1 [Xenopus laevis]	NP_001090362	MPPE1	Xenopus laevis	metallophosphoesterase 1
gi|51950291|gb|AAH82452|	k45:209258	0.479645	comp44363_c0_seq1	0.443183	Unigene29885_All	0.450867	MGC84195 protein [Xenopus laevis]	AAH82452	MGLL	Xenopus laevis	MGC84195 protein
gi|147902499|ref|NP_001090393|	k45:386757u	0.498713	comp9102_c0_seq3	0.462866	Unigene13796_All	0.392671	intraflagellar transport 46 homolog [Xenopus laevis]	NP_001090393	C11orf60	Xenopus laevis	hypothetical protein MGC154753
gi|28175397|gb|AAH45229|	k53:271513	0.150118	comp265_c0_seq5	0.220711	Unigene56550_All	0.0442981	Sfrs2-prov protein [Xenopus laevis]	AAH45229	SFRS2	Xenopus laevis	splicing factor, arginine/serine-rich 2
gi|34783853|gb|AAH56838|	k46:248774	0.257271	comp2725_c0_seq3	0.236957	Unigene116718_All	0.294961	MGC64237 protein [Xenopus laevis]	AAH56838	cyr61	Xenopus laevis	secreted cysteine-rich protein cyr61
gi|50603596|gb|AAH77746|	k45:213400	0.279734	comp25037_c0_seq1	0.242548	Unigene8853_All	0.281852	Orc6l-prov protein [Xenopus laevis]	AAH77746	ORC6L	Xenopus laevis	origin recognition complex, subunit 6 homolog-like (yeast)
gi|2995458|gb|CAB08267|	k45:133053	0.0883107	comp5712_c0_seq3	0.156121	Unigene10902_All	0.201176	eHAND [Xenopus laevis]	CAB08267	HAND1	Xenopus laevis	heart and neural crest derivatives expressed 1
gi|28839018|gb|AAH47975|	k54:270887	0.170516	comp1873_c0_seq1	0.203885	Unigene2375_All	0.220095	Rrm2-prov protein [Xenopus laevis]	AAH47975	rrm2.2	Xenopus laevis	ribonucleotide reductase M2
gi|82133582|sp|Q8AX98|	k45:246415	0.298121	comp122656_c0_seq1	0.29662	Unigene88424_All	0.201079	RecName: Full=T-box transcription factor TBX1-A; Short=T-box protein 1-A	Q8AX98	tbx1-a	Xenopus laevis	T-box transcription factor
gi|68534047|gb|AAH98996|	k47:121095	0.00439704	comp104489_c0_seq1	0.14827	Unigene110819_All	0.172416	Klf5 protein [Xenopus laevis]	AAH98996	Klf5	Xenopus laevis	Kruppel-like factor 5
gi|292630761|gb|B7ZRU9|	k45:360737u	0.0895371	comp5558_c0_seq2	0.0909706	Unigene34703_All	0.0954917	RecName: Full=MDS1 and EVI1 complex locus protein EVI1-A; AltName: Full=Ecotropic virus integration site 1 protein homolog-A; Short=Evi-1; Short=xEvi-1	B7ZRU9
gi|47122811|gb|AAH70528|	k45:270630	0.269181	comp56206_c0_seq1	0.342208	Unigene38127_All	0.32499	Trmt11 protein [Xenopus laevis]	AAH70528	Trmt11	Xenopus laevis	tRNA guanosine-2'-O-methyltransferase TRM11 homolog
gi|37594529|gb|AAQ94195|	k45:23857	0.00111252	comp111370_c0_seq1	0.0024538	Unigene109524_All	0.000896623	hedgehog-interacting protein [Xenopus laevis]	AAQ94195	Hhip	Xenopus laevis	hedgehog-interacting protein
gi|83318223|gb|AAI08628|	k45:106270	0.002587	comp99966_c0_seq1	0.444974	Unigene110224_All	0.301766	MGC131247 protein [Xenopus laevis]	AAI08628	MGC131247	Xenopus laevis	hypothetical protein MGC131247
gi|148744510|gb|AAI42575|	k45:64911	0.374039	comp24045_c0_seq1	0.416436	Unigene111882_All	0.00106298	LOC100101303 protein [Xenopus laevis]	AAI42575	Rnf220	Xenopus laevis	hypothetical protein LOC100101303
gi|609282|gb|CAA78915|	k45:375206	0.394765	comp6770_c0_seq1	0.429477	Unigene12045_All	0.437138	p46Eg265 [Xenopus laevis]	CAA78915	AURKA	Xenopus laevis	p46Eg265
gi|68534421|gb|AAH99283|	k45:379087	0.309626	comp7695_c0_seq1	0.305192	Unigene23849_All	0.337277	DCPS protein [Xenopus laevis]	AAH99283	DCPS	Xenopus laevis	scavenger mRNA decapping enzyme
gi|62185676|gb|AAH92323|	k45:236428	0.472806	comp22681_c0_seq1	0.423185	Unigene2138_All	0.427511	LOC443584 protein [Xenopus laevis]	AAH92323	Rbm34	Xenopus laevis	hypothetical protein LOC443584
gi|37805207|gb|AAH60345|	k51:277634	0.4095	comp2409_c0_seq1	0.412384	Unigene33133_All	0.420232	MGC68792 protein [Xenopus laevis]	AAH60345	Rbm12b	Xenopus laevis	hypothetical protein MGC68792
gi|27924331|gb|AAH44993|	k45:165928	0.467635	comp24913_c0_seq1	0.471631	Unigene8935_All	0.48591	Ppil2 protein [Xenopus laevis]	AAH44993	ppil2	Xenopus laevis	peptidylprolyl isomerase (cyclophilin)-like 2
gi|296439773|gb|D3IUT5|	k45:11496	0.397414	comp28879_c0_seq1	0.392072	Unigene17816_All	0.407598	RecName: Full=Treslin; AltName: Full=TopBP1-interacting checkpoint and replication regulator; AltName: Full=TopBP1-interacting, replication-stimulating protein	D3IUT5
gi|37805199|gb|AAH60365|	k45:377216	0.457734	comp15734_c0_seq1	0.370473	Unigene37895_All	0.448641	MGC68796 protein [Xenopus laevis]	AAH60365	Stxbp6	Xenopus laevis	hypothetical protein MGC68796
gi|58047691|gb|AAH89181|	k53:2474	0.46763	comp481_c1_seq1	0.461189	Unigene26417_All	0.490848	MGC98917 protein [Xenopus laevis]	AAH89181	MGC98917	Xenopus laevis	hypothetical protein MGC98917
gi|47123076|gb|AAH70745|	k45:375923	0.241575	comp44051_c0_seq1	0.222479	Unigene6428_All	0.21223	CaM-KI protein [Xenopus laevis]	AAH70745	Camk1d	Xenopus laevis	calcium/calmodulin-dependent protein kinase
gi|71051192|gb|AAH99334|	k45:39800	0.384515	comp7257_c0_seq1	0.39328	Unigene22077_All	0.401611	Unknown (protein for MGC:116529) [Xenopus laevis]	AAH99334
gi|49899068|gb|AAH76785|	k52:280528u	0.272151	comp24370_c0_seq1	0.356537	Unigene33077_All	0.347993	Xporc-d protein [Xenopus laevis]	AAH76785	porcn	Xenopus laevis	porcupine-D
gi|82185236|sp|Q6NRI4|	k45:294327	0.33382	comp22153_c0_seq1	0.349372	Unigene14257_All	0.353966	RecName: Full=Transmembrane protein 39B	Q6NRI4	TMEM39B	Xenopus laevis	hypothetical protein MGC83795
gi|18031734|gb|AAK64517|	k45:303873	0.297982	comp114614_c0_seq1	0.33889	Unigene28973_All	0.329184	small G-protein H-Ras [Xenopus laevis]	AAK64517	hras	Xenopus laevis	small G-protein H-Ras
gi|153792349|ref|NP_001093370|	k45:284230	0.317941	comp30607_c0_seq1	0.333725	Unigene17429_All	0.415549	pseudouridylate synthase 3 [Xenopus laevis]	NP_001093370	pus3	Xenopus laevis	hypothetical protein LOC100101318
gi|3414963|gb|AAC31543|	k45:378125	0.462217	comp14999_c0_seq1	0.41132	Unigene10547_All	0.44456	lamin B1 [Xenopus laevis]	AAC31543	LMNB1	Xenopus laevis	lamin B1
gi|82217015|sp|Q90VV1|	k54:268769u	0.412587	comp11285_c0_seq1	0.399891	Unigene7350_All	0.3047	RecName: Full=Transcription factor HES-4-B; AltName: Full=Hairy and enhancer of split 4-B; AltName: Full=Protein hairy-2; Short=Xhairy2; AltName: Full=Protein hairy-2a; Short=Xhairy2b	Q90VV1	hes4-b	Xenopus laevis	hairy2b
gi|6572469|gb|CAB63117|	k45:136816	0.223486	comp108728_c0_seq1	0.26364	Unigene84223_All	0.100597	frizzled 4 protein [Xenopus laevis]	CAB63117	FZD4	Xenopus laevis	frizzled 4 protein
gi|915363|gb|AAA73572|	k45:121207	0.321509	comp54683_c0_seq1	0.225289	Unigene25702_All	0.244488	insulin receptor substrate-1-like protein [Xenopus laevis]	AAA73572	IRS1	Xenopus laevis	insulin receptor substrate-1-like protein
gi|82235676|sp|Q6DCD5|	k45:311069	0.419492	comp45802_c0_seq1	0.419797	Unigene116294_All	0.334257	RecName: Full=Transmembrane and TPR repeat-containing protein 2	Q6DCD5	TMTC2	Xenopus laevis	MGC83626 protein
gi|26106079|gb|BAC41520|	k45:66762	0.350037	comp7181_c1_seq2	0.36752	Unigene32558_All	0.339699	adult keratin XAK-C [Xenopus laevis]	BAC41520	ak-c-A	Xenopus laevis	adult keratin XAK-C
gi|731158|sp|P31286|	k51:296103	0.264417	comp4105_c0_seq3	0.294094	Unigene14208_All	0.316966	RecName: Full=Protein Wnt-5a; Short=XWnt-5a; Flags: Precursor	P31286	WNT5A	Xenopus laevis	wingless-type MMTV integration site family, member 5A
gi|50925135|gb|AAH79713|	k45:150594	0.460017	comp8904_c0_seq1	0.477738	Unigene17202_All	0.486597	MGC82093 protein [Xenopus laevis]	AAH79713	LARS	Xenopus laevis	MGC82093 protein
gi|82207955|sp|Q7SYH5|	k45:121729	0.248356	comp94924_c0_seq1	0.497569	Unigene9597_All	0.232137	RecName: Full=Sodium-coupled monocarboxylate transporter 1; AltName: Full=Electrogenic sodium monocarboxylate cotransporter; Short=xSMCTe; AltName: Full=Sodium solute transporter Vito; AltName: Full=Solute carrier family 5 member 8	Q7SYH5	SLC5A8	Xenopus laevis	electrogenic sodium monocarboxylate cotransporter
gi|51513220|gb|AAH80430|	k46:357813	0.355086	comp23809_c0_seq1	0.351385	Unigene34387_All	0.418122	MGC86497 protein [Xenopus laevis]	AAH80430	ppp1r13l	Xenopus laevis	MGC86497 protein
gi|27696248|gb|AAH43760|	k45:213226	0.333792	comp33789_c0_seq1	0.462856	Unigene20_All	0.473014	Alpl-prov protein [Xenopus laevis]	AAH43760	ALPL	Xenopus laevis	alkaline phosphatase, liver/bone/kidney
gi|82177647|sp|Q9IAJ6|	k45:238202	0.231308	comp59479_c0_seq1	0.220328	Unigene32905_All	0.269555	RecName: Full=Glycine amidinotransferase, mitochondrial; AltName: Full=L-arginine:glycine amidinotransferase; AltName: Full=Transamidinase; Flags: Precursor	Q9IAJ6	gatm	Xenopus laevis	similar to glycine amidinotransferase (L-arginine:glycine amidinotransferase)
gi|49115927|gb|AAH73653|	k45:354517	0.289047	comp26943_c0_seq1	0.274432	Unigene16787_All	0.280509	MGC82995 protein [Xenopus laevis]	AAH73653	Slc29a2	Xenopus laevis	MGC82995 protein
gi|77748265|gb|AAI06207|	k54:277534	0.436719	comp1410_c0_seq1	0.40098	Unigene39988_All	0.482839	XNop56 protein [Xenopus laevis]	AAI06207	Nop56	Xenopus laevis	XNop56 protein
gi|54035244|gb|AAH84117|	k49:55425	0.343945	comp36939_c0_seq1	0.234525	Unigene38269_All	0.229511	LOC495026 protein [Xenopus laevis]	AAH84117	stard10	Xenopus laevis	hypothetical LOC495026
gi|54038766|gb|AAH84634|	k45:308574	0.264945	comp59291_c0_seq1	0.313089	Unigene8371_All	0.37019	LOC398511 protein [Xenopus laevis]	AAH84634	Sptbn2	Xenopus laevis	similar to spectrin, beta, non-erythrocytic 1
gi|207028185|ref|NP_001128695|	k45:151926	0.26488	comp59955_c0_seq1	0.228237	Unigene115156_All	0.232126	E4F transcription factor 1 [Xenopus laevis]	NP_001128695	E4F1	Xenopus laevis	hypothetical protein LOC100190769
gi|50418303|gb|AAH77977|	k51:101621	0.464454	comp3198_c0_seq1	0.473176	Unigene10078_All	0.48225	Hadh2-prov protein [Xenopus laevis]	AAH77977	HSD17B10	Xenopus laevis	hydroxyacyl-Coenzyme A dehydrogenase, type II
gi|213626069|gb|AAI70532|	k51:306393	0.023703	comp712_c0_seq3	0.0292507	Unigene63111_All	0.0165359	Lk-a protein [Xenopus laevis]	AAI70532	lk-a	Xenopus laevis	larval keratin
gi|52222134|gb|AAU34014|	k45:267240	0.140271	comp57044_c0_seq1	0.370706	Unigene113968_All	0.134141	microtubule associated protein [Xenopus laevis]	AAU34014	HMMR	Xenopus laevis	MGC78831 protein
gi|239509232|gb|ACR81599|	k45:275035	0.00275906	comp72121_c0_seq1	0.163658	Unigene111198_All	0.0709839	calcium channel voltage-dependent T type Cav3.3, alpha 1i subunit [Xenopus laevis]	ACR81599
gi|54261576|gb|AAH84348|	k45:247452	0.101103	comp3188_c0_seq1	0.100467	Unigene31930_All	0.10232	LOC495267 protein [Xenopus laevis]	AAH84348	krt5.2	Xenopus laevis	hypothetical LOC495267
gi|77862484|gb|ABB04523|	k45:1545	0.440782	comp14890_c0_seq1	0.430994	Unigene574_All	0.452335	chromatin assembly factor-1 p60 subunit [Xenopus laevis]	ABB04523	chaf1b	Xenopus laevis	chromatin assembly factor-1 p60 subunit
gi|189217718|ref|NP_001121300|	k45:374844	0.416078	comp9305_c0_seq2	0.379145	Unigene259_All	0.398641	N-lysine methyltransferase SETD8-A [Xenopus laevis]	NP_001121300	Setd8	Xenopus laevis	Histone-lysine N-methyltransferase SETD8-A
gi|85542143|sp|Q4KLP8|	k45:362302	0.407117	comp10806_c0_seq1	0.402312	Unigene16233_All	0.461074	RecName: Full=Shugoshin-like 1; AltName: Full=Xsgo	Q4KLP8	sgol1	Xenopus laevis	hypothetical protein MGC115705
gi|51261445|gb|AAH80022|	k45:100167	0.368008	comp2770_c0_seq2	0.378175	Unigene328_All	0.377174	MGC82288 protein [Xenopus laevis]	AAH80022	hgd	Xenopus laevis	MGC82288 protein
gi|163914439|ref|NP_001106304|	k45:274983	0.144526	comp32065_c0_seq1	0.133966	Unigene116044_All	0.13627	coxsackie virus and adenovirus receptor [Xenopus laevis]	NP_001106304	cxadr	Xenopus laevis	hypothetical protein LOC100127253
gi|84569962|gb|AAI10779|	k47:133604	0.253983	comp5326_c0_seq1	0.243709	Unigene8497_All	0.248855	PARP protein [Xenopus laevis]	AAI10779	parp1	Xenopus laevis	NAD(+) ADP-ribosyltransferase
gi|59805013|gb|AAX08102|	k45:5495	0.288233	comp40687_c0_seq1	0.342607	Unigene35264_All	0.27772	UDP-glucose dehydrogenase [Xenopus laevis]	AAX08102	ugdha	Xenopus laevis	UDP-glucose dehydrogenase a
gi|46250106|gb|AAH68765|	k45:176398	0.23844	comp70908_c0_seq1	0.22681	Unigene7001_All	0.248538	MGC81278 protein [Xenopus laevis]	AAH68765	Anapc4	Xenopus laevis	hypothetical protein MGC81278
gi|57239843|gb|AAW49215|	k45:71204	0.423887	comp50143_c0_seq1	0.412749	Unigene17899_All	0.419847	MTG8 [Xenopus laevis]	AAW49215	RUNX1T1	Xenopus laevis	MTG8
gi|71679782|gb|AAI00179|	k45:217381	0.425756	comp24306_c0_seq1	0.286938	Unigene20888_All	0.402358	NFYA protein [Xenopus laevis]	AAI00179	NFYA	Xenopus laevis	nuclear Y/CCAAT-box binding factor A subunit NF-YA
gi|147905311|ref|NP_001090602|	k45:130919	0.366908	comp111201_c0_seq1	0.00275291	Unigene89161_All	0.32695	hypothetical protein LOC100036845 [Xenopus laevis]	NP_001090602	LOC100036845	Xenopus laevis	hypothetical protein LOC100036845
gi|56474875|gb|AAV91782|	k45:333307	0.40148	comp8403_c0_seq2	0.402161	Unigene8727_All	0.458658	Brg1 [Xenopus laevis]	AAV91782
gi|46250277|gb|AAH68644|	k45:79249	0.00366646	comp111520_c0_seq1	0.395513	Unigene103887_All	0.452672	LOC397846 protein [Xenopus laevis]	AAH68644	LOC397846	Xenopus laevis	RING finger protein
gi|82185306|sp|Q6NRW3|	k45:365179	0.454411	comp4798_c0_seq6	0.457446	Unigene17122_All	0.455507	RecName: Full=Kinetochore protein Spc24; Short=xSpc24	Q6NRW3	Spc24	Xenopus laevis	kinetochore protein Spc24
gi|147903141|ref|NP_001090482|	k45:352034	0.0518185	comp37792_c0_seq1	0.21978	Unigene30990_All	0.223527	transmembrane protein with EGF-like and two follistatin-like domains 2 [Xenopus laevis]	NP_001090482	Tmeff2	Xenopus laevis	transmembrane protein with EGF-like and two follistatin-like domains 2
gi|52138924|gb|AAH82658|	k45:383162	0.349374	comp9498_c0_seq1	0.296653	Unigene28769_All	0.147433	LOC494675 protein [Xenopus laevis]	AAH82658	LOC494675	Xenopus laevis	hypothetical LOC494675
gi|1222537|gb|AAC59880|	k49:224991	0.0458291	comp63054_c0_seq1	0.00138155	Unigene115069_All	0.00047869	XL20 [Xenopus laevis]	AAC59880	thdl20-b	Xenopus laevis	thyroid hormone down-regulated protein XL20
gi|54037959|gb|AAH84193|	k45:376845	0.423602	comp15091_c0_seq1	0.402522	Unigene24962_All	0.409495	Ezh2 protein [Xenopus laevis]	AAH84193	ezh2-a	Xenopus laevis	enhancer of zeste
gi|212286082|ref|NP_001131038|	k45:37981	0.340644	comp27551_c0_seq1	0.307177	Unigene32567_All	0.309366	fibroblast growth factor 10 [Xenopus laevis]	NP_001131038	fgf10	Xenopus laevis	fibroblast growth factor-10
gi|125858792|gb|AAI29617|	k45:314964	0.119236	comp84995_c0_seq1	0.247183	Unigene113207_All	0.229931	LOC100037191 protein [Xenopus laevis]	AAI29617	LOC100037191	Xenopus laevis	hypothetical protein LOC100037191
gi|184191037|gb|ACC76750|	k45:113921	0.298161	comp103822_c0_seq1	0.169485	Unigene109281_All	0.100617	TRF1 interacting nuclear factor 2 [Xenopus laevis]	ACC76750	tinf2	Xenopus laevis	TRF1 interacting nuclear factor 2
gi|27694584|gb|AAH44013|	k45:60582	0.00217175	comp68960_c0_seq1	0.0913002	Unigene91308_All	0.0754224	Nudt6 protein [Xenopus laevis]	AAH44013	Nudt6	Xenopus laevis	nudix (nucleoside diphosphate linked moiety X)-type motif 6
gi|82177426|sp|Q90Z80|	k45:385955	0.271566	comp23448_c0_seq1	0.305678	Unigene9981_All	0.256506	RecName: Full=F-box only protein 5-A; AltName: Full=Early mitotic inhibitor 1-A	Q90Z80	Fbxo5	Xenopus laevis	early mitotic inhibitor
gi|82069065|sp|O13024|	k45:374110	0.355458	comp6543_c0_seq1	0.369832	Unigene32141_All	0.37657	RecName: Full=Inner centromere protein A; Short=XL-INCENP; Short=xINC; Short=xIncenp; AltName: Full=Mitotic phosphoprotein 130	O13024	incenp-a	Xenopus laevis	XL-INCENP protein
gi|49118681|gb|AAH73716|	k45:385467	0.00815854	comp17638_c0_seq1	0.0103177	Unigene81850_All	0.000931251	MGC83659 protein [Xenopus laevis]	AAH73716	MGC83659	Xenopus laevis	MGC83659 protein
gi|189217527|ref|NP_001121229|	k45:334669	0.212856	comp53175_c0_seq1	0.197725	Unigene1438_All	0.232805	HAUS augmin-like complex, subunit 7 [Xenopus laevis]	NP_001121229	haus7	Xenopus laevis	hypothetical protein LOC100158301
gi|57920944|gb|AAH89128|	k45:270871	0.455865	comp22817_c0_seq1	0.459283	Unigene9489_All	0.427106	MGC85128 protein [Xenopus laevis]	AAH89128	TXNL4A	Xenopus laevis	hypothetical protein MGC85128
gi|73917809|sp|Q9DF50|	k45:93330	0.267458	comp25969_c0_seq1	0.347387	Unigene16077_All	0.28021	RecName: Full=Claspin; AltName: Full=xClaspin	Q9DF50	clspn	Xenopus laevis	Claspin
gi|54038136|gb|AAH84431|	k45:352352	0.365895	comp5574_c0_seq1	0.340578	Unigene32955_All	0.361711	Ctk2-A protein [Xenopus laevis]	AAH84431	KIFC1	Xenopus laevis	carboxy-terminal kinesin 2
gi|37720481|gb|AAN41461|	k45:121340	0.0490621	comp12422_c0_seq1	0.0824834	Unigene15251_All	0.0456343	LIM homeobox protein 2 [Xenopus laevis]	AAN41461
gi|20385451|gb|AAM21293|	k50:119593	0.252906	comp16784_c0_seq1	0.264312	Unigene33251_All	0.290087	sprouty 2 [Xenopus laevis]	AAM21293	SPRY2	Xenopus laevis	sprouty 2
gi|163916494|gb|AAI57401|	k45:159747	0.00793947	comp95074_c0_seq1	0.395429	Unigene110982_All	0.10973	LOC100036982 protein [Xenopus laevis]	AAI57401	CCDC84	Xenopus laevis	hypothetical protein LOC100036982
gi|189217757|ref|NP_001121319|	k45:289019	0.37932	comp78603_c0_seq1	0.47452	Unigene115557_All	0.27857	hypothetical protein LOC100158404 [Xenopus laevis]	NP_001121319	LOC100158404	Xenopus laevis	hypothetical protein LOC100158404
gi|49115131|gb|AAH73195|	k45:54146	0.361295	comp50089_c0_seq1	0.383887	Unigene34500_All	0.339498	MGC80446 protein [Xenopus laevis]	AAH73195	Wdr89	Xenopus laevis	MGC80446 protein
gi|82200977|sp|Q6GLQ1|	k45:76825	0.262707	comp25829_c0_seq1	0.191376	Unigene8733_All	0.195956	RecName: Full=Serpin B5	Q6GLQ1	SERPINB5	Xenopus laevis	MGC84405 protein
gi|55153751|gb|AAH85209|	k45:379584	0.376285	comp15192_c0_seq2	0.352832	Unigene445_All	0.379718	LOC495510 protein [Xenopus laevis]	AAH85209	Fam55b	Xenopus laevis	hypothetical LOC495510
gi|163915582|gb|AAI57462|	k45:381297	0.414713	comp65314_c0_seq1	0.395581	Unigene115874_All	0.155735	LOC100137656 protein [Xenopus laevis]	AAI57462	OSGEPL1	Xenopus laevis	hypothetical protein LOC100137656
gi|82180460|sp|Q5XHC5|	k45:383096	0.00696377	comp6152_c0_seq1	0.0059767	Unigene116405_All	0.0074377	RecName: Full=Insulin-like growth factor-binding protein 2; Short=IGF-binding protein 2; Short=IGFBP-2; Flags: Precursor	Q5XHC5	igfbp2	Xenopus laevis	hypothetical LOC495038
gi|27924187|gb|AAH44975|	k45:374328	0.411125	comp18280_c0_seq1	0.456386	Unigene1276_All	0.429027	Nr2f2 protein [Xenopus laevis]	AAH44975	NR2F2	Xenopus laevis	nuclear receptor subfamily 2, group F, member 2
gi|82176912|sp|Q7ZZH7|	k45:160001	0.340692	comp76810_c0_seq1	0.263698	Unigene31848_All	0.433326	RecName: Full=Protein DBF4 homolog A	Q7ZZH7	Dbf4	Xenopus laevis	DBF4 protein
gi|95132377|gb|AAI16462|	k45:303120	0.00117803	comp114778_c0_seq1	0.0029871	Unigene83785_All	0.00128566	Unknown (protein for MGC:132388) [Xenopus laevis]	AAI16462
gi|168693545|ref|NP_001108291|	k45:206402	0.255444	comp75463_c0_seq1	0.279289	Unigene113410_All	0.241432	hypothetical protein LOC100137688 [Xenopus laevis]	NP_001108291	c9orf125	Xenopus laevis	hypothetical protein LOC100137688
gi|82225303|sp|Q9YH16|	k45:222161	0.000701245	comp75433_c0_seq1	0.00137376	Unigene91784_All	0.0246362	RecName: Full=LIM domain only protein 3; Short=LMO-3; AltName: Full=LIM domain only protein 1; Short=LMO-1; Short=xLMO1	Q9YH16	xlmo1	Xenopus laevis	transcription factor XLMO1
gi|82179605|sp|Q5PPV5|	k45:237837	0.366855	comp55308_c0_seq2	0.218496	Unigene23077_All	0.264066	RecName: Full=Protein FAM164A	Q5PPV5	FAM164A	Xenopus laevis	hypothetical LOC496067
gi|1079288|gb|S53609|	k45:49578	0.403908	comp11895_c0_seq1	0.3851	Unigene16416_All	0.466957	DNA mismatch repair protein MSH2 - African clawed frog	S53609
gi|163916336|gb|AAI57475|	k45:318314	0.170276	comp60770_c0_seq1	0.0847338	Unigene116096_All	0.178836	LOC100137665 protein [Xenopus laevis]	AAI57475	LOC100137665	Xenopus laevis	hypothetical protein LOC100137665
gi|7248661|gb|AAF43607|	k45:364216	0.260416	comp11390_c0_seq1	0.264156	Unigene32001_All	0.283533	receptor protein tyrosine phosphatase CRYP-alpha [Xenopus laevis]	AAF43607	Ptprs	Xenopus laevis	receptor protein tyrosine phosphatase CRYP-alpha
gi|67633275|gb|AAY78552|	k49:314317u	0.319042	comp47164_c0_seq1	0.319475	Unigene26258_All	0.264313	Dachshund-like with gill expression [Xenopus laevis]	AAY78552	c10orf140	Xenopus laevis	Dachshund-like with gill expression
gi|82181902|sp|Q6AX60|	k45:183000	0.265028	comp111495_c0_seq1	0.356081	Unigene113537_All	0.438949	RecName: Full=Protein PTHB1; AltName: Full=Bardet-Biedl syndrome 9 protein homolog; AltName: Full=Parathyroid hormone-responsive B1 gene protein homolog	Q6AX60	BBS9	Xenopus laevis	MGC84402 protein
gi|27371273|gb|AAH41257|	k45:71754	0.285849	comp34237_c0_seq1	0.262592	Unigene24776_All	0.349413	Gpsm2 protein [Xenopus laevis]	AAH41257	Gpsm2	Xenopus laevis	G-protein signaling modulator 2 (AGS3-like, C. elegans)
gi|65137|gb|CAA36116|	k47:341039	0.372584	comp21124_c0_seq1	0.375909	Unigene17537_All	0.378699	prepro-polypeptide [Xenopus laevis]	CAA36116	TGFB2	Xenopus laevis	transforming growth factor, beta 2
gi|83406038|gb|AAI10790|	k45:150915	0.348504	comp4551_c0_seq1	0.442441	Unigene38112_All	0.421083	LOC496306 protein [Xenopus laevis]	AAI10790	phf5a	Xenopus laevis	hypothetical LOC496306
gi|189217564|ref|NP_001121241|	k45:179316	0.328905	comp80580_c0_seq1	0.307616	Unigene115805_All	0.33302	multiple endocrine neoplasia I [Xenopus laevis]	NP_001121241	MEN1	Xenopus laevis	hypothetical protein LOC100158320
gi|62871721|gb|AAH94397|	k50:301130	0.449308	comp11063_c0_seq1	0.448747	Unigene72918_All	0.309512	Lsm2 protein [Xenopus laevis]	AAH94397	LSM2	Xenopus laevis	LSM2 homolog, U6 small nuclear RNA associated
gi|34784684|gb|AAH57707|	k45:101571	0.389037	comp35299_c0_seq1	0.391805	Unigene25111_All	0.375798	Yes protein [Xenopus laevis]	AAH57707	YES1	Xenopus laevis	proto-oncogene tyrosine-protein kinase YES
gi|57032577|gb|AAH88968|	k45:384391	0.233117	comp2403_c0_seq1	0.0903884	Unigene32851_All	0.12717	LOC496365 protein [Xenopus laevis]	AAH88968	LOC496365	Xenopus laevis	hypothetical LOC496365
gi|80476249|gb|AAI08460|	k45:61313	0.466275	comp1331_c0_seq1	0.442246	Unigene68780_All	0.404212	Unknown (protein for MGC:130731) [Xenopus laevis]	AAI08460
gi|51593199|gb|AAH78565|	k52:117362	0.28262	comp15226_c0_seq1	0.276392	Unigene17876_All	0.290987	Iyd protein [Xenopus laevis]	AAH78565	iyd	Xenopus laevis	iodotyrosine deiodinase
gi|82179654|sp|Q5PQ23|	k45:300038	0.412664	comp57820_c0_seq1	0.412704	Unigene17650_All	0.429195	RecName: Full=Outer dense fiber protein 2; AltName: Full=Cenexin; AltName: Full=Outer dense fiber of sperm tails protein 2	Q5PQ23	Odf2	Xenopus laevis	hypothetical LOC496006
gi|28422346|gb|AAH46846|	k49:323878	0.169828	comp1712_c1_seq1	0.166511	Unigene16438_All	0.187303	RRM1 protein [Xenopus laevis]	AAH46846	Rrm1	Xenopus laevis	similar to ribonucleotide reductase M1
gi|82180052|sp|Q5U4U4|	k45:139852	0.283888	comp32731_c0_seq1	0.230221	Unigene26520_All	0.251481	RecName: Full=Protein downstream neighbor of son homolog	Q5U4U4	DONSON	Xenopus laevis	hypothetical LOC495432
gi|562793|gb|CAA57539|	k45:383048	0.295432	comp17295_c0_seq1	0.322806	Unigene99_All	0.29635	kinesin-like protein 1 [Xenopus laevis]	CAA57539	KIF4A	Xenopus laevis	kinesin family member 4A
gi|7264224|gb|AAF44124|	k45:380715	0.216763	comp27131_c0_seq1	0.221279	Unigene834_All	0.227409	transcription factor E2F [Xenopus laevis]	AAF44124	E2F3	Xenopus laevis	transcription factor E2F
gi|46249466|gb|AAH68643|	k50:302500	0.321813	comp5861_c0_seq1	0.350924	Unigene32965_All	0.364844	LOC398069 protein [Xenopus laevis]	AAH68643	NCAPH	Xenopus laevis	13S condensin XCAP-H subunit
gi|147903252|ref|NP_001082084|	k51:289982	0.281782	comp32556_c0_seq1	0.296621	Unigene7157_All	0.248056	smoothened [Xenopus laevis]	NP_001082084
gi|118835441|gb|AAI28932|	k47:261658	0.240616	comp1022_c0_seq1	0.31567	Unigene18087_All	0.237331	Sfrs1 protein [Xenopus laevis]	AAI28932	SFRS1	Xenopus laevis	similar to splicing factor, arginine/serine-rich 1 (splicing factor 2, alternate splicing factor)
gi|163916129|gb|AAI57467|	k45:149663	0.0744985	comp115588_c0_seq1	0.139622	Unigene115973_All	0.100617	LOC100137659 protein [Xenopus laevis]	AAI57467	c6orf167	Xenopus laevis	hypothetical protein LOC100137659
gi|56269529|gb|AAH87402|	k45:31241	0.0650303	comp29375_c0_seq2	0.128934	Unigene20390_All	0.0905412	LOC496011 protein [Xenopus laevis]	AAH87402	DACH2	Xenopus laevis	hypothetical LOC496011
gi|46250181|gb|AAH68970|	k45:376042	0.264192	comp9312_c0_seq1	0.236796	Unigene1107_All	0.275903	MGC68493 protein [Xenopus laevis]	AAH68970	TFAP2C	Xenopus laevis	hypothetical protein MGC68493
gi|82071413|sp|P70054|	k45:361767	0.392758	comp4515_c0_seq1	0.404358	Unigene37784_All	0.348981	RecName: Full=Flap endonuclease 1-B; Short=FEN-1-B; AltName: Full=Flap structure-specific endonuclease 1-B; Short=xFEN-1b	P70054	fen1-B	Xenopus laevis	flap endonuclease 1
gi|49116984|gb|AAH73714|	k45:171868	0.291234	comp20020_c0_seq1	0.29024	Unigene32240_All	0.285734	LOC398742 protein [Xenopus laevis]	AAH73714	ncapd3	Xenopus laevis	condensin II non-SMC subunit
gi|148225100|ref|NP_001080332|	k45:276590	0.454136	comp5385_c0_seq1	0.40656	Unigene24091_All	0.422481	SWI/SNF related, matrix associated, actin dependent regulator of chromatin, subfamily c, member 1 [Xenopus laevis]	NP_001080332	SMARCC1	Xenopus laevis	SWI/SNF related, matrix associated, actin dependent regulator of chromatin, subfamily c, member 1
gi|33417084|gb|AAH55991|	k45:385219	0.189985	comp3167_c0_seq1	0.202447	Unigene16216_All	0.179485	MGC68894 protein [Xenopus laevis]	AAH55991	EMID1	Xenopus laevis	hypothetical protein MGC68894
gi|28422192|gb|AAH46848|	k45:257190	0.453053	comp10208_c0_seq1	0.449394	Unigene24123_All	0.455584	MGC53016 protein [Xenopus laevis]	AAH46848	TOP3B	Xenopus laevis	similar to topoisomerase (DNA) III beta
gi|304359277|gb|ADM25823|	k45:382815	0.214802	comp24982_c0_seq1	0.269643	Unigene5596_All	0.307859	haspin [Xenopus laevis]	ADM25823
gi|213625239|gb|AAI70145|	k45:81721	0.379056	comp1405_c1_seq2	0.377824	Unigene16004_All	0.384908	Dcca-A protein [Xenopus laevis]	AAI70145	DCC	Xenopus laevis	deleted in colorectal cancer tumor suppressor
gi|65181|gb|CAA41021|	k45:228413	0.401918	comp2615_c0_seq1	0.395197	Unigene16352_All	0.402045	U1 A protein [Xenopus laevis]	CAA41021	snrpa	Xenopus laevis	sans fille
gi|147905334|ref|NP_001089119|	k45:386613	0.233055	comp37780_c0_seq1	0.250838	Unigene18592_All	0.231868	hypothetical protein LOC733399 [Xenopus laevis]	NP_001089119	LOC733399	Xenopus laevis	hypothetical protein LOC733399
gi|148230911|ref|NP_001090432|	k45:176394	0.188881	comp39526_c0_seq1	0.180526	Unigene17786_All	0.185032	cell division cycle associated 7-like [Xenopus laevis]	NP_001090432	CDCA7L	Xenopus laevis	transcription factor RAM2
gi|1621291|gb|AAC60033|	k45:147402	0.354467	comp27331_c0_seq1	0.279677	Unigene103531_All	0.00141546	origin recognition complex protein 1 [Xenopus laevis]	AAC60033	Orc1l	Xenopus laevis	origin recognition complex protein 1
gi|213626669|gb|AAI69843|	k45:174138	0.0510793	comp7295_c0_seq1	0.0479657	Unigene37576_All	0.0412683	Cadherin 6, type 2, K-cadherin [Xenopus laevis]	AAI69843	CDH6	Xenopus laevis	cadherin 6, type 2, K-cadherin
gi|55154507|gb|AAH85216|	k45:112631	0.344336	comp3832_c0_seq3	0.335295	Unigene185_All	0.349772	LOC495515 protein [Xenopus laevis]	AAH85216	prmt5	Xenopus laevis	hypothetical LOC495515
gi|82182839|sp|Q6DFB0|	k45:211960	0.357613	comp69371_c0_seq1	0.453664	Unigene5010_All	0.402338	RecName: Full=UPF0684 protein C5orf30 homolog	Q6DFB0	c5orf30	Xenopus laevis	MGC83849 protein
gi|64626|gb|CAA32587|	k45:205096	0.0137065	comp42115_c0_seq1	0.0359669	Unigene114730_All	0.109755	unnamed protein product [Xenopus laevis]	CAA32587	krt5.7	Xenopus laevis	cytokeratin type II
gi|189042255|gb|A8E0R9|	k45:225287	0.425789	comp92132_c0_seq1	0.0948678	Unigene115876_All	0.0965586	RecName: Full=Glutamate receptor-interacting protein 2; Short=xGRIP2; Short=xGRIP2.1	A8E0R9	GRIP2	Xenopus laevis	glutamate receptor interacting protein 2
gi|28277349|gb|AAH45080|	k45:291702	0.482712	comp4669_c0_seq1	0.478682	Unigene29875_All	0.413478	MGC53836 protein [Xenopus laevis]	AAH45080	METTL9	Xenopus laevis	hypothetical protein MGC53836
gi|46329743|gb|AAH68875|	k45:186956	0.427414	comp4024_c0_seq1	0.428626	Unigene25233_All	0.435251	MGC82310 protein [Xenopus laevis]	AAH68875	MGC82310	Xenopus laevis	hypothetical protein MGC82310
gi|4262368|gb|AAD14596|	k46:359083	0.303826	comp5418_c1_seq1	0.31008	Unigene704_All	0.314043	C-terminal binding protein [Xenopus laevis]	AAD14596	Ctbp1	Xenopus laevis	C-terminal binding protein 1
gi|147902292|ref|NP_001082090|	k45:379949	0.353698	comp16284_c0_seq1	0.359086	Unigene8202_All	0.362131	TTK protein kinase [Xenopus laevis]	NP_001082090	ttk	Xenopus laevis	Mps1/TTK
gi|285002255|ref|NP_001165460|	k45:277196	0.034216	comp4634_c1_seq1	0.0374914	Unigene30153_All	0.0592454	N-myc protein [Xenopus laevis]	NP_001165460
gi|68534425|gb|AAH99295|	k45:336866	0.394654	comp13020_c0_seq2	0.424322	Unigene22038_All	0.424115	Ngdn protein [Xenopus laevis]	AAH99295	ngdn	Xenopus laevis	neuroguidin, EIF4E binding protein
gi|56269163|gb|AAH87400|	k45:311406	0.283865	comp57720_c0_seq1	0.382747	Unigene9499_All	0.435346	LOC496009 protein [Xenopus laevis]	AAH87400	ANKRD45	Xenopus laevis	hypothetical LOC496009
gi|3928511|gb|BAA34671|	k45:26809	0.231496	comp8986_c0_seq1	0.236269	Unigene29389_All	0.234377	aldolase [Xenopus laevis]	BAA34671	aldoc	Xenopus laevis	aldolase C, fructose-bisphosphate
gi|50417440|gb|AAH77260|	k45:388057	0.429595	comp6356_c0_seq2	0.44496	Unigene13942_All	0.281666	LOC397933 protein [Xenopus laevis]	AAH77260	LOC397933	Xenopus laevis	cyclin A2
gi|82237619|sp|Q6PAD2|	k45:241220	0.437973	comp37718_c0_seq1	0.447986	Unigene24853_All	0.455731	RecName: Full=Serine/threonine-protein kinase PLK4; AltName: Full=Polo-like kinase 4; Short=PLK-4; AltName: Full=Serine/threonine-protein kinase Sak	Q6PAD2	PLK4	Xenopus laevis	hypothetical protein MGC68791
gi|52354782|gb|AAH82839|	k45:235216	0.216816	comp64069_c0_seq1	0.189805	Unigene23189_All	0.21949	LOC494743 protein [Xenopus laevis]	AAH82839	LOC494743	Xenopus laevis	hypothetical LOC494743
gi|82236756|sp|Q6INH0|	k45:377307	0.204602	comp3880_c0_seq1	0.225507	Unigene16681_All	0.228857	RecName: Full=Histone-binding protein RBBP4-B; AltName: Full=Retinoblastoma-binding protein 4-B; Short=RBBP-4-B; AltName: Full=Retinoblastoma-binding protein p48-B	Q6INH0	rbbp4-b	Xenopus laevis	hypothetical protein MGC82618
gi|82178330|sp|Q569U0|	k45:22151	0.357654	comp96102_c0_seq1	0.333683	Unigene15681_All	0.35045	RecName: Full=Myosin-XIX	Q569U0	myo19	Xenopus laevis	Myosin-XIX
gi|27371279|gb|AAH41268|	k51:306478	0.437742	comp9266_c0_seq1	0.45769	Unigene18605_All	0.461221	Nupl1-prov protein [Xenopus laevis]	AAH41268	nupl1	Xenopus laevis	nucleoporin like 1
gi|51703953|gb|AAH81231|	k45:127243	0.488899	comp19317_c0_seq1	0.487622	Unigene8234_All	0.495534	MGC85474 protein [Xenopus laevis]	AAH81231	WHSC2	Xenopus laevis	MGC85474 protein
gi|80476288|gb|AAI08478|	k45:66772	0.172543	comp45538_c0_seq1	0.155785	Unigene12580_All	0.157949	Bmp7 protein [Xenopus laevis]	AAI08478	bmp7	Xenopus laevis	bone morphogenetic protein 7
gi|213623850|gb|AAI70308|	k45:80180	0.178865	comp53556_c0_seq1	0.191397	Unigene33269_All	0.196825	Homer 1b-1 [Xenopus laevis]	AAI70308	HOMER1	Xenopus laevis	homer homolog 1
gi|83405245|gb|AAI10921|	k45:342506	0.148995	comp101584_c0_seq1	0.118568	Unigene115452_All	0.067061	LOC734171 protein [Xenopus laevis]	AAI10921	LOC734171	Xenopus laevis	hypothetical protein LOC734171
gi|46250342|gb|AAH68851|	k45:364546	0.422869	comp15648_c0_seq3	0.384444	Unigene24440_All	0.420476	MGC81512 protein [Xenopus laevis]	AAH68851	WBP11	Xenopus laevis	hypothetical protein MGC81512
gi|82236501|sp|Q6GNK9|	k45:161490	0.346283	comp25768_c0_seq1	0.344473	Unigene16256_All	0.345572	RecName: Full=Fibronectin type-III domain-containing protein C4orf31 homolog; Flags: Precursor	Q6GNK9	C4orf31	Xenopus laevis	MGC81029 protein
gi|71801761|gb|AAQ08949|	k45:377316	0.476918	comp44067_c0_seq1	0.296897	Unigene13716_All	0.474204	telomeric repeat binding factor 1 [Xenopus laevis]	AAQ08949	TERF1	Xenopus laevis	telomeric repeat binding factor 1
gi|468817|gb|CAA55292|	k45:106486	0.110895	comp68140_c0_seq1	0.43157	Unigene29281_All	0.495207	XB-cadherin [Xenopus laevis]	CAA55292	CDH1	Xenopus laevis	XB-cadherin
gi|80476507|gb|AAI08615|	k45:198447	0.0993016	comp81035_c0_seq1	0.0911503	Unigene90830_All	0.362143	LOC733409 protein [Xenopus laevis]	AAI08615	ARMC5	Xenopus laevis	hypothetical protein LOC733409
gi|50418259|gb|AAH77838|	k45:339337	0.485401	comp31421_c0_seq1	0.450862	Unigene8605_All	0.455669	MGC80525 protein [Xenopus laevis]	AAH77838	MGC80525	Xenopus laevis	MGC80525 protein
gi|148230264|ref|NP_001090591|	k45:386999	0.477495	comp13849_c0_seq1	0.438414	Unigene24514_All	0.395901	eukaryotic translation initiation factor 2D [Xenopus laevis]	NP_001090591	LGTN	Xenopus laevis	ligatin
gi|82182288|sp|Q6DCQ8|	k45:380304	0.441227	comp22037_c0_seq1	0.440482	Unigene22514_All	0.448084	RecName: Full=Phosphatidylinositol 4-kinase type 2-beta; AltName: Full=Phosphatidylinositol 4-kinase type II-beta	Q6DCQ8	Pi4k2b	Xenopus laevis	phosphatidylinositol 4-kinase type 2 beta
gi|82177200|sp|Q8AVJ9|	k45:307723	0.0501931	comp57960_c0_seq1	0.0516248	Unigene82311_All	0.24142	RecName: Full=Frizzled-7-B; Short=Fz-7-B; Short=Xfz7-B; Flags: Precursor	Q8AVJ9	FZD7	Xenopus laevis	frizzled homolog 7 (Drosophila)
gi|171460970|ref|NP_001116348|	k45:218919	0.454925	comp26658_c0_seq1	0.460142	Unigene31998_All	0.433308	myb-related transcription factor, partner of profilin [Xenopus laevis]	NP_001116348	mypop	Xenopus laevis	Myb-related protein p42POP
gi|82235766|sp|Q6DDV0|	k45:228584	0.264923	comp82665_c0_seq1	0.490936	Unigene106227_All	0.00123152	RecName: Full=Myoneurin	Q6DDV0	MYNN	Xenopus laevis	MGC81737 protein
gi|49118855|gb|AAH73372|	k45:362934	0.261884	comp16832_c0_seq1	0.239125	Unigene21929_All	0.254408	MGC80796 protein [Xenopus laevis]	AAH73372	DCTPP1	Xenopus laevis	MGC80796 protein
gi|214630|gb|AAA49919|	k45:383614	0.0616726	comp23898_c0_seq1	0.136917	Unigene27012_All	0.120718	pot. RNA-binding protein (nrp-1B); putative [Xenopus laevis]	AAA49919	MSI1	Xenopus laevis	nrp-1B
gi|56269568|gb|AAH87549|	k45:27983	0.404402	comp14527_c0_seq1	0.361659	Unigene8221_All	0.39164	LOC496104 protein [Xenopus laevis]	AAH87549	PDE3B	Xenopus laevis	hypothetical LOC496104
gi|82180702|sp|Q5XK92|	k45:152616	0.119232	comp21514_c0_seq1	0.19654	Unigene34493_All	0.196153	RecName: Full=Protein CIP2A homolog	Q5XK92	kiaa1524	Xenopus laevis	hypothetical LOC494846
gi|49119298|gb|AAH73367|	k45:194140	0.341377	comp18871_c0_seq1	0.319979	Unigene9205_All	0.324568	MGC80788 protein [Xenopus laevis]	AAH73367	ANGPT1	Xenopus laevis	MGC80788 protein
gi|50417794|gb|AAH78105|	k45:374854	0.494685	comp23919_c0_seq1	0.441034	Unigene37771_All	0.465894	MGC83581 protein [Xenopus laevis]	AAH78105	Rp1	Xenopus laevis	MGC83581 protein
gi|160420183|ref|NP_001104208|	k45:319167	0.00889643	comp73120_c0_seq1	0.026398	Unigene88464_All	0.000391152	hypothetical protein LOC100126633 [Xenopus laevis]	NP_001104208	LOC100126633	Xenopus laevis	hypothetical protein LOC100126633
gi|50603921|gb|AAH77298|	k45:381171	0.000234399	comp12532_c0_seq1	0.000313244	Unigene115613_All	0.000201507	Hoxc10 protein [Xenopus laevis]	AAH77298	HOXC10	Xenopus laevis	Hoxc10 protein
gi|168693509|ref|NP_001108271|	k45:118144	0.264958	comp51120_c0_seq1	0.271949	Unigene33504_All	0.276627	SCO cytochrome oxidase deficient homolog 2 [Xenopus laevis]	NP_001108271	SCO2	Xenopus laevis	hypothetical protein LOC100137652
gi|6689568|gb|CAB65511|	k45:377074	0.0879776	comp15592_c0_seq2	0.10468	Unigene5778_All	0.079147	ephrin-B3 [Xenopus laevis]	CAB65511	Efnb3	Xenopus laevis	ephrin-B3
gi|38303985|gb|AAH61939|	k45:24010	0.133358	comp31989_c0_seq1	0.135807	Unigene31356_All	0.129912	MGC68797 protein [Xenopus laevis]	AAH61939	MGC68797	Xenopus laevis	hypothetical protein MGC68797
gi|49116042|gb|AAH73705|	k45:132560	0.47687	comp60671_c0_seq1	0.418732	Unigene32982_All	0.429662	MGC83639 protein [Xenopus laevis]	AAH73705	Nt5dc1	Xenopus laevis	MGC83639 protein
gi|2522255|gb|BAA22778|	k46:359250	0.241915	comp38922_c0_seq1	0.245038	Unigene15302_All	0.229208	XLS13A protein [Xenopus laevis]	BAA22778	sox11-a	Xenopus laevis	SRY (sex determining region Y)-box 11 a
gi|913228|gb|AAB33539|	k45:179917	0.256115	comp28111_c0_seq1	0.306112	Unigene29475_All	0.285005	transcription factor XlDP-2 [Xenopus laevis, embryos, Peptide, 376 aa]	AAB33539
gi|28280039|gb|AAH45131|	k45:166892	0.251011	comp63846_c0_seq1	0.329542	Unigene39475_All	0.429193	MGC53523 protein [Xenopus laevis]	AAH45131	B4GALNT1	Xenopus laevis	similar to UDP-N-acetyl-alpha-D-galactosamine:(N-acetylneuraminyl)- galactosylglucosylceramide N-acetylgalactosaminyltransferase (GalNAc-T)
gi|57032536|gb|AAH88978|	k45:149901	0.362858	comp21617_c0_seq1	0.368232	Unigene24379_All	0.3838	LOC496371 protein [Xenopus laevis]	AAH88978	PUS1	Xenopus laevis	hypothetical LOC496371
gi|56540942|gb|AAH87369|	k45:388370	0.242377	comp3664_c0_seq1	0.221585	Unigene918_All	0.259094	LOC496148 protein [Xenopus laevis]	AAH87369	LOC496148	Xenopus laevis	hypothetical LOC496148
gi|327412313|ref|NP_001192174|	k45:32557	0.300736	comp3209_c0_seq2	0.334518	Unigene22517_All	0.295679	lamina-associated polypeptide 2 omega isoform 2 [Xenopus laevis]	NP_001192174
gi|82184052|sp|Q6GMF2|	k45:106462	0.0954161	comp90012_c0_seq1	0.0949723	Unigene38785_All	0.194709	RecName: Full=Transcriptional adapter 1; AltName: Full=Transcriptional adapter 1-like protein	Q6GMF2	TADA1	Xenopus laevis	MGC81779 protein
gi|49118579|gb|AAH73590|	k46:222661	0.440455	comp10109_c0_seq1	0.429697	Unigene24967_All	0.439535	MGC82889 protein [Xenopus laevis]	AAH73590	Zc4h2	Xenopus laevis	hepatocellular carcinoma-associated antigen 127-like
gi|49115034|gb|AAH72870|	k48:331330	0.187528	comp3489_c0_seq1	0.188726	Unigene26303_All	0.188843	Cdc21 protein [Xenopus laevis]	AAH72870	mcm4-b	Xenopus laevis	cdc21 protein
gi|82187155|sp|Q6PF47|	k49:314874u	0.437226	comp7119_c0_seq1	0.447268	Unigene16535_All	0.447903	RecName: Full=Selenide, water dikinase 1; AltName: Full=Selenium donor protein 1; AltName: Full=Selenophosphate synthase 1	Q6PF47	sephs1	Xenopus laevis	selenide, water dikinase 1
gi|189217638|ref|NP_001121268|	k45:378340	0.0886577	comp47361_c0_seq1	0.340168	Unigene32068_All	0.313703	hypothetical protein LOC100158351 [Xenopus laevis]	NP_001121268	LOC100158351	Xenopus laevis	hypothetical protein LOC100158351
gi|147907186|ref|NP_001091196|	k45:47587	0.397285	comp103214_c0_seq1	0.355945	Unigene27803_All	0.431093	tubulin tyrosine ligase-like family, member 1 [Xenopus laevis]	NP_001091196	ttll1	Xenopus laevis	hypothetical protein LOC100036964
gi|3834643|gb|AAC71036|	k45:73613	0.366909	comp86962_c0_seq1	0.279196	Unigene38855_All	0.384073	axin [Xenopus laevis]	AAC71036
gi|51513003|gb|AAH80399|	k45:383509	0.397414	comp39178_c0_seq3	0.369153	Unigene34041_All	0.377228	MGC84345 protein [Xenopus laevis]	AAH80399	MGC84345	Xenopus laevis	MGC84345 protein
gi|49903364|gb|AAH76719|	k45:263717	0.08448	comp58315_c0_seq1	0.10027	Unigene13008_All	0.0822891	LOC398539 protein [Xenopus laevis]	AAH76719	OTOG	Xenopus laevis	hypothetical protein LOC398539
gi|55154413|gb|AAH85218|	k45:85739	0.323826	comp39774_c0_seq1	0.378667	Unigene81596_All	0.249746	LOC495516 protein [Xenopus laevis]	AAH85218	Pim1	Xenopus laevis	hypothetical LOC495516
gi|215276334|gb|ACJ65031|	k45:388447	0.0165583	comp6431_c0_seq2	0.00103623	Unigene113543_All	0.000295223	LHX9 [Xenopus laevis]	ACJ65031	Lhx9	Xenopus laevis	LIM homeobox 9
gi|27694836|gb|AAH43961|	k45:19067	0.297984	comp79358_c0_seq1	0.209345	Unigene115297_All	0.181034	Cntfr-prov protein [Xenopus laevis]	AAH43961	CNTFR	Xenopus laevis	ciliary neurotrophic factor receptor
gi|82182825|sp|Q6DF94|	k45:54918	0.286126	comp67327_c0_seq1	0.38839	Unigene116045_All	0.301779	RecName: Full=Spindle and centriole-associated protein 1; AltName: Full=Coiled-coil domain-containing protein 52	Q6DF94	CCDC52	Xenopus laevis	MGC83928 protein
gi|8926136|gb|AAF81694|	k45:387556	0.244774	comp6856_c0_seq1	0.26057	Unigene9228_All	0.284393	targeting protein for Xklp2 [Xenopus laevis]	AAF81694	Tpx2	Xenopus laevis	targeting protein for Xklp2
gi|82236757|sp|Q6INH5|	k45:133855	0.371324	comp5095_c0_seq1	0.367103	Unigene22087_All	0.390809	RecName: Full=Serrate RNA effector molecule homolog B; AltName: Full=Arsenite-resistance protein 2-B	Q6INH5	SRRT	Xenopus laevis	similar to arsenate resistance protein 2
gi|82185202|sp|Q6NRD3|	k51:303610	0.344457	comp39748_c0_seq1	0.269688	Unigene36730_All	0.295056	RecName: Full=Putative E3 ubiquitin-protein ligase SH3RF1; AltName: Full=Plenty of SH3s; Short=Protein POSH; Short=xPOSH; AltName: Full=SH3 domain-containing RING finger protein 1	Q6NRD3	sh3rf1	Xenopus laevis	plenty of SH3s
gi|82224827|sp|Q9W769|	k45:174841	0.411597	comp23422_c0_seq1	0.417956	Unigene22282_All	0.411207	RecName: Full=Homeobox protein vex1; AltName: Full=Homeodomain transcription factor vex-1; AltName: Full=Ventral homeobox protein; AltName: Full=Xvex-1	Q9W769	vex1	Xenopus laevis	homeodomain transcription factor Xvex-1
gi|82196673|sp|Q5U243|	k45:192691	0.286992	comp60428_c0_seq1	0.36511	Unigene16687_All	0.325372	RecName: Full=CAP-Gly domain-containing linker protein 3; AltName: Full=Cytoplasmic linker protein 170-related 59 kDa protein; Short=CLIP-170-related 59 kDa protein; Short=CLIPR-59	Q5U243	CLIP3	Xenopus laevis	hypothetical LOC495693
gi|302128122|gb|BAJ13482|	k45:73004	0.214825	comp5209_c0_seq1	0.215605	Unigene22503_All	0.223214	protocadherin 18 [Xenopus laevis]	BAJ13482
gi|54647648|gb|AAH84967|	k45:65062	0.473137	comp37147_c0_seq1	0.395511	Unigene90793_All	0.0106486	LOC495445 protein [Xenopus laevis]	AAH84967	LOC495445	Xenopus laevis	hypothetical LOC495445
gi|268370063|ref|NP_001098740|	k45:344030	0.000517574	comp72393_c0_seq1	0.000782017	Unigene116268_All	0.00028641	msh homeobox 1 [Xenopus laevis]	NP_001098740	Msx1	Xenopus laevis	hypothetical protein LOC100125666
gi|50603708|gb|AAH78068|	k45:197959	0.136801	comp45425_c0_seq1	0.126539	Unigene88690_All	0.0938762	Rac-2 protein [Xenopus laevis]	AAH78068	RHOU	Xenopus laevis	rac-2 protein
gi|52354725|gb|AAH82913|	k45:253152	0.00113916	comp58483_c0_seq1	0.0847639	Unigene19224_All	0.333868	LOC494792 protein [Xenopus laevis]	AAH82913	PTPLA	Xenopus laevis	hypothetical LOC494792
gi|50603927|gb|AAH77393|	k54:270015	0.336856	comp1727_c0_seq1	0.295887	Unigene886_All	0.3295	MGC81677 protein [Xenopus laevis]	AAH77393	sfrs7	Xenopus laevis	MGC81677 protein
gi|80476462|gb|AAI08580|	k45:333494	0.255523	comp69775_c0_seq1	0.409946	Unigene83583_All	0.268263	MGC131074 protein [Xenopus laevis]	AAI08580	osr2-a	Xenopus laevis	hypothetical protein MGC131074
gi|54035270|gb|AAH84114|	k45:267281	0.11922	comp67542_c0_seq1	0.185414	Unigene35814_All	0.188591	LOC495023 protein [Xenopus laevis]	AAH84114	Paqr4	Xenopus laevis	hypothetical LOC495023
gi|126631302|gb|AAI33804|	k45:17698	0.393061	comp19116_c0_seq1	0.298896	Unigene18781_All	0.272842	LOC100049118 protein [Xenopus laevis]	AAI33804	Fam26d	Xenopus laevis	hypothetical protein LOC100049118
gi|266557|sp|P30309|	k45:385517	0.276777	comp19606_c0_seq1	0.290791	Unigene20360_All	0.280213	RecName: Full=M-phase inducer phosphatase 1-B	P30309	CDC25C	Xenopus laevis	tyrosine phosphatase
gi|80478593|gb|AAI08808|	k45:161564	0.16716	comp30028_c0_seq1	0.169488	Unigene2833_All	0.188418	MGC132179 protein [Xenopus laevis]	AAI08808	C12orf48	Xenopus laevis	hypothetical protein MGC132179
gi|148227419|ref|NP_001091295|	k45:303241	0.462476	comp20560_c0_seq1	0.472892	Unigene30257_All	0.481135	hypothetical protein LOC100037116 [Xenopus laevis]	NP_001091295	LOC100037116	Xenopus laevis	hypothetical protein LOC100037116
gi|51703444|gb|AAH80998|	k45:145377	0.397406	comp86854_c0_seq1	0.296528	Unigene39713_All	0.258674	MGC81119 protein [Xenopus laevis]	AAH80998	gzf1	Xenopus laevis	MGC81119 protein
gi|48686695|gb|AAT46061|	k45:192805	0.397407	comp79175_c0_seq1	0.296572	Unigene16878_All	0.479037	Rap2A GTPase [Xenopus laevis]	AAT46061	RAP2A	Xenopus laevis	vertebrate Rap GTPase homolog (rap-2)
gi|213624964|gb|AAI69518|	k45:383146	0.128083	comp102848_c0_seq1	0.31636	Unigene114666_All	0.241424	Thyroid hormone down-regulated protein (gene 17) [Xenopus laevis]	AAI69518	thdl17-a	Xenopus laevis	thyroid hormone down-regulated protein (gene 17)
gi|48735041|gb|AAH72154|	k49:311746	0.149059	comp26339_c0_seq1	0.312244	Unigene116562_All	0.259757	MGC80134 protein [Xenopus laevis]	AAH72154	LRAT	Xenopus laevis	MGC80134 protein
gi|27371057|gb|AAH41275|	k50:246026	0.425589	comp732_c0_seq1	0.346631	Unigene7056_All	0.357319	Snrpn-prov protein [Xenopus laevis]	AAH41275	SNRPN	Xenopus laevis	small nuclear ribonucleoparticle-associated protein (snRNP) mRNA, clone Sm51
gi|49119412|gb|AAH73044|	k45:380997	0.389102	comp13524_c0_seq1	0.446298	Unigene37809_All	0.454044	MGC82660 protein [Xenopus laevis]	AAH73044	GINS2	Xenopus laevis	MGC82660 protein
gi|32450153|gb|AAH54209|	k45:82761	0.108357	comp85146_c0_seq1	0.110358	Unigene116636_All	0.0635437	Rlbp1-prov protein [Xenopus laevis]	AAH54209	Rlbp1	Xenopus laevis	retinaldehyde binding protein 1
gi|46249622|gb|AAH68863|	k45:376296	0.451375	comp9098_c0_seq1	0.429159	Unigene24846_All	0.44964	MGC82245 protein [Xenopus laevis]	AAH68863	MGC82245	Xenopus laevis	hypothetical protein MGC82245
gi|148226978|ref|NP_001082082|	k45:376076	0.0780022	comp49126_c0_seq1	0.0715883	Unigene90660_All	0.111195	patched 1 [Xenopus laevis]	NP_001082082	ptch1	Xenopus laevis	patched-1
gi|56269944|gb|AAH87375|	k47:346974	0.000468746	comp59272_c0_seq1	0.000921716	Unigene116398_All	0.00037853	Unknown (protein for MGC:99140) [Xenopus laevis]	AAH87375
gi|147900692|ref|NP_001089184|	k45:373542	0.185466	comp20896_c0_seq1	0.193879	Unigene30919_All	0.21557	LIM domain-binding protein 2 [Xenopus laevis]	NP_001089184	LDB2	Xenopus laevis	LIM-domain-binding protein 2b
gi|47124885|gb|AAH70578|	k49:77620	0.491255	comp2225_c0_seq1	0.163096	Unigene28293_All	0.170365	MGC81067 protein [Xenopus laevis]	AAH70578	habp4	Xenopus laevis	hypothetical protein MGC81067
gi|147903096|ref|NP_001079673|	k45:226810	0.397365	comp96239_c0_seq1	0.395428	Unigene10245_All	0.482856	tRNA aspartic acid methyltransferase 1 [Xenopus laevis]	NP_001079673	TRDMT1	Xenopus laevis	similar to DNA (cytosine-5-)-methyltransferase 2
gi|77748294|gb|AAI06432|	k45:160555	0.29044	comp25871_c0_seq1	0.290526	Unigene20714_All	0.25866	MGC131122 protein [Xenopus laevis]	AAI06432	LMO1	Xenopus laevis	hypothetical protein MGC131122
gi|80476382|gb|AAI08543|	k45:119679	0.441856	comp30520_c0_seq1	0.419233	Unigene8882_All	0.435481	MGC131001 protein [Xenopus laevis]	AAI08543	MGC131001	Xenopus laevis	hypothetical protein MGC131001
gi|97072463|sp|Q498J7|	k48:327163	0.257174	comp5206_c0_seq2	0.267531	Unigene33071_All	0.264468	RecName: Full=Zygotic DNA replication licensing factor mcm6-A; AltName: Full=Zygotic minichromosome maintenance protein 6-A; Short=zMCM6-A; Short=zMCM6a	Q498J7	mcm6.2	Xenopus laevis	zygotic DNA replication factor MCM6a
gi|148227516|ref|NP_001091171|	k45:137570	0.220793	comp43179_c0_seq1	0.219762	Unigene115354_All	0.0778739	serine dehydratase [Xenopus laevis]	NP_001091171	sds	Xenopus laevis	hypothetical protein LOC100036931
gi|29124411|gb|AAH49003|	k45:151394	0.427417	comp19859_c0_seq1	0.473381	Unigene116564_All	0.449365	Ftsj1-prov protein [Xenopus laevis]	AAH49003	ftsj1	Xenopus laevis	Ftsj homolog (E. coli)
gi|82182439|sp|Q6DDH2|	k48:329125	0.281299	comp35641_c0_seq1	0.265094	Unigene32241_All	0.278558	RecName: Full=RecQ-mediated genome instability protein 1	Q6DDH2	Rmi1	Xenopus laevis	MGC83955 protein
gi|148225526|ref|NP_001091289|	k46:351851	0.443996	comp2574_c0_seq1	0.453081	Unigene37467_All	0.459197	mitochondrial ribosomal protein S36 [Xenopus laevis]	NP_001091289	LOC100037103	Xenopus laevis	hypothetical protein LOC100037103
gi|120577462|gb|AAI30213|	k45:320381	0.45744	comp5098_c0_seq1	0.47573	Unigene30088_All	0.498421	LOC100037055 protein [Xenopus laevis]	AAI30213	LOC100037055	Xenopus laevis	hypothetical protein LOC100037055
gi|3764087|gb|AAC64359|	k45:383060	0.269059	comp9926_c0_seq1	0.264934	Unigene24012_All	0.273074	13S condensin XCAP-D2 subunit [Xenopus laevis]	AAC64359	NCAPD2	Xenopus laevis	13S condensin XCAP-D2 subunit
gi|82242630|sp|Q8AVM3|	k45:959	0.496784	comp76122_c0_seq1	0.370864	Unigene114439_All	0.362099	RecName: Full=Myelin protein zero-like protein 3; Flags: Precursor	Q8AVM3	mpzl3	Xenopus laevis	hypothetical protein MGC52777
gi|28436864|gb|AAH46745|	k45:21541	0.238418	comp100834_c0_seq1	0.107839	Unigene91790_All	0.0739051	Padi2-prov protein [Xenopus laevis]	AAH46745	PADI2	Xenopus laevis	peptidyl arginine deiminase, type 2
gi|995750|gb|CAA62601|	k45:362286	0.0777753	comp5052_c0_seq1	0.0778743	Unigene32087_All	0.102569	receptor tyrosin kinase [Xenopus laevis]	CAA62601	epha4-a	Xenopus laevis	receptor tyrosin kinase
gi|82180365|sp|Q5XGY0|	k45:270174	0.397435	comp125499_c0_seq1	0.0047707	Unigene29086_All	0.292643	RecName: Full=Protein FAM83D-A	Q5XGY0	FAM83D	Xenopus laevis	Protein FAM83D-B
gi|50603970|gb|AAH77530|	k45:184133	0.191833	comp43746_c0_seq1	0.252294	Unigene11514_All	0.185689	MGC83301 protein [Xenopus laevis]	AAH77530	STOX2	Xenopus laevis	MGC83301 protein
gi|27694806|gb|AAH43982|	k45:383559	0.455225	comp15249_c0_seq1	0.486623	Unigene18827_All	0.495073	Rangap1-prov protein [Xenopus laevis]	AAH43982	rangap1	Xenopus laevis	RAN GTPase activating protein 1
gi|94573424|gb|AAI16448|	k45:249651	0.259867	comp32715_c0_seq1	0.356007	Unigene29647_All	0.23248	MGC130971 protein [Xenopus laevis]	AAI16448	SCML2	Xenopus laevis	hypothetical protein MGC130971
gi|82249085|sp|Q9YIB7|	k45:387636	0.00467699	comp13317_c0_seq2	0.00327208	Unigene116550_All	0.00434264	RecName: Full=Zinc finger protein ZIC 2-B; AltName: Full=Zic-related-2; Short=ZIC-R2; AltName: Full=Zinc finger protein of the cerebellum 2-B	Q9YIB7	zic2-b	Xenopus laevis	Zinc finger protein ZIC 2-B
gi|189217469|ref|NP_001121208|	k45:374539	0.22557	comp46573_c0_seq1	0.143783	Unigene16754_All	0.24921	Rho GTPase activating protein 6 [Xenopus laevis]	NP_001121208	ARHGAP6	Xenopus laevis	hypothetical protein LOC100158279
gi|288557290|ref|NP_001165670|	k45:386558	0.0535827	comp11820_c0_seq1	0.061729	Unigene16194_All	0.0855241	sal-like 1 [Xenopus laevis]	NP_001165670
gi|327488503|gb|A2BD92|	k45:5920	0.397406	comp71637_c0_seq1	0.395527	Unigene37315_All	0.387974	RecName: Full=Transmembrane protein 11-A, mitochondrial	A2BD92	Tmem11	Xenopus laevis	hypothetical protein LOC100037074
gi|83405998|gb|AAI10753|	k45:203568	0.409614	comp21883_c0_seq1	0.415953	Unigene38228_All	0.332673	LOC398581 protein [Xenopus laevis]	AAI10753	LOC398581	Xenopus laevis	Rho family guanine-nucleotide exchange factor-like
gi|82225838|sp|Q4V7R2|	k45:152798	0.29805	comp57161_c0_seq1	0.318385	Unigene82406_All	0.254113	RecName: Full=GPI mannosyltransferase 3; AltName: Full=GPI mannosyltransferase III; Short=GPI-MT-III; AltName: Full=Phosphatidylinositol-glycan biosynthesis class B protein; Short=PIG-B	Q4V7R2	PIGB	Xenopus laevis	hypothetical protein MGC115454
gi|50417510|gb|AAH77414|	k45:362424	0.189577	comp8881_c0_seq1	0.219592	Unigene87044_All	0.301797	XER81 protein [Xenopus laevis]	AAH77414	xer81	Xenopus laevis	Ets transcription factor
gi|224471524|gb|BAH24056|	k45:192555	0.476903	comp92952_c0_seq1	0.296572	Unigene4846_All	0.301769	nuclear envelope integral membrane protein 1b [Xenopus laevis]	BAH24056	TMEM194A	Xenopus laevis	transmembrane protein 194A b
gi|28436862|gb|AAH46740|	k45:307294	0.047701	comp99394_c0_seq1	0.0424095	Unigene86608_All	0.0344625	MGC53832 protein [Xenopus laevis]	AAH46740	MGC53832	Xenopus laevis	similar to fatty acid Coenzyme A ligase
gi|218563708|ref|NP_001136259|	k45:387751	0.482042	comp4556_c0_seq1	0.466283	Unigene16178_All	0.441887	tyrosine-protein kinase BAZ1B [Xenopus laevis]	NP_001136259	baz1b	Xenopus laevis	Williams syndrome transcription factor
gi|46250218|gb|AAH68815|	k45:57926	0.381521	comp30026_c0_seq1	0.42831	Unigene39812_All	0.379395	LOC398529 protein [Xenopus laevis]	AAH68815	Utp14a	Xenopus laevis	similar to serologically defined colon cancer antigen 16
gi|28277355|gb|AAH45092|	k45:387928	0.22888	comp11350_c0_seq1	0.191446	Unigene68_All	0.233351	MGC53880 protein [Xenopus laevis]	AAH45092	MGC53880	Xenopus laevis	similar to single stranded DNA binding protein 4
gi|56269166|gb|AAH87404|	k45:14475	0.335978	comp14370_c0_seq1	0.378002	Unigene116341_All	0.372931	LOC496013 protein [Xenopus laevis]	AAH87404	RCHY1	Xenopus laevis	hypothetical LOC496013
gi|28502992|gb|AAH47132|	k45:250648	0.000548504	comp59597_c0_seq1	0.000949209	Unigene115157_All	0.000280756	MGC53521 protein [Xenopus laevis]	AAH47132	Slc13a4	Xenopus laevis	similar to solute carrier family 13, member 1
gi|147900448|ref|NP_001091360|	k45:376284	0.347927	comp1980_c0_seq1	0.483239	Unigene38213_All	0.34587	deoxyuridine triphosphatase [Xenopus laevis]	NP_001091360	dut	Xenopus laevis	hypothetical protein LOC100037200
gi|82181884|sp|Q6AX31|	k45:364164	0.446433	comp14304_c0_seq1	0.444922	Unigene116544_All	0.441776	RecName: Full=Nucleoporin NDC1; Short=xNDC1; AltName: Full=Transmembrane protein 48	Q6AX31	Tmem48	Xenopus laevis	NDC1
gi|50603950|gb|AAH77461|	k45:375756	0.421103	comp5439_c0_seq1	0.417212	Unigene195_All	0.428585	MGC82441 protein [Xenopus laevis]	AAH77461	COL9A1	Xenopus laevis	MGC82441 protein
gi|84570068|gb|AAI10759|	k45:376093	0.481993	comp9283_c0_seq1	0.36645	Unigene10846_All	0.470771	MGC131043 protein [Xenopus laevis]	AAI10759	kiaa0907	Xenopus laevis	hypothetical protein MGC131043
gi|28175279|gb|AAH45227|	k45:126797	0.247435	comp13991_c0_seq1	0.230858	Unigene7505_All	0.231359	Mad2l1 protein [Xenopus laevis]	AAH45227	Mad2l1	Xenopus laevis	MAD2 (mitotic arrest deficient, homolog)-like 1 (yeast)
gi|49258178|gb|AAH72948|	k48:330667	0.429045	comp16086_c0_seq1	0.451308	Unigene21922_All	0.386737	LOC443596 protein [Xenopus laevis]	AAH72948	znf462	Xenopus laevis	hypothetical protein LOC443596
gi|50417722|gb|AAH77915|	k45:176422	0.00139481	comp75241_c0_seq1	0.474619	Unigene115690_All	0.229961	Bcl6-prov protein [Xenopus laevis]	AAH77915
gi|62204141|gb|AAH92321|	k45:296864	0.230768	comp66058_c0_seq1	0.242728	Unigene27608_All	0.281676	MGC115057 protein [Xenopus laevis]	AAH92321	C1orf66	Xenopus laevis	hypothetical protein MGC115057
gi|84029320|sp|Q8UVQ4|	k54:273227	0.278301	comp17591_c0_seq1	0.261194	Unigene18720_All	0.254584	RecName: Full=Transcriptional regulator Kaiso; AltName: Full=Zinc finger and BTB domain-containing protein 33; Short=xKaiso	Q8UVQ4	ZBTB33	Xenopus laevis	DNA-methylation dependent transcriptional repressor Kaiso-like protein
gi|58884328|gb|AAW83024|	k45:307860	0.397443	comp88691_c0_seq1	0.464198	Unigene115468_All	0.438972	proprotein convertase 6A [Xenopus laevis]	AAW83024	PCSK5	Xenopus laevis	subtilisin-like protease SPC6A
gi|172044108|gb|A1L2Q8|	k45:387861	0.366848	comp15252_c0_seq1	0.406828	Unigene8620_All	0.370177	RecName: Full=Pyrroline-5-carboxylate reductase 3; Short=P5C reductase 3; Short=P5CR 3; AltName: Full=Pyrroline-5-carboxylate reductase-like protein	A1L2Q8
gi|50415546|gb|AAH78127|	k45:264945	0.298128	comp119219_c0_seq1	0.445098	Unigene105399_All	0.17244	ZBTB11 protein [Xenopus laevis]	AAH78127	zbtb11	Xenopus laevis	ZBTB11 protein
gi|27696456|gb|AAH44016|	k45:361996	0.369436	comp12450_c0_seq1	0.40165	Unigene32460_All	0.411833	Tgif-prov protein [Xenopus laevis]	AAH44016	Tgif1	Xenopus laevis	TGFB-induced factor (TALE family homeobox)
gi|71051364|gb|AAH99009|	k45:166604	0.00259893	comp83370_c0_seq1	0.0624752	Unigene116008_All	0.0335105	MGC115404 protein [Xenopus laevis]	AAH99009	CLDN4	Xenopus laevis	hypothetical protein MGC115404
gi|51949972|gb|AAH82338|	k45:217067	0.164904	comp12254_c0_seq1	0.161597	Unigene37688_All	0.140363	Encr-3 protein [Xenopus laevis]	AAH82338	Enc1	Xenopus laevis	ectoderm neural cortex related-3
gi|32450029|gb|AAH54146|	k45:99720	0.456738	comp4626_c0_seq1	0.458212	Unigene32646_All	0.466155	Cdc2a-prov protein [Xenopus laevis]	AAH54146	cdk1-b	Xenopus laevis	cell division cycle 2 homolog A (S. pombe)
gi|28502729|gb|AAH47163|	k45:2015u	0.00455615	comp94259_c0_seq1	0.197672	Unigene110442_All	0.100608	Tmod3-prov protein [Xenopus laevis]	AAH47163	tmod3	Xenopus laevis	tropomodulin 3
gi|49256361|gb|AAH74459|	k45:375592	0.439821	comp27115_c0_seq1	0.456383	Unigene32121_All	0.452656	MGC84746 protein [Xenopus laevis]	AAH74459	c14orf1	Xenopus laevis	MGC84746 protein
gi|49256541|gb|AAH73673|	k45:198896	0.0013599	comp48215_c0_seq1	0.141658	Unigene35701_All	0.137964	MGC83034 protein [Xenopus laevis]	AAH73673	Capn9	Xenopus laevis	MGC83034 protein
gi|90110844|sp|Q9DE14|	k45:151703	0.140296	comp97547_c0_seq1	0.348933	Unigene20704_All	0.355038	RecName: Full=Serine/threonine-protein kinase atr; Short=Xatr; AltName: Full=Ataxia telangiectasia and Rad3-related protein	Q9DE14	ATR	Xenopus laevis	Atr protein
gi|74473397|gb|CAH39849|	k45:131625	0.289033	comp98719_c0_seq1	0.158116	Unigene116401_All	0.2299	FGF receptor-like protein [Xenopus laevis]	CAH39849	fgfrl1b	Xenopus laevis	FGF receptor-like protein
gi|51258360|gb|AAH80042|	k54:271943	0.451307	comp20450_c0_seq1	0.490426	Unigene21960_All	0.484243	MGC83231 protein [Xenopus laevis]	AAH80042	CHERP	Xenopus laevis	MGC83231 protein
gi|148232461|ref|NP_001091284|	k45:381936	0.496289	comp18821_c0_seq1	0.468108	Unigene1024_All	0.477796	hypothetical protein LOC100037097 [Xenopus laevis]	NP_001091284	LOC100037097	Xenopus laevis	hypothetical protein LOC100037097
gi|49117118|gb|AAH72971|	k45:256873	0.198721	comp82018_c0_seq1	0.269724	Unigene115846_All	0.371404	MGC82519 protein [Xenopus laevis]	AAH72971	Jhdm1d	Xenopus laevis	MGC82519 protein
gi|563814|gb|AAA64680|	k45:93714	0.292634	comp16205_c0_seq1	0.29417	Unigene33092_All	0.293721	XCAP-E [Xenopus laevis]	AAA64680	SMC2	Xenopus laevis	(XCAP-E)
gi|62185695|gb|AAH92316|	k45:11517	0.258296	comp55524_c0_seq1	0.29658	Unigene15860_All	0.253079	MGC115312 protein [Xenopus laevis]	AAH92316	MGC115312	Xenopus laevis	hypothetical protein MGC115312
gi|27882024|gb|AAH43890|	k45:17517	0.0736897	comp121274_c0_seq1	0.356069	Unigene91556_All	0.134133	Lect1-prov protein [Xenopus laevis]	AAH43890	LECT1	Xenopus laevis	chondromodulin-I precursor
gi|82095071|sp|Q7SZL5|	k45:377395	0.416161	comp14078_c0_seq2	0.407257	Unigene8122_All	0.425306	RecName: Full=Microtubule-associated tumor suppressor 1 homolog; AltName: Full=F-box protein 27; AltName: Full=Inner centromere KinI stimulator; AltName: Full=Mitochondrial tumor suppressor 1 homolog	Q7SZL5	MTUS1	Xenopus laevis	ICIS
gi|46250308|gb|AAH68722|	k51:165707	0.303485	comp2941_c0_seq1	0.309525	Unigene5936_All	0.314769	Cks2a protein [Xenopus laevis]	AAH68722
gi|28422466|gb|AAH46868|	k45:388476	0.480328	comp6720_c0_seq1	0.468446	Unigene32624_All	0.449766	Impdh1-prov protein [Xenopus laevis]	AAH46868	IMPDH1	Xenopus laevis	inosine 5'-phosphate dehydrogenase 1
gi|14030433|gb|AAK52898|	k48:330940u	0.454198	comp16599_c0_seq1	0.437984	Unigene473_All	0.450484	spindle checkpoint protein Bub1 [Xenopus laevis]	AAK52898	BUB1	Xenopus laevis	spindle checkpoint protein Bub1
gi|32766461|gb|AAH54960|	k45:387491	0.20018	comp3970_c0_seq1	0.19693	Unigene24005_All	0.201499	Vil1-prov protein [Xenopus laevis]	AAH54960	vil1	Xenopus laevis	villin 1
gi|82236564|sp|Q6GPU3|	k45:301830	0.0701293	comp80060_c0_seq1	0.00155924	Unigene90589_All	0.105906	RecName: Full=Denticleless protein homolog B	Q6GPU3	dtl	Xenopus laevis	MGC82606 protein
gi|82123819|sp|P70062|	k45:131505	0.282795	comp15656_c0_seq1	0.298833	Unigene354_All	0.332762	RecName: Full=Transcription factor 7-like 1-A; AltName: Full=HMG box transcription factor 3-A; Short=TCF-3-A; Short=xTcf-3	P70062	tcf7l1-a	Xenopus laevis	transcription factor XTCF-3b
gi|86577710|gb|AAI12949|	k45:280191	0.00215383	comp93060_c0_seq1	0.395577	Unigene107915_All	0.00131734	Fads2 protein [Xenopus laevis]	AAI12949	FADS2	Xenopus laevis	fatty acid desaturase 2
gi|3718033|gb|CAA09373|	k45:102876	0.424744	comp13957_c0_seq1	0.411811	Unigene37954_All	0.444964	XlCdc1 [Xenopus laevis]	CAA09373	Pold2	Xenopus laevis	polymerase (DNA directed), delta 2, regulatory subunit 50kDa
gi|83642779|gb|BAE54371|	k45:373657	0.442312	comp6201_c0_seq2	0.410067	Unigene18510_All	0.423687	semaphorin 6D4 [Xenopus laevis]	BAE54371	SEMA6D	Xenopus laevis	semaphorin 6D4
gi|82241532|sp|Q7ZXB1|	k45:379312	0.253757	comp2258_c0_seq2	0.249338	Unigene32277_All	0.266719	RecName: Full=DNA replication licensing factor mcm7-B; AltName: Full=CDC47 homolog B; AltName: Full=CDC47-2p; AltName: Full=Minichromosome maintenance protein 7-B; Short=xMCM7-B	Q7ZXB1	mcm7-b	Xenopus laevis	DNA replication licensing factor
gi|227908821|ref|NP_001153153|	k45:295735	0.0962603	comp9422_c0_seq1	0.095352	Unigene24548_All	0.0970106	sprouty homolog 1, antagonist of FGF signaling [Xenopus laevis]	NP_001153153	spry1-b	Xenopus laevis	sprouty homolog 1b, antagonist of FGF signaling (Drosophila)
gi|285026443|ref|NP_001165532|	k45:65434	0.0917716	comp111141_c0_seq1	0.112962	Unigene26882_All	0.384081	alpha-2-macroglobulin a [Xenopus laevis]	NP_001165532
gi|38014744|gb|AAH60408|	k45:161462	0.300481	comp31542_c0_seq1	0.290395	Unigene1050_All	0.281657	MGC68588 protein [Xenopus laevis]	AAH60408	HOXD8	Xenopus laevis	hypothetical protein MGC68588
gi|38541382|gb|AAH61944|	k45:361578	0.143947	comp12929_c0_seq1	0.142879	Unigene114687_All	0.034997	Hoxd10 protein [Xenopus laevis]	AAH61944	HOXD10	Xenopus laevis	homeobox protein, Hoxd10
gi|64569|gb|CAA34623|	k45:169570	0.439294	comp47880_c0_seq1	0.266964	Unigene13851_All	0.264966	unnamed protein product [Xenopus laevis]	CAA34623	Nudt6	Xenopus laevis	nudix (nucleoside diphosphate linked moiety X)-type motif 6
gi|212286088|ref|NP_001131049|	k45:329353	0.340607	comp69376_c0_seq1	0.263764	Unigene82391_All	0.40241	12-RF amide peptide [Xenopus laevis]	NP_001131049	12-rfa	Xenopus laevis	12-RF amide peptide
gi|66911165|gb|AAH97662|	k45:11455	0.378697	comp32172_c0_seq1	0.404299	Unigene10717_All	0.411297	LOC733253 protein [Xenopus laevis]	AAH97662	OGG1	Xenopus laevis	hypothetical protein LOC733253
gi|22218318|gb|AAM94631|	k45:364639	0.176125	comp9934_c0_seq1	0.174614	Unigene24799_All	0.186019	integral membrane nucleoporin gp210 [Xenopus laevis]	AAM94631	Nup210	Xenopus laevis	integral membrane nucleoporin gp210
gi|82179233|sp|Q5HZZ6|	k45:316146	0.458213	comp12841_c0_seq1	0.454262	Unigene116648_All	0.463467	RecName: Full=Mediator of RNA polymerase II transcription subunit 8-A; AltName: Full=Mediator complex subunit 8-A	Q5HZZ6	Med8	Xenopus laevis	hypothetical LOC496309
gi|288189908|gb|ADC43261|	k46:351946u	0.360988	comp22464_c0_seq1	0.338011	Unigene33699_All	0.350214	yes-associated protein 65 [Xenopus laevis]	ADC43261
gi|57032548|gb|AAH88926|	k45:220486	0.374682	comp75999_c0_seq1	0.25442	Unigene33858_All	0.379401	LOC496332 protein [Xenopus laevis]	AAH88926	LOC496332	Xenopus laevis	hypothetical LOC496332
gi|68533796|gb|AAH99061|	k45:131175	0.283819	comp70931_c0_seq1	0.219746	Unigene116701_All	0.174381	MGC115718 protein [Xenopus laevis]	AAH99061	ESCO2	Xenopus laevis	XEco2
gi|51895818|gb|AAH81099|	k45:8704	0.490076	comp8668_c0_seq1	0.479595	Unigene16206_All	0.498264	MGC83295 protein [Xenopus laevis]	AAH81099	NUP205	Xenopus laevis	MGC83295 protein
gi|49523106|gb|AAH75141|	k45:377008	0.22985	comp2350_c0_seq1	0.245262	Unigene72737_All	0.266503	MGC81948 protein [Xenopus laevis]	AAH75141
gi|147905121|ref|NP_001090422|	k45:374786	0.427859	comp8464_c0_seq1	0.417735	Unigene23201_All	0.425079	transforming, acidic coiled-coil containing protein 3 [Xenopus laevis]	NP_001090422
gi|22831326|gb|BAC16209|	k45:215266	0.308001	comp13785_c0_seq1	0.330345	Unigene31925_All	0.314638	receptor tyrosine kinase Xror2 [Xenopus laevis]	BAC16209	ROR2	Xenopus laevis	receptor tyrosine kinase Xror2
gi|82249349|sp|Q4QQY7|	k46:36062	0.343901	comp46444_c0_seq1	0.47455	Unigene7204_All	0.344902	RecName: Full=Queuine tRNA-ribosyltransferase; AltName: Full=Guanine insertion enzyme; AltName: Full=tRNA-guanine transglycosylase	Q4QQY7	Qtrt1	Xenopus laevis	hypothetical protein MGC115515
gi|76779739|gb|AAI06458|	k45:373598	0.347593	comp4686_c0_seq1	0.340448	Unigene29655_All	0.348478	MGC131170 protein [Xenopus laevis]	AAI06458	MGC131170	Xenopus laevis	hypothetical protein MGC131170
gi|64785|gb|CAA41573|	k45:289637	0.0257805	comp7981_c0_seq1	0.0362483	Unigene9932_All	0.0347732	homeobox containing peptide Hhox7.1' [Xenopus laevis]	CAA41573	MSX2	Xenopus laevis	msh homeo box homolog 2
gi|82181280|sp|Q66IW8|	k45:144818	0.437948	comp63186_c0_seq1	0.403	Unigene91248_All	0.417843	RecName: Full=Transcription factor IIIB 50 kDa subunit; AltName: Full=B-related factor 2; Short=BRF-2	Q66IW8	BRF2	Xenopus laevis	MGC84252 protein
gi|189217780|ref|NP_001121330|	k51:307911	0.446226	comp1084_c0_seq3	0.389044	Unigene13837_All	0.384184	KH-type splicing regulatory protein [Xenopus laevis]	NP_001121330	khsrp	Xenopus laevis	hypothetical protein LOC100158419
gi|11493740|gb|AAG35631|	k45:148855	0.328893	comp40820_c0_seq1	0.34642	Unigene37542_All	0.368255	DNA polymerase epsilon [Xenopus laevis]	AAG35631	Pole	Xenopus laevis	polymerase (DNA directed), epsilon
gi|83405808|gb|AAI10721|	k45:385715	0.488644	comp4967_c0_seq1	0.485963	Unigene16361_All	0.495222	Unknown (protein for IMAGE:7976113) [Xenopus laevis]	AAI10721
gi|37589354|gb|AAH59296|	k45:53701	0.206201	comp3876_c0_seq2	0.194381	Unigene8981_All	0.211665	MGC68880 protein [Xenopus laevis]	AAH59296	Sox4	Xenopus laevis	hypothetical protein MGC68880
gi|28422240|gb|AAH46863|	k45:373309	0.198706	comp9335_c1_seq1	0.202865	Unigene37485_All	0.285464	Znf703-a protein [Xenopus laevis]	AAH46863	znf703-a	Xenopus laevis	Zinc finger protein 703-A
gi|82201002|sp|Q6GM74|	k54:271678	0.289259	comp221_c0_seq1	0.402554	Unigene59266_All	0.0860347	RecName: Full=Histone H2A.V; AltName: Full=H2A.F/Z	Q6GM74	MGC85536	Xenopus laevis	MGC85536 protein
gi|27882016|gb|AAH43733|	k45:224057	0.276629	comp5582_c0_seq1	0.263361	Unigene17010_All	0.26749	Similar to kinesin family member 22 [Xenopus laevis]	AAH43733
gi|82186203|sp|Q6P286|	k45:43943	0.43699	comp8093_c0_seq1	0.449478	Unigene26326_All	0.47331	RecName: Full=Probable 2-oxoglutarate dehydrogenase E1 component DHKTD1, mitochondrial; AltName: Full=Dehydrogenase E1 and transketolase domain-containing protein 1; Flags: Precursor	Q6P286	DHTKD1	Xenopus laevis	probable 2-oxoglutarate dehydrogenase E1 component DHKTD1, mitochondrial precursor
gi|82241584|sp|Q7ZXX9|	k45:380599	0.344129	comp15076_c1_seq1	0.336183	Unigene7140_All	0.335778	RecName: Full=Ribosome biogenesis protein bop1-B; AltName: Full=Block of proliferation 1 protein B	Q7ZXX9	BOP1	Xenopus laevis	block of proliferation 1
gi|27694951|gb|AAH43880|	k45:218138	0.0567541	comp73738_c0_seq1	0.100912	Unigene91801_All	0.122469	MGC53768 protein [Xenopus laevis]	AAH43880	Dpysl4	Xenopus laevis	similar to Collapsin response mediator protein 3
gi|51703567|gb|AAH81174|	k45:278961	0.140231	comp53982_c0_seq1	0.395513	Unigene7887_All	0.335291	MGC84331 protein [Xenopus laevis]	AAH81174	FAM184A	Xenopus laevis	MGC84331 protein
gi|163915611|gb|AAI57502|	k45:296924	0.449168	comp8691_c0_seq1	0.471221	Unigene8204_All	0.480446	LOC100137683 protein [Xenopus laevis]	AAI57502	SART3	Xenopus laevis	hypothetical protein LOC100137683
gi|47939759|gb|AAH72193|	k49:319469	0.258139	comp5496_c0_seq1	0.356716	Unigene192_All	0.267984	LOC398512 protein [Xenopus laevis]	AAH72193	TOP2A	Xenopus laevis	hypothetical protein LOC398512
gi|51593233|gb|AAH78607|	k53:273211	0.408688	comp2191_c1_seq3	0.436925	Unigene877_All	0.414422	LOC446927 protein [Xenopus laevis]	AAH78607	Apoh	Xenopus laevis	hypothetical protein LOC446927
gi|27370866|gb|AAH41229|	k45:218474	0.476869	comp56968_c0_seq3	0.395452	Unigene9442_All	0.436627	Nprl2-pending-prov protein [Xenopus laevis]	AAH41229	tusc4	Xenopus laevis	nitrogen permase homolog (S. cerevisiae)
gi|66911517|gb|AAH97607|	k45:58110	0.223594	comp79319_c0_seq1	0.21569	Unigene91066_All	0.212994	MGC114842 protein [Xenopus laevis]	AAH97607	c2orf68	Xenopus laevis	UPF0561 protein
gi|68533974|gb|AAH99051|	k45:374243	0.20438	comp47582_c0_seq1	0.179086	Unigene10885_All	0.218624	Wdr76 protein [Xenopus laevis]	AAH99051	WDR76	Xenopus laevis	WD repeat-containing protein 76
gi|147906677|ref|NP_001090384|	k45:336376	0.238404	comp69569_c0_seq1	0.161811	Unigene114681_All	0.241442	nuclease EXOG, mitochondrial precursor [Xenopus laevis]	NP_001090384	exog	Xenopus laevis	endonuclease G-like 1
gi|46329786|gb|AAH68908|	k51:297251u	0.490102	comp15482_c0_seq2	0.452659	Unigene9259_All	0.452048	MGC83107 protein [Xenopus laevis]	AAH68908	IPO11	Xenopus laevis	hypothetical protein MGC83107
gi|28279850|gb|AAH44080|	k52:278030	0.463374	comp1945_c0_seq1	0.460906	Unigene10058_All	0.475192	MGC52697 protein [Xenopus laevis]	AAH44080	ALDH9A1	Xenopus laevis	similar to aldehyde dehydrogenase 9 family, member A1
gi|90108634|gb|1ZLA_H|	k48:324681	0.0846761	comp2380_c0_seq1	0.0968599	Unigene32833_All	0.0939829	Chain H, X-Ray Structure Of A Kaposi's Sarcoma Herpesvirus Lana Peptide Bound To The Nucleosomal Core	1ZLA_H
gi|82180070|sp|Q5U4X3|	k45:82824	0.216817	comp92904_c0_seq1	0.263529	Unigene75795_All	0.402413	RecName: Full=Homeobox protein meis3-A; Short=XMeis3	Q5U4X3	meis3-a	Xenopus laevis	Meis3 homeoprotein
gi|82183626|sp|Q6DJL0|	k53:281222u	0.127737	comp21658_c0_seq1	0.136146	Unigene116729_All	0.0969186	RecName: Full=TOX high mobility group box family member 4-A	Q6DJL0	tox4-a	Xenopus laevis	MGC82070 protein
gi|82179803|sp|Q5RJX2|	k45:316874	0.205631	comp15989_c0_seq1	0.203655	Unigene414_All	0.205688	RecName: Full=Protein FAM171A1; Flags: Precursor	Q5RJX2	fam171a1	Xenopus laevis	hypothetical LOC495830
gi|28839728|gb|AAH47972|	k45:75347	0.346139	comp22395_c0_seq1	0.312528	Unigene16085_All	0.323853	MGC53182 protein [Xenopus laevis]	AAH47972	MGC53182	Xenopus laevis	similar to T-cell activation WD repeat protein
gi|83406066|gb|AAI10929|	k47:340583	0.325017	comp13261_c0_seq1	0.30871	Unigene29958_All	0.229519	LOC446940 protein [Xenopus laevis]	AAI10929	RAD51AP1	Xenopus laevis	hypothetical protein LOC446940
gi|50417530|gb|AAH77491|	k45:376073	0.164436	comp21496_c0_seq1	0.251692	Unigene17410_All	0.270004	Wdhd1 protein [Xenopus laevis]	AAH77491	Wdhd1	Xenopus laevis	WD repeat and HMG-box DNA binding protein 1
gi|54261635|gb|AAH84289|	k52:282091	0.46742	comp316_c2_seq1	0.470063	Unigene67051_All	0.416608	LOC495254 protein [Xenopus laevis]	AAH84289	SFRS9	Xenopus laevis	hypothetical LOC495254
gi|76779851|gb|AAI06027|	k45:144762	0.280556	comp41057_c0_seq2	0.174492	Unigene32555_All	0.319237	MGC115243 protein [Xenopus laevis]	AAI06027	LIMCH1	Xenopus laevis	hypothetical protein MGC115243
gi|49115408|gb|AAH73355|	k45:93785	0.43919	comp80492_c0_seq1	0.302938	Unigene32992_All	0.40239	MGC80773 protein [Xenopus laevis]	AAH73355	ipp	Xenopus laevis	MGC80773 protein
gi|56540952|gb|AAH87454|	k47:342472	0.459328	comp52772_c0_seq1	0.488008	Unigene33981_All	0.496468	LOC496155 protein [Xenopus laevis]	AAH87454	WWTR1	Xenopus laevis	hypothetical LOC496155
gi|29647401|gb|BAC75407|	k45:315733	0.00797496	comp110855_c0_seq1	0.456215	Unigene11023_All	0.371445	IQ motif containing GTPase activating protein 1 [Xenopus laevis]	BAC75407	IQGAP1	Xenopus laevis	IQ motif containing GTPase activating protein 1
gi|71724849|gb|AAZ38886|	k54:263055	0.27096	comp8710_c0_seq4	0.00471448	Unigene31818_All	0.280212	scavenger mRNA decapping enzyme [Xenopus laevis]	AAZ38886	DCPS	Xenopus laevis	scavenger mRNA decapping enzyme
gi|82175412|sp|Q9W602|	k45:362227	0.473765	comp4519_c0_seq1	0.468624	Unigene30407_All	0.356299	RecName: Full=FACT complex subunit SSRP1; AltName: Full=DNA unwinding factor 87 kDa subunit; Short=DUF87; AltName: Full=Facilitates chromatin transcription complex subunit ssrp1; AltName: Full=Structure-specific recognition protein 1	Q9W602	ssrp1	Xenopus laevis	DUF87
gi|147906178|ref|NP_001091285|	k45:177969	0.337804	comp15575_c0_seq1	0.272159	Unigene116709_All	0.277748	cytochrome P450, family 51, subfamily A, polypeptide 1 [Xenopus laevis]	NP_001091285	CYP51A1	Xenopus laevis	hypothetical protein LOC100037098
gi|118763696|gb|AAI28687|	k45:206334	0.296147	comp11037_c0_seq1	0.368966	Unigene5996_All	0.295069	LOC398088 protein [Xenopus laevis]	AAI28687	NCAPG	Xenopus laevis	chromosome condensation protein XCAP-G
gi|47122937|gb|AAH70604|	k46:350823	0.409839	comp22610_c0_seq3	0.41879	Unigene34371_All	0.390356	MGC81292 protein [Xenopus laevis]	AAH70604	Whsc1	Xenopus laevis	hypothetical protein MGC81292
gi|213626793|gb|AAI70125|	k49:310155	0.0650242	comp65612_c0_seq1	0.05934	Unigene82354_All	0.0643681	Fibroblast growth factor 9 (glia-activating factor) [Xenopus laevis]	AAI70125	FGF9	Xenopus laevis	fibroblast growth factor 9 (glia-activating factor)
gi|29612475|gb|AAH49395|	k45:317200	0.346137	comp9752_c0_seq1	0.374331	Unigene32608_All	0.403645	Dnapol-alpha50-prov protein [Xenopus laevis]	AAH49395	PRIM1	Xenopus laevis	primase, polypeptide 1, 49kDa
gi|80476497|gb|AAI08610|	k45:373197	0.377186	comp31533_c0_seq1	0.427155	Unigene16712_All	0.391501	MGC131155 protein [Xenopus laevis]	AAI08610	hltf	Xenopus laevis	hypothetical protein MGC131155
gi|807696|gb|AAC38017|	k45:301454	0.0722763	comp74713_c0_seq1	0.0726067	Unigene116285_All	0.069653	x-Delta-1 [Xenopus laevis]	AAC38017
gi|148234486|ref|NP_001090496|	k45:256364	0.259195	comp11742_c0_seq1	0.263648	Unigene33557_All	0.269284	centromere protein L [Xenopus laevis]	NP_001090496	CENPL	Xenopus laevis	centromere protein L
gi|47124742|gb|AAH70707|	k45:6518	0.273089	comp35441_c0_seq1	0.169734	Unigene5975_All	0.285305	SOX11 protein [Xenopus laevis]	AAH70707	SOX11	Xenopus laevis	XLS13B protein
gi|82236052|sp|Q6DJD8|	k45:220167	0.144109	comp44083_c0_seq1	0.137722	Unigene35305_All	0.141373	RecName: Full=Coronin-2B	Q6DJD8	CORO2B	Xenopus laevis	MGC84457 protein
gi|50414876|gb|AAH77801|	k45:382066	0.483216	comp2285_c0_seq2	0.425231	Unigene31583_All	0.472341	Ube2e2 protein [Xenopus laevis]	AAH77801
gi|229892277|ref|NP_001153152|	k45:169635	0.251037	comp78670_c0_seq1	0.237304	Unigene116018_All	0.274344	glutamate receptor 2 [Xenopus laevis]	NP_001153152	GRIA2	Xenopus laevis	glutamate receptor, ionotropic, AMPA 2
gi|6851371|gb|AAF29531|	k45:173319	0.0946266	comp45220_c0_seq1	0.223546	Unigene28974_All	0.125727	pituitary homeobox gene 1 paired-like homeodomain transcription factor [Xenopus laevis]	AAF29531	pitX1	Xenopus laevis	pituitary homeobox gene 1 paired-likehomeodomain transcription factor
gi|68534800|gb|AAH98971|	k45:264682	0.270955	comp100119_c0_seq1	0.349035	Unigene36332_All	0.394184	MGC114774 protein [Xenopus laevis]	AAH98971	GAS8	Xenopus laevis	hypothetical protein MGC114774
gi|47123207|gb|AAH70853|	k46:353332	0.394513	comp22523_c0_seq1	0.3651	Unigene561_All	0.342021	LOC431931 protein [Xenopus laevis]	AAH70853	TTC5	Xenopus laevis	hypothetical protein LOC431931
gi|54038583|gb|AAH84274|	k45:373664	0.0945611	comp39763_c0_seq1	0.086147	Unigene8532_All	0.132392	LOC495101 protein [Xenopus laevis]	AAH84274	ABTB2	Xenopus laevis	hypothetical LOC495101
gi|168693493|ref|NP_001108263|	k45:29924	0.244213	comp38575_c0_seq1	0.181867	Unigene9782_All	0.18639	transmembrane protein 237 [Xenopus laevis]	NP_001108263	Als2cr4	Xenopus laevis	hypothetical protein LOC100137642
gi|49257640|gb|AAH74292|	k45:155972	0.259203	comp54032_c0_seq1	0.259593	Unigene11751_All	0.293621	MGC84083 protein [Xenopus laevis]	AAH74292	Dusp14	Xenopus laevis	MGC84083 protein
gi|47125215|gb|AAH70764|	k45:384273	0.380156	comp38450_c0_seq1	0.438548	Unigene25571_All	0.368022	MGC83792 protein [Xenopus laevis]	AAH70764	rpap1	Xenopus laevis	hypothetical protein MGC83792
gi|49116088|gb|AAH73732|	k45:170070	0.148985	comp63664_c0_seq1	0.169445	Unigene114219_All	0.262405	Xripalpha protein [Xenopus laevis]	AAH73732	RPAIN	Xenopus laevis	RPA interacting protein alpha
gi|148229431|ref|NP_001091335|	k45:173886	0.42707	comp14964_c0_seq1	0.404496	Unigene38687_All	0.413386	thyroid hormone receptor interactor 13 [Xenopus laevis]	NP_001091335	Trip13	Xenopus laevis	hypothetical protein LOC100037172
gi|82179347|sp|Q5M7D4|	k45:225590	0.359944	comp55597_c0_seq2	0.388354	Unigene73589_All	0.460886	RecName: Full=Protein canopy homolog 1; Flags: Precursor	Q5M7D4	CNPY1	Xenopus laevis	hypothetical LOC496234
gi|55153988|gb|AAH85208|	k45:236528	0.317901	comp53895_c0_seq1	0.243442	Unigene30732_All	0.261548	LOC495509 protein [Xenopus laevis]	AAH85208	pcsk9	Xenopus laevis	hypothetical LOC495509
gi|148236031|ref|NP_001090569|	k46:354154	0.288394	comp37700_c0_seq1	0.261572	Unigene25665_All	0.291969	teashirt zinc finger homeobox 3 [Xenopus laevis]	NP_001090569	TSHZ3	Xenopus laevis	Tsh3
gi|5262975|gb|CAB45875|	k45:16442	0.0488663	comp12026_c0_seq1	0.0512	Unigene116352_All	0.0536512	Frizzled 7 protein [Xenopus laevis]	CAB45875	FZD7	Xenopus laevis	frizzled homolog 7 (Drosophila)
gi|224493104|gb|B1H1W9|	k45:182920	0.00182262	comp87334_c0_seq1	0.182605	Unigene88016_All	0.0928144	RecName: Full=Protein kintoun; AltName: Full=Dynein assembly factor 2, axonemal	B1H1W9	c14orf104	Xenopus laevis	Protein kintoun
gi|6006630|gb|CAB56858|	k45:364883	0.128782	comp8678_c0_seq1	0.136537	Unigene6748_All	0.131603	BAMBI protein [Xenopus laevis]	CAB56858	BAMBI	Xenopus laevis	BAMBI protein (TGF-beta signalling)
gi|54311379|gb|AAH84765|	k45:383498	0.00038915	comp2875_c0_seq1	0.089312	Unigene40264_All	0.00138723	MGC81771 protein [Xenopus laevis]	AAH84765	MGC81771	Xenopus laevis	hypothetical protein MGC81771
gi|51261989|gb|AAH80060|	k45:335202	0.179587	comp26057_c0_seq1	0.173763	Unigene1221_All	0.212573	MGC84026 protein [Xenopus laevis]	AAH80060	MLLT1	Xenopus laevis	MGC84026 protein
gi|66910848|gb|AAH97862|	k45:226758	0.373232	comp21806_c0_seq1	0.410696	Unigene8908_All	0.43649	MGC115621 protein [Xenopus laevis]	AAH97862	utp18	Xenopus laevis	hypothetical protein MGC115621
gi|47125230|gb|AAH70808|	k48:328878	0.437875	comp12467_c0_seq1	0.45057	Unigene16069_All	0.444601	Myb1 protein [Xenopus laevis]	AAH70808	MYBL2	Xenopus laevis	myb-related protein 1
gi|49118426|gb|AAH73421|	k45:386855	0.419999	comp33423_c0_seq1	0.467076	Unigene25844_All	0.438948	MGC80898 protein [Xenopus laevis]	AAH73421	BRD1	Xenopus laevis	MGC80898 protein
gi|62825974|gb|AAH94175|	k45:211934	0.298154	comp110979_c0_seq1	0.00397502	Unigene105460_All	0.00200017	LOC734214 protein [Xenopus laevis]	AAH94175	WFIKKN2	Xenopus laevis	hypothetical protein LOC734214
gi|148234310|ref|NP_001090338|	k45:92575	0.205546	comp87890_c0_seq1	0.20456	Unigene27303_All	0.208101	follistatin-like 3 glycoprotein [Xenopus laevis]	NP_001090338	FSTL3	Xenopus laevis	follistatin-like 3 glycoprotein
gi|28422515|gb|AAH46953|	k45:106610	0.424629	comp22291_c0_seq1	0.447429	Unigene24574_All	0.3903	MGC53471 protein [Xenopus laevis]	AAH46953	enc1.2	Xenopus laevis	similar to ectodermal-neural cortex (with BTB-like domain)
gi|76779666|gb|AAI06634|	k45:252168	0.421743	comp14165_c0_seq1	0.430935	Unigene10160_All	0.438396	MGC52847 protein [Xenopus laevis]	AAI06634	EXOSC8	Xenopus laevis	hypothetical protein MGC52847
gi|82227293|sp|Q4VYR7|	k54:274772u	0.319723	comp33029_c0_seq1	0.30367	Unigene10371_All	0.299009	RecName: Full=Forkhead box protein P4; AltName: Full=XlFoxP4	Q4VYR7	foxp4	Xenopus laevis	forkhead box transcription factor
gi|28558767|sp|P28699|	k52:297697u	0.211976	comp6095_c0_seq2	0.119626	Unigene17127_All	0.226598	RecName: Full=Retinoic acid receptor gamma; Short=RAR-gamma; AltName: Full=Nuclear receptor subfamily 1 group B member 3	P28699	rarg	Xenopus laevis	retinoic acid receptor gamma isoform 2.1
gi|49257286|gb|AAH72932|	k54:275205u	0.130539	comp2258_c0_seq4	0.28181	Unigene5577_All	0.216699	LOC397852 protein [Xenopus laevis]	AAH72932	mcm7-a	Xenopus laevis	XMCM7
gi|2501704|sp|Q91660|	k45:212310	0.154874	comp8920_c0_seq1	0.159894	Unigene16127_All	0.137451	RecName: Full=Zinc finger protein GLI3; AltName: Full=Neural-specific DNA-binding protein xGLI3; Short=xGLI-3	Q91660	Gli3	Xenopus laevis	neural specific DNA binding protein
gi|82211796|sp|Q8AVU2|	k45:213826	0.431842	comp9032_c0_seq1	0.426403	Unigene32855_All	0.435159	RecName: Full=Ubiquitin-conjugating enzyme E2 S-B; AltName: Full=Ubiquitin carrier protein S-B; AltName: Full=Ubiquitin-protein ligase S-B	Q8AVU2	ube2s.1	Xenopus laevis	hypothetical protein MGC52831
gi|67678277|gb|AAH97912|	k45:25760	0.466975	comp17005_c0_seq1	0.463753	Unigene34144_All	0.482832	MGC115711 protein [Xenopus laevis]	AAH97912	COQ6	Xenopus laevis	hypothetical protein MGC115711
gi|49118647|gb|AAH73670|	k45:242899	0.0374956	comp46876_c0_seq1	0.0373395	Unigene116655_All	0.0377327	MGC83026 protein [Xenopus laevis]	AAH73670	Alcam	Xenopus laevis	MGC83026 protein
gi|68533761|gb|AAH99014|	k45:245484	0.350697	comp70983_c0_seq1	0.329587	Unigene23766_All	0.309492	MGC115453 protein [Xenopus laevis]	AAH99014	Rad52	Xenopus laevis	hypothetical protein MGC115453
gi|32454253|gb|AAP82925|	k45:35690	0.000496539	comp61775_c0_seq1	0.00102692	Unigene111914_All	0.000370706	preprosomatostatin 1a [Xenopus laevis]	AAP82925	sst	Xenopus laevis	preprosomatostatin 1a
gi|50415278|gb|AAH77467|	k45:91108	0.264967	comp71652_c0_seq1	0.348981	Unigene13259_All	0.29057	MGC82459 protein [Xenopus laevis]	AAH77467	MGC82459	Xenopus laevis	MGC82459 protein
gi|28175646|gb|AAH45214|	k45:381382	0.182157	comp76563_c0_seq1	0.20339	Unigene7554_All	0.172427	MGC52940 protein [Xenopus laevis]	AAH45214	VILL	Xenopus laevis	similar to villin 1
gi|71152035|sp|Q52KW8|	k45:375316	0.33991	comp4355_c0_seq1	0.326576	Unigene531_All	0.337161	RecName: Full=Protein RCC2 homolog	Q52KW8	RCC2	Xenopus laevis	hypothetical protein MGC115292
gi|40715951|gb|AAR88650|	k45:100533	0.397423	comp6435_c0_seq2	0.409907	Unigene6576_All	0.386272	kinetochore protein Spc25 [Xenopus laevis]	AAR88650	spc25	Xenopus laevis	kinetochore protein Spc25
gi|82176436|sp|Q7ZWS1|	k45:381397	0.432146	comp10319_c0_seq1	0.452161	Unigene32258_All	0.463801	RecName: Full=tRNA-dihydrouridine synthase 3-like	Q7ZWS1	dus3l	Xenopus laevis	hypothetical protein MGC53781
gi|82180448|sp|Q5XHA8|	k45:79728	0.447806	comp3512_c0_seq1	0.468524	Unigene8350_All	0.476653	RecName: Full=CTP synthase 1-A; AltName: Full=CTP synthetase 1-A; AltName: Full=UTP--ammonia ligase 1-A	Q5XHA8	ctps-a	Xenopus laevis	CTP synthase 1-A
gi|49116637|gb|AAH73459|	k46:337174	0.411647	comp4819_c0_seq1	0.364618	Unigene32268_All	0.400208	MGC80969 protein [Xenopus laevis]	AAH73459	ZC3H10	Xenopus laevis	MGC80969 protein
gi|49118333|gb|AAH73337|	k45:244873	0.417294	comp66053_c0_seq1	0.435044	Unigene36100_All	0.438961	MGC80749 protein [Xenopus laevis]	AAH73337	Klhdc8a	Xenopus laevis	MGC80749 protein
gi|189217796|ref|NP_001121338|	k45:95000	0.30332	comp16175_c0_seq1	0.330932	Unigene10385_All	0.316538	ATPase family, AAA domain containing 2B [Xenopus laevis]	NP_001121338	atad2b	Xenopus laevis	hypothetical protein LOC100158428
gi|120577604|gb|AAI30108|	k45:109591	0.149028	comp80149_c0_seq1	0.0592999	Unigene88176_All	0.0670874	LOC100037012 protein [Xenopus laevis]	AAI30108	F12	Xenopus laevis	hypothetical protein LOC100037012
gi|205360892|ref|NP_001128552|	k45:225245	0.357663	comp94285_c0_seq1	0.273755	Unigene23814_All	0.354991	Rho guanine nucleotide exchange factor 19 [Xenopus laevis]	NP_001128552	xwgef	Xenopus laevis	Rho guanine nucleotide exchange factor 19
gi|213625380|gb|AAI70478|	k53:278967u	0.163838	comp34201_c0_seq1	0.14205	Unigene27130_All	0.206923	Slit2-a protein [Xenopus laevis]	AAI70478	Slit2	Xenopus laevis	slit homolog 2 (Drosophila)
gi|239509228|gb|ACR81597|	k45:189847	0.37253	comp70895_c0_seq1	0.197668	Unigene7379_All	0.391523	calcium channel voltage-dependent T type Cav3.1, alpha 1g subunit [Xenopus laevis]	ACR81597
gi|52221204|gb|AAH82667|	k45:337908	0.0384757	comp64120_c0_seq1	0.0593223	Unigene115911_All	0.0613751	LOC397764 protein [Xenopus laevis]	AAH82667	LOC397764	Xenopus laevis	nrp-1B
gi|282158049|ref|NP_001164069|	k45:157085	0.350682	comp51144_c0_seq1	0.281966	Unigene20066_All	0.298898	roundabout, axon guidance receptor, homolog 3 [Xenopus laevis]	NP_001164069
gi|213626301|gb|AAI70554|	k46:359479u	0.434354	comp12911_c0_seq1	0.41849	Unigene33951_All	0.417446	Unknown (protein for MGC:197281) [Xenopus laevis]	AAI70554
gi|3046814|gb|CAA68032|	k45:381856	0.430424	comp11654_c0_seq1	0.399787	Unigene2363_All	0.434295	utrophin, or dystrophin-related protein 1 [Xenopus laevis]	CAA68032	LOC398351	Xenopus laevis	utrophin, or dystrophin-related protein 1
gi|49036444|sp|P70032|	k45:155166	0.191299	comp5023_c0_seq1	0.188667	Unigene178_All	0.192471	RecName: Full=Serine/threonine-protein kinase PLK1; AltName: Full=Plx1; AltName: Full=Polo-like kinase 1; Short=PLK-1	P70032	PLK1	Xenopus laevis	polo-like kinase (Drosophila)
gi|50414914|gb|AAH77828|	k54:274607	0.456959	comp824_c0_seq2	0.434827	Unigene10045_All	0.349299	Unknown (protein for MGC:80491) [Xenopus laevis]	AAH77828
gi|67514211|gb|AAH98179|	k45:387659	0.37935	comp11094_c0_seq1	0.365562	Unigene10035_All	0.367108	MGC115007 protein [Xenopus laevis]	AAH98179	RFC3	Xenopus laevis	hypothetical protein MGC115007
gi|71800659|gb|AAZ41379|	k45:336539	0.190452	comp50543_c0_seq1	0.193522	Unigene3195_All	0.197896	PIF1 [Xenopus laevis]	AAZ41379	PIF1	Xenopus laevis	PIF1
gi|49117152|gb|AAH72837|	k45:230689	0.0567772	comp53940_c0_seq1	0.243348	Unigene114159_All	0.371382	MGC80203 protein [Xenopus laevis]	AAH72837	MGC80203	Xenopus laevis	MGC80203 protein
gi|49115764|gb|AAH73519|	k54:271107u	0.403824	comp14000_c0_seq1	0.412937	Unigene23947_All	0.40171	MGC82760 protein [Xenopus laevis]	AAH73519	MGC82760	Xenopus laevis	MGC82760 protein
gi|6689570|gb|CAB65512|	k45:198906	0.268697	comp52910_c0_seq1	0.292312	Unigene7322_All	0.306273	eph receptor tyrosine kinase [Xenopus laevis]	CAB65512	ephb4a	Xenopus laevis	eph receptor tyrosine kinase
gi|82245524|sp|Q90Z04|	k54:261792u	0.352482	comp11121_c0_seq2	0.351189	Unigene35050_All	0.35839	RecName: Full=Cell adhesion molecule-related/down-regulated by oncogenes; Flags: Precursor	Q90Z04	cdon	Xenopus laevis	cell adhesion molecule-related/down-regulated by oncogenes
gi|82183649|sp|Q6DJP7|	k45:27109	0.462377	comp11257_c0_seq1	0.488589	Unigene18741_All	0.498585	RecName: Full=Cleavage and polyadenylation specificity factor subunit 4	Q6DJP7	CPSF4	Xenopus laevis	MGC81862 protein
gi|20384677|gb|AAK38166|	k45:386001	0.405376	comp25884_c0_seq1	0.454306	Unigene29609_All	0.417847	semaphorin 3A [Xenopus laevis]	AAK38166	SEMA3A	Xenopus laevis	sema domain, immunoglobulin domain (Ig), short basic domain, secreted, (semaphorin) 3A
gi|71681260|gb|AAI00220|	k45:68681	0.456862	comp27125_c0_seq1	0.465141	Unigene8403_All	0.484811	MGC114978 protein [Xenopus laevis]	AAI00220	hsd17b7	Xenopus laevis	hypothetical protein MGC114978
gi|82180841|sp|Q640F2|	k45:9224	0.238439	comp16637_c0_seq1	0.283106	Unigene112745_All	0.157438	RecName: Full=SHC SH2 domain-binding protein 1 homolog B	Q640F2	SHCBP1	Xenopus laevis	hypothetical LOC494685
gi|47939837|gb|AAH72344|	k45:363961	0.302296	comp7784_c0_seq2	0.302448	Unigene24024_All	0.310162	MGC81165 protein [Xenopus laevis]	AAH72344	MGC81165	Xenopus laevis	hypothetical protein MGC81165
gi|148233954|ref|NP_001091183|	k45:376347	0.100882	comp13379_c0_seq1	0.108953	Unigene19372_All	0.110829	keratin 5, gene 6 [Xenopus laevis]	NP_001091183	LOC100036944	Xenopus laevis	hypothetical protein LOC100036944
gi|8979886|gb|CAB96791|	k49:323940	0.401045	comp64420_c0_seq1	0.241315	Unigene14075_All	0.38588	bHLH protein Hesr-1/Hey1 [Xenopus laevis]	CAB96791	HEY1	Xenopus laevis	hairy/enhancer-of-split related with YRPW motif 1
gi|870730|gb|AAA69771|	k45:116921	0.238462	comp94691_c0_seq1	0.395682	Unigene113951_All	0.362117	integrin alpha 3 subunit [Xenopus laevis]	AAA69771	ITGA3	Xenopus laevis	integrin alpha 3 subunit
gi|68565151|sp|Q5XG21|	k45:267437	0.291129	comp12470_c0_seq1	0.280622	Unigene26496_All	0.286928	RecName: Full=Sororin-B; AltName: Full=Cell division cycle-associated protein 5-B	Q5XG21	cdca5-b	Xenopus laevis	hypothetical LOC495231
gi|9837363|gb|AAG00545|	k45:189592	0.0993279	comp62371_c0_seq1	0.0424369	Unigene115524_All	0.0431168	Na/K ATPase beta subunit [Xenopus laevis]	AAG00545
gi|28374172|gb|AAH46274|	k53:278410	0.222698	comp5627_c0_seq1	0.184605	Unigene17143_All	0.198167	Mcm2-prov protein [Xenopus laevis]	AAH46274	mcm2	Xenopus laevis	DNA replication licensing factor MCM2
gi|148227966|ref|NP_001091260|	k45:155860	0.378033	comp25517_c0_seq1	0.312927	Unigene10557_All	0.29507	SIVA1, apoptosis-inducing factor [Xenopus laevis]	NP_001091260	SIVA1	Xenopus laevis	hypothetical protein LOC100037065
gi|148229667|ref|NP_001080952|	k46:30272	0.167646	comp35591_c0_seq1	0.125502	Unigene83671_All	0.402385	thyroid hormone down-regulated protein (gene 18) [Xenopus laevis]	NP_001080952	thdl18	Xenopus laevis	thyroid hormone down-regulated protein (gene 18)
gi|82178902|sp|Q5EAU9|	k45:362962	0.420151	comp23077_c0_seq5	0.488583	Unigene115869_All	0.435905	RecName: Full=Regulator of microtubule dynamics protein 3; Short=RMD-3; AltName: Full=Protein FAM82A2; AltName: Full=Protein FAM82C	Q5EAU9	FAM82A2	Xenopus laevis	microtubule-associated protein
gene_id	trans_id	trans_ratio	trinity_id	trinity_ratio	soap_id	soap_ratio	1
gi|51703593|gb|AAH81215|	k45:383775	0.404186	comp35047_c0_seq1	0.413299	Unigene32943_All	0.435886	Tmem177 protein [Xenopus laevis]	AAH81215	Tmem177	Xenopus laevis	Transmembrane protein 177
gi|83405075|gb|AAI10706|	k45:9129	0.224962	comp51884_c0_seq1	0.234185	Unigene2444_All	0.253329	LOC446284 protein [Xenopus laevis]	AAI10706	NCAPG2	Xenopus laevis	hypothetical protein LOC446284
gi|49899007|gb|AAH76715|	k45:261819	0.363812	comp3807_c0_seq1	0.359435	Unigene24116_All	0.378652	ISWI protein [Xenopus laevis]	AAH76715	SMARCA5	Xenopus laevis	imitation switch ISWI
gi|47123230|gb|AAH70872|	k45:225526	0.222132	comp30378_c0_seq1	0.162142	Unigene116686_All	0.12962	LOC431925 protein [Xenopus laevis]	AAH70872	ESPL1	Xenopus laevis	hypothetical protein LOC431925
gi|37747728|gb|AAH59990|	k45:349869	0.232372	comp24914_c0_seq2	0.237321	Unigene33475_All	0.251477	MGC68696 protein [Xenopus laevis]	AAH59990	MGC68696	Xenopus laevis	hypothetical protein MGC68696
gi|163914503|ref|NP_001106335|	k45:321916	0.105972	comp37779_c0_seq1	0.109134	Unigene20936_All	0.11044	ecto-NOX disulfide-thiol exchanger 1 [Xenopus laevis]	NP_001106335	ENOX1	Xenopus laevis	hypothetical protein LOC100127295
gi|8250566|gb|AAC59743|	k45:215009	0.159791	comp29382_c0_seq1	0.208422	Unigene25188_All	0.224575	kinesin central motor 1 XKCM1 [Xenopus laevis]	AAC59743	KIF2C	Xenopus laevis	kinesin family member 2C
gi|168693505|ref|NP_001108269|	k45:26851	0.077925	comp20563_c0_seq1	0.122131	Unigene5642_All	0.124266	hypothetical protein LOC100137650 [Xenopus laevis]	NP_001108269	LOC100137650	Xenopus laevis	hypothetical protein LOC100137650
gi|80478540|gb|AAI08598|	k45:102325	0.339554	comp30396_c0_seq1	0.291226	Unigene6495_All	0.314033	MGC131108 protein [Xenopus laevis]	AAI08598	MGC131108	Xenopus laevis	hypothetical protein MGC131108
gi|37194905|gb|AAH58202|	k45:37430	0.452745	comp20228_c0_seq1	0.438108	Unigene55524_All	0.460898	MGC68570 protein [Xenopus laevis]	AAH58202	NXT2	Xenopus laevis	NTF2-like export factor 1
gi|171460966|ref|NP_001116356|	k45:278920	0.447091	comp71711_c0_seq1	0.47462	Unigene28000_All	0.459859	outer dense fiber protein 2-like [Xenopus laevis]	NP_001116356	Odf2l	Xenopus laevis	Outer dense fiber protein 2-like
gi|82129518|sp|Q704U0|	k45:9106	0.490926	comp20883_c0_seq1	0.493764	Unigene38086_All	0.499228	RecName: Full=Exportin-7-A	Q704U0	xpo7-a	Xenopus laevis	exportin 7
gi|148231601|ref|NP_001090487|	k46:358653u	0.387171	comp9473_c0_seq1	0.35258	Unigene10122_All	0.358695	NIF3 NGG1 interacting factor 3-like 1 [Xenopus laevis]	NP_001090487	Nif3l1	Xenopus laevis	hypothetical protein MGC154449
gi|28436858|gb|AAH46720|	k45:363169	0.141737	comp13570_c0_seq1	0.163918	Unigene116421_All	0.430675	MGC53721 protein [Xenopus laevis]	AAH46720	MGC53721	Xenopus laevis	similar to junctional adhesion molecule 1
gi|213623230|gb|AAI69463|	k45:6030	0.275122	comp47564_c0_seq1	0.368241	Unigene1587_All	0.353795	Hypothetical protein LOC100127259 [Xenopus laevis]	AAI69463	LOC100127259	Xenopus laevis	hypothetical protein LOC100127259
gi|68534342|gb|AAH98993|	k53:270250u	0.460045	comp15872_c0_seq1	0.470736	Unigene55290_All	0.480607	MGC114996 protein [Xenopus laevis]	AAH98993	MGC114996	Xenopus laevis	hypothetical protein MGC114996
gi|71679865|gb|AAI00202|	k45:184579	0.418887	comp60098_c0_seq1	0.448983	Unigene5246_All	0.332981	MGC114836 protein [Xenopus laevis]	AAI00202	COPS7B	Xenopus laevis	hypothetical protein MGC114836
gi|76780032|gb|AAI06636|	k45:254473	0.28198	comp16548_c0_seq1	0.306885	Unigene9125_All	0.317662	LOC397927 protein [Xenopus laevis]	AAI06636	Melk	Xenopus laevis	maternal embryonic leucine zipper kinase
gi|82185363|sp|Q6NTJ3|	k45:263584	0.300598	comp50495_c0_seq1	0.395496	Unigene24525_All	0.329955	RecName: Full=Serine/threonine-protein kinase greatwall; Short=GW; Short=GWL; AltName: Full=Microtubule-associated serine/threonine-protein kinase-like; Short=MAST-L	Q6NTJ3	MASTL	Xenopus laevis	hypothetical protein MGC83260
gi|83318359|gb|AAI08889|	k45:387776	0.500526	comp2022_c0_seq1	0.481124	Unigene32489_All	0.448414	LOC733436 protein [Xenopus laevis]	AAI08889	DKC1	Xenopus laevis	hypothetical protein LOC733436
gi|17366056|sp|Q9DEY9|	k45:243276	0.148998	comp51765_c0_seq1	0.152079	Unigene28889_All	0.249748	RecName: Full=Bloom syndrome protein homolog; Short=xBLM; AltName: Full=RecQ helicase homolog	Q9DEY9	Blm	Xenopus laevis	Bloom syndrome
gi|66910671|gb|AAH97504|	k45:157831	0.00174448	comp94626_c0_seq1	0.296749	Unigene35759_All	0.164633	LOC398159 protein [Xenopus laevis]	AAH97504	E2F3	Xenopus laevis	transcription factor E2F
gi|66911155|gb|AAH97625|	k45:217032	0.26495	comp11707_c0_seq10	0.237138	Unigene13165_All	0.402319	LOC443664 protein [Xenopus laevis]	AAH97625	CELA3A	Xenopus laevis	hypothetical protein LOC443664
gi|94730364|sp|P23437|	k45:377226	0.468866	comp12513_c0_seq1	0.486308	Unigene16475_All	0.483677	RecName: Full=Cyclin-dependent kinase 2; AltName: Full=CDC2 homolog Eg1 protein kinase; AltName: Full=Cell division protein kinase 2	P23437	Cdk2	Xenopus laevis	Eg1 protein
gi|33355508|gb|AAQ16163|	k45:198457	0.000566385	comp54843_c0_seq1	0.000945603	Unigene113532_All	0.000346122	GD3 synthase long isoform [Xenopus laevis]	AAQ16163	ST8SIA1	Xenopus laevis	alpha-2,8-sialyltransferase ST8Sia-I
gi|66912092|gb|AAH97886|	k45:224204	0.304673	comp14393_c0_seq1	0.319424	Unigene1003_All	0.31111	MGC115667 protein [Xenopus laevis]	AAH97886	C9orf41	Xenopus laevis	hypothetical protein MGC115667
gi|65066|gb|CAA47665|	k45:365236	0.384748	comp8401_c1_seq1	0.39797	Unigene32133_All	0.40337	replication protein A (RPA) [Xenopus laevis]	CAA47665	RPA1	Xenopus laevis	replication protein A (RPA)
gi|82181015|sp|Q642Q1|	k45:115242	0.4497	comp8794_c0_seq1	0.431456	Unigene2319_All	0.437256	RecName: Full=SUMO-activating enzyme subunit 2-A; AltName: Full=Ubiquitin-like 1-activating enzyme E1B-A	Q642Q1	UBA2	Xenopus laevis	SUMO-activating enzyme subunit 2-B
gi|148232718|ref|NP_001083776|	k45:340471	0.307957	comp16609_c0_seq1	0.315302	Unigene2565_All	0.346216	jagged 1 [Xenopus laevis]	NP_001083776	JAG1	Xenopus laevis	X-Serrate-1 protein
gi|80972563|gb|ABB53223|	k45:153651	0.437993	comp31088_c0_seq1	0.423738	Unigene5527_All	0.426901	S-phase kinase-associated protein 2 [Xenopus laevis]	ABB53223	Skp2	Xenopus laevis	S-phase kinase-associated protein 2
gi|37747710|gb|AAH59985|	k45:388899	0.0995147	comp3745_c0_seq1	0.102045	Unigene7415_All	0.129578	MGC68682 protein [Xenopus laevis]	AAH59985	dusp6	Xenopus laevis	MAP kinase phosphatase X17C
gi|47125104|gb|AAH70548|	k45:146609	0.254103	comp35357_c0_seq1	0.35479	Unigene22930_All	0.290602	LOC398196 protein [Xenopus laevis]	AAH70548	Mcm10	Xenopus laevis	Mcm10p
gi|32450058|gb|AAH54159|	k54:279372	0.0859839	comp260_c0_seq1	0.127696	Unigene2898_All	0.0530593	Stmn1-prov protein [Xenopus laevis]	AAH54159	STMN1	Xenopus laevis	stathmin 1/oncoprotein 18
gi|54311317|gb|AAH84736|	k47:335080u	0.465936	comp26008_c0_seq1	0.462451	Unigene114997_All	0.054869	LOC495289 protein [Xenopus laevis]	AAH84736	Sult1c2	Xenopus laevis	hypothetical LOC495289
gi|54035098|gb|AAH84070|	k45:377099	0.471008	comp22145_c0_seq1	0.47003	Unigene116563_All	0.472659	LOC494987 protein [Xenopus laevis]	AAH84070	LOC494987	Xenopus laevis	hypothetical LOC494987
gi|148236159|ref|NP_001079349|	k45:177140	0.0851762	comp51366_c0_seq1	0.0847263	Unigene113915_All	0.25869	sal-like 3 [Xenopus laevis]	NP_001079349	sall3	Xenopus laevis	zinc finger protein (Xsal-1), homolog of the region specific homeotic gene spalt
gi|57032532|gb|AAH88950|	k45:196653	0.296032	comp4454_c0_seq1	0.323887	Unigene34151_All	0.339811	LOC397742 protein [Xenopus laevis]	AAH88950	ccnb1.2	Xenopus laevis	C-B1
gi|77748477|gb|AAI06225|	k45:71122	0.186568	comp5550_c0_seq1	0.189963	Unigene24611_All	0.19271	LOC496168 protein [Xenopus laevis]	AAI06225	Gstz1	Xenopus laevis	hypothetical LOC496168
gi|82210072|sp|Q801S8|	k53:287836	0.474788	comp553_c0_seq1	0.491435	Unigene13326_All	0.500035	RecName: Full=Collagen alpha-1(VI) chain; Flags: Precursor	Q801S8	COL6A1	Xenopus laevis	procollagen, type VI, alpha 1
gi|27696875|gb|AAH43778|	k45:386321	0.324729	comp910_c0_seq1	0.303981	Unigene23437_All	0.330173	Kpna2-prov protein [Xenopus laevis]	AAH43778
gi|50416413|gb|AAH77308|	k45:388449	0.263462	comp6593_c0_seq1	0.21521	Unigene303_All	0.281589	Cyp27a1-prov protein [Xenopus laevis]	AAH77308
gi|82201548|sp|Q6IRB2|	k45:243402	0.219426	comp42502_c0_seq1	0.121674	Unigene14850_All	0.251912	RecName: Full=Transcription factor HES-1-A; AltName: Full=Hairy and enhancer of split 1-A; AltName: Full=Protein hairy-1; Short=Xhairy-1; Short=Xhairy1; Short=Xlh1	Q6IRB2	hes1	Xenopus laevis	hairy1
gi|153791867|ref|NP_001093373|	k45:336211	0.364044	comp8379_c0_seq1	0.471582	Unigene6101_All	0.479743	processing of precursor 5, ribonuclease P/MRP subunit [Xenopus laevis]	NP_001093373	pop5	Xenopus laevis	hypothetical protein LOC100101322
gi|27463040|gb|AAO15687|	k45:161999	0.108403	comp56838_c0_seq1	0.0878699	Unigene90385_All	0.104966	Riddle 2 [Xenopus laevis]	AAO15687	rdd2	Xenopus laevis	Riddle 2
gi|797385|gb|AAB32580|	k53:149905	0.368163	comp342_c0_seq3	0.364292	Unigene67860_All	0.2974	xCRABP [Xenopus laevis]	AAB32580	crabp2	Xenopus laevis	cellular retinoic acid binding protein 2
gi|47507426|gb|AAH71005|	k45:68391	0.198726	comp101458_c0_seq1	0.197752	Unigene90276_All	0.185692	MGC80043 protein [Xenopus laevis]	AAH71005	homez	Xenopus laevis	hypothetical protein MGC80043
gi|33417154|gb|AAH56099|	k45:326203	0.0959392	comp38730_c0_seq1	0.133317	Unigene33227_All	0.13411	MGC69111 protein [Xenopus laevis]	AAH56099	poc1a	Xenopus laevis	hypothetical protein MGC69111
gi|147907340|ref|NP_001090477|	k46:359566	0.394921	comp1336_c0_seq1	0.391662	Unigene25298_All	0.374251	centromere protein V [Xenopus laevis]	NP_001090477	CENPV	Xenopus laevis	nuclear protein p30 (5G170)
gi|59797924|sp|Q66KU1|	k45:364864	0.277038	comp4806_c0_seq1	0.275703	Unigene16087_All	0.279562	RecName: Full=C-type lectin domain family 3 member A homolog; AltName: Full=C-type lectin superfamily member 1 homolog; Flags: Precursor	Q66KU1	CLEC3A	Xenopus laevis	MGC85438 protein
gi|3024120|sp|P79937|	k45:344066	0.00186909	comp116176_c0_seq1	0.00186104	Unigene91258_All	0.000890954	RecName: Full=Homeobox protein Meis1; Short=XMeis1	P79937	MEIS1	Xenopus laevis	XMeis1-2 protein
gi|28302179|gb|AAH46665|	k48:325348	0.416442	comp2852_c0_seq1	0.473646	Unigene1092_All	0.464081	MGC52970 protein [Xenopus laevis]	AAH46665	MGC52970	Xenopus laevis	similar to RU2S
gi|47123880|gb|AAH70611|	k50:312540u	0.423057	comp23497_c0_seq6	0.340795	Unigene38410_All	0.468044	XZFY-1 protein [Xenopus laevis]	AAH70611	ZFX	Xenopus laevis	zinc finger protein 1, Y linked
gi|50416446|gb|AAH77294|	k45:76686	0.26764	comp15819_c0_seq1	0.415093	Unigene544_All	0.4379	Rbbp5-prov protein [Xenopus laevis]	AAH77294	RBBP5	Xenopus laevis	retinoblastoma binding protein 5
gi|33417180|gb|AAH56133|	k45:359898	0.198797	comp70204_c0_seq1	0.296692	Unigene75939_All	0.00112329	MGC69172 protein [Xenopus laevis]	AAH56133	BCDIN3D	Xenopus laevis	hypothetical protein MGC69172
gi|25990730|gb|AAN76667|	k45:238250	0.122247	comp63675_c0_seq1	0.0863311	Unigene91802_All	0.119231	reelin [Xenopus laevis]	AAN76667	RELN	Xenopus laevis	reelin
gi|68534328|gb|AAH98957|	k45:9791	0.140239	comp99820_c0_seq1	0.1249	Unigene80363_All	0.150862	M(2)21ab-prov protein [Xenopus laevis]	AAH98957	mat2a	Xenopus laevis	methionine adenosyltransferase II
gi|49117853|gb|AAH72765|	k47:336314	0.323739	comp5018_c0_seq2	0.345921	Unigene10629_All	0.40374	GPM6B protein [Xenopus laevis]	AAH72765
gi|219879785|ref|NP_001137372|	k45:224770	0.420239	comp34495_c0_seq1	0.411196	Unigene2590_All	0.402375	SPARC related modular calcium binding 1 [Xenopus laevis]	NP_001137372	SMOC1	Xenopus laevis	secreted modular calcium-binding protein
gi|62945919|gb|AAY22202|	k45:250232	0.233748	comp5558_c0_seq3	0.257069	Unigene16028_All	0.255953	Evi-1 [Xenopus laevis]	AAY22202	MECOM	Xenopus laevis	Evi-1 protein
gi|298676435|ref|NP_001177326|	k45:156624	0.456578	comp42330_c0_seq1	0.338978	Unigene24241_All	0.318681	cell division cycle associated 2 [Xenopus laevis]	NP_001177326
gi|49119132|gb|AAH72827|	k45:56884	0.168375	comp7486_c0_seq1	0.158894	Unigene31888_All	0.183673	LOC398358 protein [Xenopus laevis]	AAH72827	etv1	Xenopus laevis	ets-related transcription factor XER81
gi|47122978|gb|AAH70645|	k45:348553	0.361283	comp50003_c0_seq1	0.358747	Unigene16385_All	0.389812	MGC81523 protein [Xenopus laevis]	AAH70645	FAM109B	Xenopus laevis	hypothetical protein MGC81523
gi|120577460|gb|AAI30196|	k45:284945	0.19865	comp68319_c0_seq1	0.136831	Unigene115773_All	0.139304	LOC100037045 protein [Xenopus laevis]	AAI30196	mex3a	Xenopus laevis	hypothetical protein LOC100037045
gi|49116848|gb|AAH73605|	k45:60314	0.281559	comp10582_c0_seq1	0.310667	Unigene28320_All	0.269101	LOC398232 protein [Xenopus laevis]	AAH73605	LOC398232	Xenopus laevis	sprouty2delta
gi|83405103|gb|AAI10745|	k45:61962	0.119229	comp59032_c0_seq1	0.1079	Unigene116110_All	0.109755	MGC130961 protein [Xenopus laevis]	AAI10745	MGC130961	Xenopus laevis	hypothetical protein MGC130961
gi|50416563|gb|AAH77623|	k45:290476	0.277292	comp53854_c0_seq1	0.24838	Unigene30567_All	0.260344	MGC84657 protein [Xenopus laevis]	AAH77623	Kif18b	Xenopus laevis	MGC84657 protein
gi|5805345|gb|AAD51956|	k45:384940	0.216771	comp62188_c0_seq1	0.2064	Unigene34775_All	0.234714	transcription repression factor ET [Xenopus laevis]	AAD51956	tbx3-A	Xenopus laevis	transcription repression factor Tbx3
gi|38425329|gb|AAR19766|	k53:283442u	0.276908	comp6036_c0_seq1	0.314078	Unigene8869_All	0.281897	homeodomain protein [Xenopus laevis]	AAR19766
gi|50417738|gb|AAH77942|	k45:259643	0.449252	comp32783_c0_seq1	0.384835	Unigene17607_All	0.358149	Xrcc1-prov protein [Xenopus laevis]	AAH77942
gi|49256329|gb|AAH74414|	k45:21193	0.00263411	comp102459_c0_seq1	0.00284956	Unigene113707_All	0.00073471	LOC443707 protein [Xenopus laevis]	AAH74414	TAT	Xenopus laevis	hypothetical protein LOC443707
gi|82228512|sp|Q4V7Y7|	k45:272338	0.343541	comp57765_c0_seq1	0.363613	Unigene13594_All	0.369917	RecName: Full=Katanin p80 WD40-containing subunit B1; Short=Katanin p80 subunit B1; AltName: Full=p80 katanin	Q4V7Y7	katnb1	Xenopus laevis	p80 katanin
gi|284795255|ref|NP_001087890|	k45:361533	0.255784	comp4417_c0_seq2	0.258883	Unigene28052_All	0.260523	LIM domain only 4, gene 1 [Xenopus laevis]	NP_001087890	lmo4.1	Xenopus laevis	MGC83364 protein
gi|85720772|gb|ABC75836|	k45:242332	0.00733544	comp86388_c0_seq1	0.474652	Unigene20703_All	0.301795	Tbx6 [Xenopus laevis]	ABC75836	tbx6	Xenopus laevis	T-box gene Tbx6
gi|62821753|gb|BAD95802|	k45:251436	0.00174962	comp82814_c0_seq1	0.0792098	Unigene104903_All	0.00294382	enhancer of split related protein 1b [Xenopus laevis]	BAD95802	hes5.1	Xenopus laevis	enhancer of split related protein 1b
gi|82180204|sp|Q5XG16|	k45:116186	0.408138	comp35173_c0_seq1	0.413314	Unigene13789_All	0.468939	RecName: Full=SLAIN motif-containing protein-like	Q5XG16	LOC495234	Xenopus laevis	hypothetical LOC495234
gi|46249484|gb|AAH68672|	k54:262990u	0.448231	comp25692_c0_seq1	0.435233	Unigene38091_All	0.445039	MGC81069 protein [Xenopus laevis]	AAH68672	METTL3	Xenopus laevis	hypothetical protein MGC81069
gi|50416320|gb|AAH77845|	k45:381542	0.186794	comp8948_c0_seq1	0.184058	Unigene17025_All	0.193631	Tacstd1-prov protein [Xenopus laevis]	AAH77845	epcam	Xenopus laevis	tumor-associated calcium signal transducer 1
gi|76779521|gb|AAI06360|	k45:374104	0.357085	comp27850_c0_seq1	0.374108	Unigene17334_All	0.384067	MGC130908 protein [Xenopus laevis]	AAI06360	WDR34	Xenopus laevis	hypothetical protein MGC130908
gi|83318318|gb|AAI08477|	k45:238885	0.00128666	comp85249_c0_seq1	0.00205874	Unigene80463_All	0.000915768	MGC68905 protein [Xenopus laevis]	AAI08477	MGC68905	Xenopus laevis	gastrula stage epidermal type I cytokeratin
gi|21434789|gb|AAL14257|	k46:355614u	0.306	comp7578_c0_seq1	0.314122	Unigene8283_All	0.350584	type XVIII collagen short variant [Xenopus laevis]	AAL14257	COL18A1	Xenopus laevis	type XVIII collagen short variant
gi|49118058|gb|AAH73007|	k45:350867	0.00405855	comp84211_c0_seq1	0.00175712	Unigene107839_All	0.000547005	Unknown (protein for MGC:82592) [Xenopus laevis]	AAH73007	SALL2	Xenopus laevis	transcription factor
gi|640049|gb|AAA92687|	k45:288634	0.411066	comp52266_c0_seq1	0.474539	Unigene18671_All	0.460914	nicotinic acetylcholine receptor epsilon subunit precursor [Xenopus laevis]	AAA92687	CHRNE	Xenopus laevis	nicotinic acetylcholine receptor epsilon subunit precursor
gi|47124758|gb|AAH70728|	k53:102924	0.275097	comp68663_c0_seq1	0.249699	Unigene86179_All	0.268226	MGC83711 protein [Xenopus laevis]	AAH70728	C9orf95	Xenopus laevis	hypothetical protein MGC83711
gi|27694714|gb|AAH43626|	k45:376866u	0.0187707	comp24160_c0_seq1	0.0494579	Unigene116597_All	0.0206316	Pag protein [Xenopus laevis]	AAH43626	EPHA4	Xenopus laevis	receptor tyrosine kinase
gi|37994698|gb|AAH60347|	k45:10161	0.379363	comp81014_c0_seq1	0.0792112	Unigene114511_All	0.0710357	MGC68789 protein [Xenopus laevis]	AAH60347	SLC1A3	Xenopus laevis	Excitatory amino acid transporter 1
gi|82236549|sp|Q6GPL3|	k45:200082	0.246415	comp6395_c0_seq1	0.256672	Unigene10307_All	0.259837	RecName: Full=Serine/threonine-protein kinase 12-B; AltName: Full=Aurora kinase B-B; AltName: Full=Serine/threonine-protein kinase aurora-B-B	Q6GPL3	aurkb-b	Xenopus laevis	MGC83575 protein
gi|58701913|gb|AAH90220|	k45:122369	0.0662323	comp51681_c0_seq1	0.0624242	Unigene113473_All	0.0670738	LOC398196 protein [Xenopus laevis]	AAH90220	Mcm10	Xenopus laevis	Mcm10p
gi|66910774|gb|AAH97696|	k45:202578	0.2555	comp71618_c0_seq1	0.306235	Unigene115371_All	0.281652	MGC80416 protein [Xenopus laevis]	AAH97696	MGC80416	Xenopus laevis	MGC80416 protein
gi|147638484|sp|P0C2X8|	k45:121383	0.261581	comp16692_c0_seq1	0.313732	Unigene32137_All	0.295675	RecName: Full=Cell division cycle-associated protein 3; AltName: Full=Trigger of mitotic entry protein 1; Short=TOME-1	P0C2X8
gi|76780162|gb|AAI06606|	k45:72987	0.447089	comp41099_c0_seq1	0.461396	Unigene18517_All	0.482834	MGC132022 protein [Xenopus laevis]	AAI06606	trmt5	Xenopus laevis	hypothetical protein MGC132022
gi|56270045|gb|AAH87496|	k45:341021	0.238461	comp89293_c0_seq1	0.204599	Unigene13198_All	0.215516	LOC496079 protein [Xenopus laevis]	AAH87496	Lrfn5	Xenopus laevis	hypothetical LOC496079
gi|34785484|gb|AAH57697|	k45:266246	0.40325	comp18499_c0_seq1	0.424897	Unigene116658_All	0.433567	Ctcf protein [Xenopus laevis]	AAH57697	CTCF	Xenopus laevis	transcriptional repressor
gi|148225825|ref|NP_001091370|	k52:16281	0.368499	comp14517_c0_seq1	0.307801	Unigene5939_All	0.355842	ARP6 actin-related protein 6 homolog [Xenopus laevis]	NP_001091370	ACTR6	Xenopus laevis	hypothetical protein LOC100037212
gi|51703462|gb|AAH81023|	k45:176965	0.234436	comp23438_c0_seq1	0.242669	Unigene33280_All	0.245	MGC81645 protein [Xenopus laevis]	AAH81023	LPAR2	Xenopus laevis	MGC81645 protein
gi|82237146|sp|Q6NRZ0|	k45:26955	0.332269	comp36880_c0_seq1	0.491976	Unigene1281_All	0.455748	RecName: Full=REST corepressor 2	Q6NRZ0	RCOR2	Xenopus laevis	hypothetical protein MGC80015
gi|58399102|gb|AAH89271|	k45:18495	0.455078	comp3531_c0_seq1	0.456986	Unigene32659_All	0.458292	MGC84932 protein [Xenopus laevis]	AAH89271	MGC84932	Xenopus laevis	hypothetical protein MGC84932
gi|6016534|sp|P55862|	k47:306091	0.212955	comp3186_c0_seq1	0.21273	Unigene8548_All	0.229474	RecName: Full=DNA replication licensing factor mcm5-A; Short=xMCM5-A; AltName: Full=CDC46 homolog A; Short=xCDC46-A; AltName: Full=CDC46p; AltName: Full=p92	P55862	mcm5-a	Xenopus laevis	MCM5 minichromosome maintenance deficient 5, cell division cycle 46 (S. cerevisiae)
gi|4760557|gb|BAA77339|	k45:117952	0.432214	comp35579_c0_seq1	0.432813	Unigene18067_All	0.443572	Nek2A [Xenopus laevis]	BAA77339	NEK2	Xenopus laevis	similar to NIMA (never in mitosis gene a)-related kinase 2
gi|115292159|gb|AAI22477|	k45:26529	0.492456	comp22888_c0_seq1	0.436096	Unigene14619_All	0.443628	LOC734151 protein [Xenopus laevis]	AAI22477	HEBP2	Xenopus laevis	SOUL/heme-binding protein
gi|82198794|sp|Q68EY3|	k47:349517	0.052982	comp6431_c0_seq1	0.0571958	Unigene115611_All	0.0309479	RecName: Full=LIM/homeobox protein Lhx9; Short=LIM homeobox protein 9	Q68EY3	Lhx9	Xenopus laevis	LIM homeobox 9
gi|76780144|gb|AAI06431|	k45:324793	0.00245637	comp85715_c0_seq1	0.00137006	Unigene90218_All	0.000595878	MGC131121 protein [Xenopus laevis]	AAI06431	KRT18	Xenopus laevis	hypothetical protein MGC131121
gi|262050515|ref|NP_001159913|	k45:171672	0.00119969	comp83237_c0_seq1	0.00105239	Unigene112926_All	0.000374441	keratin 14 [Xenopus laevis]	NP_001159913
gi|51950046|gb|AAH82445|	k45:365942	0.447903	comp23098_c0_seq1	0.405684	Unigene24783_All	0.436402	MGC83916 protein [Xenopus laevis]	AAH82445	Mta1	Xenopus laevis	MGC83916 protein
gi|46249534|gb|AAH68742|	k45:374453	0.439694	comp19884_c0_seq1	0.409905	Unigene5460_All	0.428835	MGC81232 protein [Xenopus laevis]	AAH68742	Rbp1	Xenopus laevis	hypothetical protein MGC81232
gi|166795329|ref|NP_001107665|	k45:152808	0.144045	comp5712_c0_seq1	0.155858	Unigene32691_All	0.174172	heart and neural crest derivatives expressed 2 [Xenopus laevis]	NP_001107665	hand2-b	Xenopus laevis	heart and neural crest derivatives expressed 2
gi|28302173|gb|AAH46661|	k50:19121	0.259076	comp344_c0_seq1	0.471207	Unigene71753_All	0.195656	Sfrs3-prov protein [Xenopus laevis]	AAH46661	SFRS3	Xenopus laevis	splicing factor, arginine/serine-rich 3
gi|82184628|sp|Q6GQD9|	k48:327374u	0.10303	comp7978_c0_seq3	0.000911441	Unigene17828_All	0.109738	RecName: Full=Protein mab-21-like 1	Q6GQD9	mab21l1	Xenopus laevis	MGC80144 protein
gi|189217808|ref|NP_001121344|	k45:283668	0.357688	comp64982_c0_seq1	0.410733	Unigene7781_All	0.359998	non-SMC element 4 homolog A [Xenopus laevis]	NP_001121344	NSMCE4A	Xenopus laevis	hypothetical protein LOC100158435
gi|82216057|sp|Q8UVR3|	k45:184809	0.160489	comp18915_c0_seq1	0.156712	Unigene116698_All	0.155968	RecName: Full=LIM homeobox transcription factor 1-beta.1; AltName: Full=LIM homeobox protein 1b; Short=Xlmx1b	Q8UVR3	lmx1b.1	Xenopus laevis	LIM homeobox protein 1b
gi|54673680|gb|AAH84925|	k52:294718	0.139245	comp16139_c0_seq1	0.137754	Unigene33982_All	0.116342	XL-myc1 protein [Xenopus laevis]	AAH84925	mycl1-a	Xenopus laevis	African clawed frog L-myc oncogene (xL-myc1)
gi|82200216|sp|Q6DFJ9|	k45:381425	0.339407	comp32140_c0_seq1	0.339029	Unigene26736_All	0.343678	RecName: Full=Cyclin-J	Q6DFJ9	CCNJ	Xenopus laevis	MGC81420 protein
gi|157073887|ref|NP_001096659|	k45:302004	0.333378	comp14506_c0_seq1	0.323581	Unigene25213_All	0.325269	thymidylate synthase [Xenopus laevis]	NP_001096659	Tyms	Xenopus laevis	thymidylate synthetase
gi|49903662|gb|AAH76772|	k45:266003	0.313739	comp39003_c0_seq1	0.351205	Unigene16767_All	0.354483	XALK4 protein [Xenopus laevis]	AAH76772	ACVR1B	Xenopus laevis	activin receptor-like kinase 4
gi|47507434|gb|AAH71027|	k45:254732	0.198638	comp77407_c0_seq1	0.237322	Unigene106932_All	0.402334	Frs3 protein [Xenopus laevis]	AAH71027	Frs3	Xenopus laevis	fibroblast growth factor receptor substrate 3
gi|92096053|gb|AAI15002|	k45:362680	0.17766	comp7842_c1_seq1	0.221576	Unigene2370_All	0.18782	MGC131014 protein [Xenopus laevis]	AAI15002	HOXD11	Xenopus laevis	hypothetical protein MGC131014
gi|148229904|ref|NP_001090545|	k45:108227	0.292455	comp38772_c0_seq1	0.333392	Unigene33429_All	0.387592	mutL homolog 1, colon cancer, nonpolyposis type 2 [Xenopus laevis]	NP_001090545	MLH1	Xenopus laevis	MutL protein homolog 1
gi|49256257|gb|AAH74313|	k45:176440	0.111767	comp31589_c0_seq1	0.111238	Unigene113028_All	0.109734	MGC84135 protein [Xenopus laevis]	AAH74313	MGC84135	Xenopus laevis	MGC84135 protein
gi|27735454|gb|AAH41181|	k45:239267	0.319625	comp4554_c0_seq1	0.329781	Unigene32821_All	0.339713	Ccnb3-a protein [Xenopus laevis]	AAH41181	Ccnb3	Xenopus laevis	cyclin B3
gi|207028333|ref|NP_001128704|	k45:209468	0.290951	comp49394_c0_seq1	0.248342	Unigene2269_All	0.318536	smoothened, frizzled family receptor [Xenopus laevis]	NP_001128704	Smo	Xenopus laevis	hypothetical protein LOC100190780
gi|147905652|ref|NP_001079107|	k45:43588	0.00446864	comp102559_c0_seq1	0.00233124	Unigene115858_All	0.000764851	tumor protein p63 [Xenopus laevis]	NP_001079107	tp63	Xenopus laevis	p63 DNA binding protein/tumor protein p73-like
gi|28279443|gb|AAH46258|	k45:11138	0.399702	comp20422_c0_seq1	0.358334	Unigene38167_All	0.379395	MGC53357 protein [Xenopus laevis]	AAH46258	MGC53357	Xenopus laevis	hypothetical protein MGC53357
gi|46249570|gb|AAH68799|	k47:337896	0.40585	comp51678_c0_seq1	0.339001	Unigene7988_All	0.350431	MGC81376 protein [Xenopus laevis]	AAH68799	MGC81376	Xenopus laevis	hypothetical protein MGC81376
gi|213623178|gb|AAI69393|	k45:379487	0.168472	comp10091_c0_seq1	0.208948	Unigene116480_All	0.169915	IncaA [Xenopus laevis]	AAI69393	c3orf54-a	Xenopus laevis	IncaA
gi|166225765|gb|A2BDA5|	k45:238848	0.287773	comp23680_c0_seq1	0.283946	Unigene5625_All	0.290116	RecName: Full=DDB1- and CUL4-associated factor 15	A2BDA5	Dcaf15	Xenopus laevis	hypothetical protein LOC100037083
gi|1150692|gb|CAA90517|	k45:35694	0.00162182	comp102644_c0_seq1	0.365092	Unigene114052_All	0.258651	insulin-like growth factor I receptor [Xenopus laevis]	CAA90517
gi|54648450|gb|AAH84922|	k45:103491	0.302942	comp8971_c0_seq2	0.275758	Unigene8584_All	0.290139	LOC495414 protein [Xenopus laevis]	AAH84922	LOC495414	Xenopus laevis	hypothetical LOC495414
gi|50415177|gb|AAH77988|	k45:364719	0.276352	comp19677_c0_seq1	0.267833	Unigene18089_All	0.292407	Aaas-prov protein [Xenopus laevis]	AAH77988	AAAS	Xenopus laevis	achalasia, adrenocortical insufficiency, alacrimia (Allgrove, triple-A)
gi|89027185|gb|ABD59319|	k45:32769	0.496764	comp58074_c0_seq1	0.487366	Unigene34748_All	0.465621	shroom-like protein [Xenopus laevis]	ABD59319	SHROOM3	Xenopus laevis	shroom-like protein
gi|147899864|ref|NP_001081438|	k45:304095	0.198808	comp96833_c0_seq1	0.222363	Unigene115110_All	0.241381	patched 2 [Xenopus laevis]	NP_001081438	xptch-2	Xenopus laevis	patched-2
gi|71679775|gb|AAI00169|	k53:165922	0.387889	comp3351_c0_seq1	0.375177	Unigene17167_All	0.351519	LOC734164 protein [Xenopus laevis]	AAI00169	LOC734164	Xenopus laevis	hypothetical protein LOC734164
gi|82186799|sp|Q6PAF4|	k45:359782	0.463698	comp51205_c0_seq1	0.479673	Unigene31419_All	0.472366	RecName: Full=Non-structural maintenance of chromosomes element 1 homolog; Short=Non-SMC element 1 homolog	Q6PAF4	nsmce1	Xenopus laevis	hypothetical protein MGC68739
gi|54673693|gb|AAH84978|	k45:362863	0.427762	comp3437_c0_seq1	0.427297	Unigene578_All	0.420286	LOC495499 protein [Xenopus laevis]	AAH84978	Tnpo2	Xenopus laevis	hypothetical LOC495499
gi|27462802|gb|AAO15593|	k45:375370	0.000390955	comp40455_c0_seq2	0.000607199	Unigene116687_All	0.000195724	fibroblast growth factor-8b [Xenopus laevis]	AAO15593	FGF8	Xenopus laevis	fibroblast growth factor-8b
gi|148230076|ref|NP_001091430|	k45:25076	0.476774	comp95884_c0_seq1	0.485381	Unigene24890_All	0.47649	transforming growth factor beta regulator 1 [Xenopus laevis]	NP_001091430	TBRG1	Xenopus laevis	hypothetical protein LOC100049131
gi|82185076|sp|Q6IR52|	k47:161995	0.449604	comp12625_c0_seq1	0.440379	Unigene34429_All	0.451669	RecName: Full=Pre-B-cell leukemia transcription factor 2; AltName: Full=Homeobox protein pbx2	Q6IR52	pbx2	Xenopus laevis	Pre-B-cell leukemia transcription factor 2
gi|65032|gb|CAA42039|	k45:388179	0.246343	comp6095_c0_seq1	0.353558	Unigene110142_All	0.120711	retinoc acid receptor gamma B [Xenopus laevis]	CAA42039	rarg	Xenopus laevis	retinoic acid receptor gamma isoform 2.1
gi|47124889|gb|AAH70588|	k45:378881	0.449379	comp8709_c0_seq1	0.441592	Unigene23960_All	0.408695	LOC431845 protein [Xenopus laevis]	AAH70588	KIAA0922	Xenopus laevis	hypothetical protein LOC431845
gi|82178013|sp|Q566I1|	k45:12567	0.238432	comp74359_c0_seq1	0.237387	Unigene105424_All	0.301776	RecName: Full=INO80 complex subunit D	Q566I1	INO80D	Xenopus laevis	Uncharacterized protein FLJ20309 homolog
gi|214606|gb|AAA49907|	k45:312021	0.468409	comp75401_c0_seq1	0.474539	Unigene73243_All	0.474211	myosin heavy chain B [Xenopus laevis]	AAA49907	LOC397760	Xenopus laevis	myosin heavy chain B
gi|148230861|ref|NP_001090250|	k45:131582	0.0425789	comp118695_c0_seq1	0.0742578	Unigene115516_All	0.0402327	otoraplin [Xenopus laevis]	NP_001090250	OTOR	Xenopus laevis	hypothetical protein MGC86203
gi|52354808|gb|AAH82853|	k52:296142	0.0610524	comp13_c0_seq2	0.203954	Unigene20079_All	0.482903	Unknown (protein for MGC:81676) [Xenopus laevis]	AAH82853
gi|54261641|gb|AAH84340|	k45:882	0.300157	comp30675_c0_seq1	0.322238	Unigene115740_All	0.30914	LOC495266 protein [Xenopus laevis]	AAH84340	KRT17	Xenopus laevis	hypothetical LOC495266
gi|3522987|gb|BAA32617|	k45:133427	0.232196	comp21102_c0_seq1	0.234608	Unigene38277_All	0.304157	alpha-2,8-polysialyltransferase [Xenopus laevis]	BAA32617	ST8SIA2	Xenopus laevis	alpha-2,8-polysialyltransferase
gi|66911802|gb|AAH97922|	k45:317141	0.265054	comp113414_c0_seq1	0.296586	Unigene115720_All	0.268238	LOC733269 protein [Xenopus laevis]	AAH97922	Gfer	Xenopus laevis	hypothetical protein LOC733269
gi|146325752|sp|Q91590|	k45:363496	0.356178	comp13004_c0_seq1	0.284897	Unigene8290_All	0.362329	RecName: Full=Tomoregulin-1; Short=TR-1; AltName: Full=Transmembrane protein with EGF-like and one follistatin-like domain; AltName: Full=X7365; Flags: Precursor	Q91590	TMEFF1	Xenopus laevis	transmembrane protein with EGF-like and two follistatin-like domains 1
gi|148228356|ref|NP_001091228|	k47:342868	0.343783	comp42166_c0_seq1	0.330375	Unigene21391_All	0.316003	hypothetical protein LOC100037014 precursor [Xenopus laevis]	NP_001091228	LOC100037014	Xenopus laevis	UPF0560 protein ENSP00000381388 homolog
gi|214042|gb|AAA49678|	k45:105869	0.160973	comp1264_c0_seq1	0.152874	Unigene7795_All	0.174119	alpha-1 type II collagen [Xenopus laevis]	AAA49678	COL2A1	Xenopus laevis	collagen, type II, alpha 1
gi|80476487|gb|AAI08601|	k45:266923	0.211947	comp49975_c0_seq1	0.220676	Unigene30857_All	0.217657	MGC131124 protein [Xenopus laevis]	AAI08601	LGR4	Xenopus laevis	hypothetical protein MGC131124
gi|27371295|gb|AAH41276|	k45:365729	0.431615	comp2827_c0_seq1	0.442398	Unigene24161_All	0.451585	Paics-prov protein [Xenopus laevis]	AAH41276
gi|125858810|gb|AAI29772|	k45:381386	0.298063	comp34626_c0_seq1	0.233718	Unigene7492_All	0.256056	LOC100037225 protein [Xenopus laevis]	AAI29772	LOC100037225	Xenopus laevis	hypothetical protein LOC100037225
gi|46249645|gb|AAH68925|	k45:68739	0.298138	comp96345_c0_seq1	0.182565	Unigene6904_All	0.144827	MGC83166 protein [Xenopus laevis]	AAH68925	ANKS3	Xenopus laevis	hypothetical protein MGC83166
gi|148226424|ref|NP_001091283|	k45:218575	0.208813	comp32957_c0_seq1	0.207827	Unigene25827_All	0.212243	cell division cycle associated 7 [Xenopus laevis]	NP_001091283	cdca7	Xenopus laevis	hypothetical protein LOC100037095
gi|83405199|gb|AAI10925|	k45:143743	0.219212	comp11333_c0_seq1	0.232576	Unigene26451_All	0.211323	MGC132047 protein [Xenopus laevis]	AAI10925	ENPP2	Xenopus laevis	hypothetical protein MGC132047
gi|52139145|gb|AAH82663|	k45:351282	0.420793	comp49670_c0_seq1	0.444917	Unigene114190_All	0.41385	LOC494678 protein [Xenopus laevis]	AAH82663	tut1	Xenopus laevis	hypothetical LOC494678
gi|47939968|gb|AAH72208|	k45:98386	0.390187	comp45100_c0_seq1	0.353015	Unigene915_All	0.343629	MGC81198 protein [Xenopus laevis]	AAH72208	CCDC3	Xenopus laevis	hypothetical protein MGC81198
gi|49256331|gb|AAH74418|	k51:2277	0.136813	comp20449_c0_seq1	0.150094	Unigene9102_All	0.122232	MGC84435 protein [Xenopus laevis]	AAH74418	CBX1	Xenopus laevis	MGC84435 protein
gi|49338386|gb|AAT64430|	k45:193889	0.325204	comp10826_c0_seq2	0.395572	Unigene114561_All	0.201202	shisa [Xenopus laevis]	AAT64430	LOC443566	Xenopus laevis	shisa
gi|148224217|ref|NP_001091361|	k45:344564u	0.45262	comp15762_c0_seq1	0.438279	Unigene25124_All	0.47681	microfibrillar-associated protein 4 [Xenopus laevis]	NP_001091361	mfap4	Xenopus laevis	hypothetical protein LOC100037202
gi|7619900|gb|BAA94746|	k45:383143	0.450276	comp11927_c0_seq1	0.433439	Unigene9163_All	0.460599	caspase-2 [Xenopus laevis]	BAA94746	CASP2	Xenopus laevis	caspase-2
gi|67677949|gb|AAH97543|	k45:244492	0.108727	comp12858_c0_seq1	0.167196	Unigene25211_All	0.169249	LOC398464 protein [Xenopus laevis]	AAH97543	Krt12	Xenopus laevis	B2 keratin
gi|189217575|ref|NP_001121245|	k45:75278	0.00110357	comp80303_c0_seq1	0.00237423	Unigene91398_All	0.000616215	hypothetical protein LOC100158325 [Xenopus laevis]	NP_001121245	LOC100158325	Xenopus laevis	hypothetical protein LOC100158325
gi|37077110|sp|Q8AW93|	k45:340831	0.420802	comp89935_c0_seq1	0.279155	Unigene90308_All	0.283979	RecName: Full=Protein deltex-1; Short=xDtx1	Q8AW93	dtx1	Xenopus laevis	hypothetical protein
gi|45476976|sp|Q9DE46|	k50:312466	0.409433	comp22835_c0_seq1	0.389815	Unigene18142_All	0.437917	RecName: Full=DNA polymerase alpha catalytic subunit; AltName: Full=DNA polymerase alpha catalytic subunit p180	Q9DE46	polA1	Xenopus laevis	DNA polymerase alpha
gi|52139070|gb|AAH82625|	k45:112739	0.243386	comp7802_c0_seq1	0.250684	Unigene8321_All	0.25333	LOC398141 protein [Xenopus laevis]	AAH82625	LOC398141	Xenopus laevis	tyrosine phosphatase Cdc25A
gi|229891737|sp|Q6GPZ1|	k45:141401	0.345153	comp41190_c0_seq1	0.290571	Unigene102561_All	0.0548687	RecName: Full=RISC-loading complex subunit tarbp2	Q6GPZ1	TARBP2	Xenopus laevis	MGC82499 protein
gi|83405105|gb|AAI10747|	k45:373209	0.397424	comp9192_c0_seq1	0.385101	Unigene17780_All	0.394302	MGC130965 protein [Xenopus laevis]	AAI10747	TRIM28	Xenopus laevis	hypothetical protein MGC130965
gi|520366|gb|AAB00146|	k45:118194	0.115393	comp98385_c0_seq1	0.161767	Unigene116303_All	0.168983	homeobox protein [Xenopus laevis]	AAB00146
gi|83406083|gb|AAI10982|	k45:82372	0.335316	comp32627_c0_seq1	0.325115	Unigene115877_All	0.336408	Ccne2 protein [Xenopus laevis]	AAI10982	Ccne2	Xenopus laevis	cyclin E2
gi|82186838|sp|Q6PB04|	k45:51764	0.132418	comp102406_c0_seq1	0.254177	Unigene113637_All	0.219485	RecName: Full=Meiosis expressed gene 1 protein homolog	Q6PB04	meig1	Xenopus laevis	Meiosis expressed gene 1 protein homolog
gi|28422160|gb|AAH46837|	k45:146591	0.372594	comp24174_c0_seq1	0.366208	Unigene37866_All	0.391276	P2ry4 protein [Xenopus laevis]	AAH46837	P2RY4	Xenopus laevis	purinergic receptor P2Y, G-protein coupled 4
gi|974712|gb|AAA93527|	k45:194473	0.216816	comp105543_c0_seq1	0.296768	Unigene89384_All	0.172414	Eph receptor tyrosine kinase [Xenopus laevis]	AAA93527
gi|50415222|gb|AAH77433|	k45:384042	0.32697	comp23042_c0_seq1	0.351691	Unigene5484_All	0.368363	Apex2-prov protein [Xenopus laevis]	AAH77433	apex2	Xenopus laevis	APEX nuclease (apurinic/apyrimidinic endonuclease) 2
gi|82127861|sp|Q6VVD7|	k45:243807	0.140266	comp30236_c0_seq1	0.174234	Unigene7609_All	0.125264	RecName: Full=Transcription factor Sox-8	Q6VVD7	SOX8	Xenopus laevis	Sox8 protein
gi|52354661|gb|AAH82918|	k46:99906	0.447081	comp84778_c0_seq1	0.444711	Unigene36320_All	0.452661	Unknown (protein for IMAGE:6937570) [Xenopus laevis]	AAH82918
gi|82200980|sp|Q6GLR7|	k45:101142	0.00201135	comp107546_c0_seq1	0.19767	Unigene98472_All	0.00128004	RecName: Full=Calcium-dependent secretion activator 1; AltName: Full=Calcium-dependent activator protein for secretion 1; Short=CAPS-1	Q6GLR7	CADPS	Xenopus laevis	calcium-dependent secretion activator 1
gi|49522198|gb|AAH74437|	k53:273744	0.245973	comp569_c0_seq1	0.4315	Unigene60167_All	0.172442	MGC84691 protein [Xenopus laevis]	AAH74437	MGC84691	Xenopus laevis	MGC84691 protein
gi|56269128|gb|AAH87340|	k45:62023	0.458578	comp52866_c0_seq1	0.30952	Unigene12659_All	0.419849	LOC495965 protein [Xenopus laevis]	AAH87340	WDR53	Xenopus laevis	hypothetical LOC495965
gi|82225940|sp|Q4V872|	k45:136013	0.325193	comp89657_c0_seq1	0.237245	Unigene81769_All	0.254167	RecName: Full=Coiled-coil domain-containing protein 85C	Q4V872	CCDC85C	Xenopus laevis	Coiled-coil domain-containing protein 85C
gi|50417542|gb|AAH77526|	k45:375486u	0.429881	comp1762_c0_seq1	0.434817	Unigene2416_All	0.457197	LOC397912 protein [Xenopus laevis]	AAH77526	Lmnb2	Xenopus laevis	lamin LII
gi|148228959|ref|NP_001090440|	k45:234946	0.323604	comp17222_c0_seq2	0.431533	Unigene13704_All	0.306026	ADP-ribosylation-like factor 6 interacting protein 6 [Xenopus laevis]	NP_001090440	ARL6IP6	Xenopus laevis	hypothetical protein MGC154895
gi|82177184|sp|Q8AVH7|	k45:377742	0.120711	comp9308_c0_seq1	0.119433	Unigene16109_All	0.1305	RecName: Full=Epidermal growth factor-like protein 6; Short=EGF-like protein 6; Flags: Precursor	Q8AVH7	Egfl6	Xenopus laevis	EGF-like-domain, multiple 6
gi|169642459|gb|AAI60785|	k45:18269	0.458525	comp53627_c0_seq1	0.34779	Unigene33837_All	0.335299	Unknown (protein for MGC:180119) [Xenopus laevis]	AAI60785
gi|82183631|sp|Q6DJL7|	k45:115766	0.178836	comp80220_c0_seq1	0.207651	Unigene1697_All	0.20691	RecName: Full=Protein aurora borealis	Q6DJL7	c13orf34	Xenopus laevis	MGC82049 protein
gi|54311209|gb|AAH84780|	k45:376475	0.366857	comp34698_c0_seq1	0.26368	Unigene785_All	0.349789	LOC495319 protein [Xenopus laevis]	AAH84780	tubb3	Xenopus laevis	hypothetical LOC495319
gi|82180405|sp|Q5XH36|	k45:299647	0.271758	comp8073_c0_seq2	0.223715	Unigene75836_All	0.402416	RecName: Full=Cysteine-rich with EGF-like domain protein 2-A; Flags: Precursor	Q5XH36	creld2-a	Xenopus laevis	hypothetical LOC495074
gi|213627657|gb|AAI70299|	k51:291039	0.369998	comp14773_c0_seq1	0.304088	Unigene16592_All	0.337823	Cyclooxygenase 1 [Xenopus laevis]	AAI70299	Ptgs1	Xenopus laevis	cyclooxygenase 1
gi|51593531|gb|AAH78483|	k45:325886	0.000726818	comp34545_c0_seq1	0.0320443	Unigene105973_All	0.000873244	MGC85248 protein [Xenopus laevis]	AAH78483	otosb	Xenopus laevis	MGC85248 protein
gi|163916252|gb|AAI57747|	k45:375804	0.272486	comp76113_c0_seq1	0.456325	Unigene16531_All	0.412197	LOC100137703 protein [Xenopus laevis]	AAI57747	GON4L	Xenopus laevis	hypothetical protein LOC100137703
gi|47938667|gb|AAH72120|	k45:100359	0.00217175	comp101117_c0_seq1	0.00287589	Unigene111835_All	0.00105729	Cry1-A protein [Xenopus laevis]	AAH72120	CRY1	Xenopus laevis	cryptochrome 1 (photolyase-like)
gi|29127003|gb|AAH48022|	k45:83848	0.00886694	comp130098_c0_seq1	0.296558	Unigene112404_All	0.172505	LOC398577 protein [Xenopus laevis]	AAH48022	Tsga10	Xenopus laevis	similar to testis specific, 10
gi|46250056|gb|AAH68642|	k45:342696	0.224277	comp21268_c0_seq1	0.265209	Unigene10560_All	0.241415	Smad6 protein [Xenopus laevis]	AAH68642	SMAD6	Xenopus laevis	Smad6 protein
gi|50417985|gb|AAH77796|	k45:183626	0.219623	comp19360_c0_seq1	0.267309	Unigene32798_All	0.33894	Dck-prov protein [Xenopus laevis]	AAH77796
gi|21591134|gb|AAM63955|	k45:374689u	0.0870745	comp852_c0_seq1	0.152068	Unigene72902_All	0.146453	matrix Gla protein [Xenopus laevis]	AAM63955	MGP	Xenopus laevis	matrix Gla protein
gi|914115|gb|AAB34225|	k45:384178	0.447095	comp856_c0_seq1	0.369467	Unigene29729_All	0.304884	XIdx [Xenopus laevis]	AAB34225	id3-a	Xenopus laevis	similar to inhibitor of DNA binding 3, dominant negative helix-loop-helix protein
gi|148234522|ref|NP_001091264|	k47:345049	0.147762	comp7842_c1_seq2	0.0874439	Unigene115485_All	0.075445	homeobox A9 [Xenopus laevis]	NP_001091264	HOXA9	Xenopus laevis	hypothetical protein LOC100037070
gi|284795241|ref|NP_001165346|	k45:231144	0.444635	comp32845_c0_seq1	0.440847	Unigene25141_All	0.453859	suppressor of zeste 12 [Xenopus laevis]	NP_001165346
gi|82175463|sp|Q9W7C2|	k45:285944	0.00601581	comp15291_c0_seq2	0.00394094	Unigene116628_All	0.00407864	RecName: Full=T-box transcription factor TBX5; Short=T-box protein 5	Q9W7C2	tbx5	Xenopus laevis	T-box transcription factor Tbx5
gi|50416526|gb|AAH77739|	k45:291060	0.490968	comp75531_c0_seq1	0.307089	Unigene17930_All	0.324458	MGC78831 protein [Xenopus laevis]	AAH77739	HMMR	Xenopus laevis	MGC78831 protein
gi|50417540|gb|AAH77509|	k45:352315	0.325134	comp57947_c0_seq1	0.313471	Unigene32888_All	0.408302	LOC445869 protein [Xenopus laevis]	AAH77509	gtf3c5	Xenopus laevis	hypothetical protein LOC445869
gi|52078452|gb|AAH82436|	k46:336638	0.0167876	comp12305_c0_seq5	0.0385906	Unigene15309_All	0.337981	Zic2 protein [Xenopus laevis]	AAH82436	ZIC2	Xenopus laevis	Zic2 protein
gi|71679788|gb|AAI00189|	k45:286242	0.306581	comp18626_c0_seq1	0.290885	Unigene13998_All	0.295926	LOC733330 protein [Xenopus laevis]	AAI00189	MBLAC1	Xenopus laevis	Beta-lactamase-like protein LOC255374 homolog
gi|62740248|gb|AAH94103|	k54:268383u	0.445527	comp8953_c0_seq1	0.434914	Unigene8233_All	0.438188	LOC443590 protein [Xenopus laevis]	AAH94103	Wdr3	Xenopus laevis	hypothetical protein LOC443590
gi|49670421|gb|AAH75179|	k45:212606	0.48684	comp10577_c0_seq1	0.476033	Unigene188_All	0.497045	Polr3c-prov protein [Xenopus laevis]	AAH75179	POLR3C	Xenopus laevis	polymerase (RNA) III (DNA directed) polypeptide C (62kD)
gi|606874|gb|AAA70168|	k45:218822	0.123375	comp78809_c0_seq1	0.0808326	Unigene89111_All	0.0658204	tumor suppressor [Xenopus laevis]	AAA70168	DCC	Xenopus laevis	deleted in colorectal cancer tumor suppressor
gi|49114884|gb|AAH72771|	k45:291896	0.183869	comp27873_c0_seq1	0.186733	Unigene227_All	0.183794	Cdt1 protein [Xenopus laevis]	AAH72771	Cdt1	Xenopus laevis	chromatin licensing and DNA replication factor 1
gi|82209772|sp|Q7ZXS7|	k45:388276	0.396926	comp3290_c0_seq1	0.423052	Unigene25991_All	0.39429	RecName: Full=Gap junction gamma-1 protein; AltName: Full=Gap junction alpha-7 protein	Q7ZXS7
gi|82182320|sp|Q6DCX3|	k45:373768	0.317931	comp16670_c0_seq1	0.310872	Unigene26128_All	0.399471	RecName: Full=BTB/POZ domain-containing protein kctd15	Q6DCX3	KCTD15	Xenopus laevis	potassium channel tetramerisation domain containing 15
gi|1222535|gb|AAC59879|	k45:377352	0.0550495	comp58204_c0_seq1	0.0424123	Unigene90944_All	0.0503121	XL20 [Xenopus laevis]	AAC59879	thdl20	Xenopus laevis	thyroid hormone down-regulated protein XL20
gi|214946|gb|AAA50008|	k45:377684	0.150919	comp5194_c0_seq1	0.21758	Unigene34527_All	0.209048	Xtwi protein [Xenopus laevis]	AAA50008	twist1	Xenopus laevis	twist homolog 1
gi|51895814|gb|AAH81093|	k45:244828	0.234196	comp29059_c0_seq1	0.233853	Unigene8270_All	0.226339	Pold protein [Xenopus laevis]	AAH81093	Pold1	Xenopus laevis	polymerase (DNA directed), delta 1, catalytic subunit
gi|76779900|gb|AAI06238|	k48:330472	0.416571	comp41335_c0_seq1	0.352713	Unigene115024_All	0.358869	LOC496076 protein [Xenopus laevis]	AAI06238	LRRC34	Xenopus laevis	hypothetical LOC496076
gi|46091167|gb|BAD13712|	k45:386389	0.318574	comp16647_c0_seq1	0.320878	Unigene26773_All	0.402368	putative pheromone receptor [Xenopus laevis]	BAD13712	xV2R1	Xenopus laevis	pheromone receptor-like
gi|240849382|ref|NP_001155366|	k45:169966	0.425803	comp25897_c0_seq1	0.415608	Unigene1139_All	0.431113	unc-5-like protein B [Xenopus laevis]	NP_001155366
gi|51850828|gb|CAH23397|	k45:353073	0.275151	comp85198_c0_seq1	0.19766	Unigene114478_All	0.241451	unnamed protein product [Xenopus laevis]	CAH23397	FGF2	Xenopus laevis	fibroblast growth factor 2 (basic)
gi|49257638|gb|AAH74287|	k45:184798	0.0033227	comp79747_c0_seq1	0.00187099	Unigene90755_All	0.00118048	MGC84075 protein [Xenopus laevis]	AAH74287	Lppr5	Xenopus laevis	MGC84075 protein
gi|82235858|sp|Q6DFF9|	k45:280819	0.433571	comp96630_c0_seq1	0.423863	Unigene90773_All	0.00261091	RecName: Full=Mitogen-activated protein kinase-binding protein 1	Q6DFF9	MAPKBP1	Xenopus laevis	MGC83682 protein
gi|82182202|sp|Q6DCD0|	k45:357401	0.216753	comp45984_c0_seq1	0.217944	Unigene4553_All	0.161587	RecName: Full=Spermatid perinuclear RNA-binding protein	Q6DCD0	STRBP	Xenopus laevis	spermatid perinuclear RNA binding protein
gi|7248369|gb|BAA92702|	k52:286485	0.246478	comp940_c0_seq1	0.234765	Unigene19413_All	0.23773	proliferating cell nuclear antigen subtype3 [Xenopus laevis]	BAA92702	MGC53867	Xenopus laevis	similar to proliferating cell nuclear antigen
gi|82237178|sp|Q6NU09|	k45:276963	0.280532	comp51919_c0_seq1	0.321705	Unigene9882_All	0.382005	RecName: Full=Leucine-rich repeat-containing protein 8E	Q6NU09	Lrrc8e	Xenopus laevis	hypothetical protein MGC81351
gi|86577716|gb|AAI12958|	k45:373986	0.468386	comp1824_c0_seq1	0.465243	Unigene37628_All	0.473861	Unknown (protein for MGC:132292) [Xenopus laevis]	AAI12958
gi|58257624|gb|BAD88780|	k45:374628	0.475693	comp5519_c0_seq2	0.347733	Unigene8218_All	0.484143	TSC-22 [Xenopus laevis]	BAD88780	Tsc22d1	Xenopus laevis	hypothetical LOC494732
gi|32766467|gb|AAH54962|	k45:388639	0.391957	comp3602_c0_seq2	0.413744	Unigene40010_All	0.415707	Cbx5-prov protein [Xenopus laevis]	AAH54962	CBX5	Xenopus laevis	chromobox homolog 5 (HP1 alpha homolog, Drosophila)
gi|82177243|sp|Q8AVS6|	k45:158132	0.363581	comp14166_c0_seq1	0.311983	Unigene10459_All	0.317414	RecName: Full=Ras-like protein family member 11B	Q8AVS6	RASL11B	Xenopus laevis	hypothetical protein MGC53580
gi|229621705|gb|A0JMT0|	k46:209679	0.289317	comp7928_c0_seq1	0.290831	Unigene16420_All	0.29851	RecName: Full=Chromatin assembly factor 1 subunit A-B; Short=CAF-1 subunit A; AltName: Full=Chromatin assembly factor I p150 subunit B; Short=CAF-I 150 kDa subunit B; Short=CAF-I p150-B; Short=xp150	A0JMT0	CHAF1A	Xenopus laevis	Chromatin assembly factor 1 subunit A-B
gi|49118943|gb|AAH73072|	k45:257556	0.427382	comp47762_c0_seq1	0.354903	Unigene2131_All	0.484676	Telo2 protein [Xenopus laevis]	AAH73072	telo2	Xenopus laevis	Telomere length regulation protein TEL2 homolog
gi|77748346|gb|AAI06505|	k45:18503	0.238421	comp54778_c0_seq1	0.307695	Unigene37676_All	0.312946	MGC131243 protein [Xenopus laevis]	AAI06505	c14orf179	Xenopus laevis	hypothetical protein MGC131243
gi|51874073|gb|AAH78578|	k45:93158	0.0218078	comp4680_c0_seq1	0.0255383	Unigene109886_All	0.0292617	MGC85488 protein [Xenopus laevis]	AAH78578	EPYC	Xenopus laevis	MGC85488 protein
gi|83318201|gb|AAI08453|	k45:243868	0.151732	comp19011_c0_seq1	0.134822	Unigene30314_All	0.132287	MGC81086 protein [Xenopus laevis]	AAI08453	MGC81086	Xenopus laevis	MGC81086 protein
gi|51703452|gb|AAH81014|	k52:213268	0.374325	comp31080_c0_seq1	0.423732	Unigene16860_All	0.375273	Gtse1 protein [Xenopus laevis]	AAH81014
gi|62740125|gb|AAH94207|	k45:212027	0.396597	comp6019_c0_seq1	0.393877	Unigene34043_All	0.40154	MGC115192 protein [Xenopus laevis]	AAH94207	Wrb	Xenopus laevis	hypothetical protein MGC115192
gi|74273794|gb|ABA01549|	k45:374752	0.185842	comp17105_c0_seq1	0.226392	Unigene5_All	0.184533	carbamoyl-phosphate synthetase I [Xenopus laevis]	ABA01549	Cps1	Xenopus laevis	carbamoyl-phosphate synthetase I
gi|64531|gb|CAA44615|	k45:380064	0.176263	comp9919_c0_seq1	0.190569	Unigene33139_All	0.183689	Peptidylhydroxyglycine N-C lyase [Xenopus laevis]	CAA44615	pam-a	Xenopus laevis	peptidyl-glycine alpha-amidating monooxygenase A precursor
gi|49257644|gb|AAH74300|	k45:245734	0.298012	comp101276_c0_seq1	0.355868	Unigene77406_All	0.00699158	MGC84103 protein [Xenopus laevis]	AAH74300	Trim16	Xenopus laevis	MGC84103 protein
gi|28703822|gb|AAH47252|	k46:279605	0.445058	comp15802_c0_seq1	0.450804	Unigene2403_All	0.457923	Hyal2-prov protein [Xenopus laevis]	AAH47252	HYAL2	Xenopus laevis	hyaluronidase 2
gi|58402682|gb|AAH89264|	k45:377463	0.375657	comp108486_c0_seq1	0.00266515	Unigene114492_All	0.00115719	MGC85113 protein [Xenopus laevis]	AAH89264	c8orf79	Xenopus laevis	hypothetical protein MGC85113
gi|189217826|ref|NP_001121354|	k45:208687	0.3643	comp39646_c0_seq1	0.362523	Unigene114835_All	0.358863	ephrin-A4 [Xenopus laevis]	NP_001121354	EFNA4	Xenopus laevis	hypothetical protein LOC100158452
gi|148229389|ref|NP_001090346|	k47:348383	0.316724	comp36208_c0_seq1	0.325689	Unigene17972_All	0.31661	hypothetical protein LOC779256 [Xenopus laevis]	NP_001090346	C21orf91	Xenopus laevis	hypothetical protein MGC154448
gi|46250328|gb|AAH68776|	k45:361983	0.358439	comp13486_c0_seq1	0.356738	Unigene17763_All	0.336611	LOC397724 protein [Xenopus laevis]	AAH68776	TAF6	Xenopus laevis	TFIID subunit
gi|147904766|ref|NP_001090561|	k47:257007	0.425769	comp78207_c0_seq1	0.45642	Unigene24966_All	0.495742	testis specific, 14 [Xenopus laevis]	NP_001090561
gi|148233426|ref|NP_001091287|	k45:104139	0.350654	comp58070_c0_seq1	0.365096	Unigene7711_All	0.338004	S100 calcium binding protein Z [Xenopus laevis]	NP_001091287	S100Z	Xenopus laevis	hypothetical protein LOC100037101
gi|82184001|sp|Q6GM59|	k45:278504	0.14899	comp51950_c0_seq1	0.296586	Unigene6727_All	0.223529	RecName: Full=Monocarboxylate transporter 12; Short=MCT 12; AltName: Full=Solute carrier family 16 member 12	Q6GM59	SLC16A12	Xenopus laevis	solute carrier family 16, member 12 (monocarboxylic acid transporter 12)
gi|46093518|gb|BAD14295|	k54:273638u	0.074512	comp19604_c0_seq1	0.0787337	Unigene116722_All	0.0817598	follicle-stimulating hormone beta-subunit [Xenopus laevis]	BAD14295	FSHB	Xenopus laevis	follicle stimulating hormone, beta polypeptide
gi|148886711|ref|NP_001092166|	k45:324895	0.375902	comp6088_c0_seq1	0.399205	Unigene33268_All	0.415177	steroid-5-alpha-reductase, alpha polypeptide 1 (3-oxo-5 alpha-steroid delta 4-dehydrogenase alpha 1) [Xenopus laevis]	NP_001092166	srd5a1	Xenopus laevis	hypothetical protein LOC100049757
gi|82241587|sp|Q7ZXZ0|	k53:247654u	0.252742	comp9573_c0_seq1	0.233495	Unigene18546_All	0.267609	RecName: Full=Zygotic DNA replication licensing factor mcm3; AltName: Full=Zygotic minichromosome maintenance protein 3; Short=zMCM3	Q7ZXZ0
gi|148224842|ref|NP_001091387|	k45:315583	0.215739	comp30990_c0_seq1	0.290549	Unigene24312_All	0.295069	mitochondrial glycerol 3-phosphate acyltransferase [Xenopus laevis]	NP_001091387	GPAM	Xenopus laevis	mitochondrial glycerol 3-phosphate acyltransferase
gi|37589362|gb|AAH59304|	k45:380378	0.331172	comp38191_c0_seq1	0.339022	Unigene25605_All	0.308558	MGC68946 protein [Xenopus laevis]	AAH59304	Polr1b	Xenopus laevis	hypothetical protein MGC68946
gi|241661607|gb|BAH79688|	k51:290923u	0.129849	comp4786_c0_seq1	0.137225	Unigene20647_All	0.137076	Mex-3 homolog b [Xenopus laevis]	BAH79688	MEX3B	Xenopus laevis	hypothetical protein LOC100036990
gi|213626291|gb|AAI70462|	k45:341648	0.262293	comp34143_c0_seq1	0.27083	Unigene31009_All	0.278555	LOC398080 protein [Xenopus laevis]	AAI70462	NCAPD2	Xenopus laevis	13S condensin XCAP-D2 subunit
gi|83405986|gb|AAI10709|	k45:71299	0.332282	comp25525_c0_seq1	0.362913	Unigene16529_All	0.315705	Wdhd1 protein [Xenopus laevis]	AAI10709	Wdhd1	Xenopus laevis	WD repeat and HMG-box DNA binding protein 1
gi|60552298|gb|AAH91626|	k45:307021	0.46531	comp15268_c0_seq1	0.407217	Unigene17174_All	0.474803	Unknown (protein for IMAGE:7198352) [Xenopus laevis]	AAH91626
gi|38014810|gb|AAH60500|	k45:162989	0.48176	comp4257_c0_seq1	0.483221	Unigene23946_All	0.483484	MGC68806 protein [Xenopus laevis]	AAH60500	PTK7	Xenopus laevis	hypothetical protein MGC68806
gi|82182058|sp|Q6AZT4|	k48:292720	0.379376	comp69668_c0_seq1	0.273792	Unigene27368_All	0.377247	RecName: Full=Breast cancer metastasis-suppressor 1-like protein	Q6AZT4	Brms1l	Xenopus laevis	breast cancer metastasis-suppressor 1-like
gi|76364113|sp|Q6DE87|	k46:350954	0.253859	comp16465_c0_seq1	0.311142	Unigene32759_All	0.316752	RecName: Full=Serine/threonine-protein kinase Chk1; Short=xChk1	Q6DE87	CHEK1	Xenopus laevis	Chk1 checkpoint kinase
gi|213625044|gb|AAI69696|	k45:61567	0.00384425	comp95795_c0_seq1	0.257969	Unigene7222_All	0.219485	Hypothetical protein LOC100127286 [Xenopus laevis]	AAI69696	LOC100127286	Xenopus laevis	hypothetical protein LOC100127286
gi|51513017|gb|AAH80434|	k45:144884	0.0769214	comp89621_c0_seq1	0.0395992	Unigene116723_All	0.0287335	Hoxd13 protein [Xenopus laevis]	AAH80434	HOXD13	Xenopus laevis	Hoxd13 protein
gi|4511971|gb|AAD21532|	k45:87656	0.319266	comp14355_c0_seq1	0.298299	Unigene32032_All	0.346764	protein kinase Cdc7 [Xenopus laevis]	AAD21532	CDC7	Xenopus laevis	protein kinase Cdc7
gi|25140542|gb|BAC24123|	k45:293792	0.00275338	comp115482_c0_seq1	0.0038908	Unigene115781_All	0.00101505	calcium transporter 1 [Xenopus laevis]	BAC24123	cat1	Xenopus laevis	calcium transporter 1
gi|46395020|gb|AAS91656|	k45:388151	0.1613	comp12383_c0_seq2	0.21298	Unigene32350_All	0.16694	aristaless-related homeobox 2 [Xenopus laevis]	AAS91656	ARX	Xenopus laevis	aristaless-related homeobox 2
gi|66911589|gb|AAH97834|	k45:26969	0.397404	comp87729_c0_seq1	0.395533	Unigene37006_All	0.248555	LOC733262 protein [Xenopus laevis]	AAH97834	KIAA2026	Xenopus laevis	hypothetical protein LOC733262
gi|54035125|gb|AAH84112|	k45:10516	0.292583	comp29529_c0_seq1	0.330978	Unigene212_All	0.396621	LOC495022 protein [Xenopus laevis]	AAH84112	adnp2	Xenopus laevis	hypothetical LOC495022
gi|49116650|gb|AAH73675|	k45:147766	0.363724	comp31865_c0_seq1	0.355938	Unigene669_All	0.341828	MGC83037 protein [Xenopus laevis]	AAH73675	Slc19a1	Xenopus laevis	MGC83037 protein
gi|58701949|gb|AAH90203|	k45:366208	0.492716	comp7117_c0_seq1	0.499599	Unigene33697_All	0.342379	MGC85182 protein [Xenopus laevis]	AAH90203	dnajc9	Xenopus laevis	hypothetical protein MGC85182
gi|49118394|gb|AAH73393|	k51:291292	0.313801	comp64526_c0_seq1	0.185393	Unigene116662_All	0.228357	MGC80840 protein [Xenopus laevis]	AAH73393	SCEL	Xenopus laevis	MGC80840 protein
gi|54038112|gb|AAH84399|	k45:385019	0.297497	comp1327_c0_seq1	0.294388	Unigene21785_All	0.378263	LOC495181 protein [Xenopus laevis]	AAH84399	LOC495181	Xenopus laevis	hypothetical LOC495181
gi|57239849|gb|AAW49218|	k45:385686	0.378703	comp12950_c0_seq1	0.379579	Unigene8852_All	0.43144	MTGR1 [Xenopus laevis]	AAW49218	CBFA2T2	Xenopus laevis	Protein CBFA2T2
gi|47124830|gb|AAH70833|	k45:118843	0.0044855	comp118333_c0_seq1	0.296698	Unigene103396_All	0.241458	MGC83936 protein [Xenopus laevis]	AAH70833	DYNC1I2	Xenopus laevis	hypothetical protein MGC83936
gi|213623864|gb|AAI70329|	k45:379321	0.489367	comp15869_c0_seq1	0.481243	Unigene10164_All	0.494788	Hypothetical protein LOC100189566 [Xenopus laevis]	AAI70329
gi|194136529|gb|ACF33500|	k45:15402	0.29809	comp100533_c0_seq1	0.169459	Unigene89505_All	0.229912	cellular retinoic acid binding protein 1 [Xenopus laevis]	ACF33500	CRABP1	Xenopus laevis	cellular retinoic acid binding protein 1
gi|4585374|gb|AAD25404|	k45:364790	0.0356271	comp14374_c0_seq1	0.0354544	Unigene116570_All	0.0313576	Wnt inhibitory factor-1 [Xenopus laevis]	AAD25404	Wif1	Xenopus laevis	Wnt inhibitory factor-1
gi|50604232|gb|AAH77458|	k45:288541	0.419348	comp9717_c0_seq1	0.479529	Unigene1085_All	0.488749	MGC82420 protein [Xenopus laevis]	AAH77458	MGC82420	Xenopus laevis	MGC82420 protein
gi|37718717|gb|BAC99098|	k45:95237	0.135468	comp21763_c0_seq1	0.117065	Unigene22636_All	0.127378	serine/threonine protein kinase [Xenopus laevis]	BAC99098
gi|8134842|sp|O73689|	k45:39609	0.499979	comp31156_c0_seq1	0.401064	Unigene22002_All	0.490383	RecName: Full=Zinc finger protein ZIC 1; Short=XZic1; Short=XlZic1; AltName: Full=ODD-paired-like; Short=Xopl; AltName: Full=ZIC-related protein 1; Short=ZIC-r1; AltName: Full=Zinc finger protein of the cerebellum 1	O73689	ZIC1	Xenopus laevis	odd-paired-like
gi|184161579|gb|ACC68801|	k45:377757	0.416728	comp33419_c0_seq1	0.480114	Unigene32597_All	0.402357	repulsive guidance molecule A protein [Xenopus laevis]	ACC68801	rgma	Xenopus laevis	repulsive guidance molecule A
gi|148222208|ref|NP_001090405|	k45:97283	0.357124	comp15202_c0_seq1	0.19745	Unigene2482_All	0.354212	HEC protein [Xenopus laevis]	NP_001090405	kntc2	Xenopus laevis	HEC protein
gi|213626803|gb|AAI70141|	k45:197165	0.260651	comp29754_c0_seq1	0.246641	Unigene16301_All	0.25043	Breast and ovarian cancer susceptibility protein [Xenopus laevis]	AAI70141	BRCA1	Xenopus laevis	breast and ovarian cancer susceptibility protein
gi|147898588|ref|NP_001085257|	k45:380084	0.145436	comp15167_c0_seq1	0.15191	Unigene32208_All	0.145303	Boc homolog [Xenopus laevis]	NP_001085257	BOC	Xenopus laevis	brother of CDO
gi|33307339|gb|AAQ02990|	k53:279463u	0.355792	comp20342_c0_seq1	0.370319	Unigene24136_All	0.458603	PIAS [Xenopus laevis]	AAQ02990	LOC398703	Xenopus laevis	PIAS
gi|22074450|gb|AAL60595|	k47:301832	0.340636	comp35241_c0_seq1	0.425345	Unigene116031_All	0.429183	noelin-1 [Xenopus laevis]	AAL60595	LOC779018	Xenopus laevis	noelin-1
gi|71681279|gb|AAI00246|	k45:266074	0.447129	comp70428_c0_seq1	0.395469	Unigene30767_All	0.402384	Smarcal1 protein [Xenopus laevis]	AAI00246	SMARCAL1	Xenopus laevis	SWI/SNF-related matrix-associated actin-dependent regulator of chromatin subfamily A-like protein 1
gi|27371249|gb|AAH41206|	k48:326038	0.431972	comp33662_c0_seq2	0.340814	Unigene16204_All	0.378287	Creb1-prov protein [Xenopus laevis]	AAH41206	CREB1	Xenopus laevis	cAMP responsive element binding protein 1
gi|68533794|gb|AAH99057|	k45:236887	0.389463	comp18411_c0_seq1	0.330421	Unigene10196_All	0.485786	MGC115694 protein [Xenopus laevis]	AAH99057	MGC115694	Xenopus laevis	hypothetical protein MGC115694
gi|213625068|gb|AAI69744|	k45:379568	0.33781	comp14553_c0_seq1	0.320089	Unigene35385_All	0.213916	MT3-MMP protein [Xenopus laevis]	AAI69744	mmp16	Xenopus laevis	membrane-type matrix metalloproteinase 3 precursor
gi|214104|gb|AAA02623|	k45:383449	0.108366	comp47199_c0_seq1	0.111958	Unigene114161_All	0.000342582	X-DLL3 [Xenopus laevis]	AAA02623	DLX5	Xenopus laevis	transcription factor DLL3-like
gi|54311464|gb|AAH84877|	k45:251485	0.426679	comp3272_c0_seq1	0.481548	Unigene10135_All	0.491047	LOC495401 protein [Xenopus laevis]	AAH84877	Rpa3	Xenopus laevis	hypothetical LOC495401
gi|189217776|ref|NP_001121328|	k45:26662	0.155493	comp68156_c0_seq1	0.118706	Unigene113080_All	0.120711	hypothetical protein LOC100158417 [Xenopus laevis]	NP_001121328	LOC100158417	Xenopus laevis	hypothetical protein LOC100158417
gi|50417490|gb|AAH77371|	k45:144907	0.105645	comp36424_c0_seq1	0.158187	Unigene31795_All	0.106962	LOC503672 protein [Xenopus laevis]	AAH77371	Flrt3	Xenopus laevis	hypothetical LOC503672
gi|147902134|ref|NP_001084244|	k45:365592	0.056755	comp103599_c0_seq1	0.00184876	Unigene115001_All	0.000634966	aldehyde dehydrogenase 1 family, member A2 [Xenopus laevis]	NP_001084244	ALDH1A2	Xenopus laevis	RALDH2
gi|47940301|gb|AAH72281|	k45:223266	0.353258	comp54314_c0_seq1	0.395538	Unigene7501_All	0.327367	MGC82425 protein [Xenopus laevis]	AAH72281	TSPAN13	Xenopus laevis	hypothetical protein MGC82425
gi|82187375|sp|Q6PI53|	k48:314088	0.369934	comp7832_c0_seq1	0.378201	Unigene9082_All	0.410007	RecName: Full=Mediator of RNA polymerase II transcription subunit 24; AltName: Full=Mediator complex subunit 24	Q6PI53	MED24	Xenopus laevis	thyroid hormone receptor-associated protein (100 kDa)
gi|56270437|gb|AAH87307|	k45:322322	0.438081	comp10228_c0_seq1	0.479344	Unigene21944_All	0.483798	LOC495942 protein [Xenopus laevis]	AAH87307	Exosc4	Xenopus laevis	hypothetical LOC495942
gi|854635|gb|CAA59679|	k45:32790	0.14027	comp79377_c0_seq1	0.159672	Unigene89001_All	0.174701	F-cadherin [Xenopus laevis]	CAA59679	CDH20	Xenopus laevis	cadherin 20
gi|46249480|gb|AAH68665|	k46:91854	0.431867	comp5195_c0_seq1	0.420927	Unigene22117_All	0.427171	MGC81050 protein [Xenopus laevis]	AAH68665	WDR77	Xenopus laevis	hypothetical protein MGC81050
gi|82182485|sp|Q6DDP3|	k45:282786	0.269641	comp21963_c0_seq1	0.264839	Unigene37952_All	0.278084	RecName: Full=Ectonucleotide pyrophosphatase/phosphodiesterase family member 6; Short=E-NPP 6; Short=NPP-6; Flags: Precursor	Q6DDP3	ENPP6	Xenopus laevis	ectonucleotide pyrophosphatase/phosphodiesterase 6
gi|296439563|gb|A8E624|	k48:19413	0.0425742	comp53254_c0_seq1	0.0438865	Unigene91076_All	0.0804558	RecName: Full=Poly(U)-specific endoribonuclease-C; AltName: Full=Placental protein 11 homolog; AltName: Full=Protein endoU-C; AltName: Full=Uridylate-specific endoribonuclease-C; AltName: Full=XendoU-C; Flags: Precursor	A8E624
gi|49903395|gb|AAH76790|	k45:185243	0.447045	comp87533_c0_seq1	0.423829	Unigene116059_All	0.431106	Tdp1-prov protein [Xenopus laevis]	AAH76790	TDP1	Xenopus laevis	tyrosyl-DNA phosphodiesterase 1
gi|49522770|gb|AAH74208|	k48:336115	0.250992	comp62737_c0_seq1	0.342537	Unigene25875_All	0.34489	MGC83363 protein [Xenopus laevis]	AAH74208	NMT1	Xenopus laevis	MGC83363 protein
gi|62240986|gb|AAX77665|	k45:377167	0.322709	comp7232_c0_seq1	0.3228	Unigene27914_All	0.374873	leptin precursor [Xenopus laevis]	AAX77665	LEP	Xenopus laevis	leptin precursor
gi|82079780|sp|Q5UE90|	k50:311758	0.0201987	comp11674_c0_seq2	0.0109712	Unigene113862_All	0.000317846	RecName: Full=R-spondin-2; AltName: Full=Roof plate-specific spondin-2; AltName: Full=XRspo2; Flags: Precursor	Q5UE90	rspo2	Xenopus laevis	R-spondin 2
gi|50414879|gb|AAH77806|	k45:191031	0.377301	comp24955_c0_seq1	0.437139	Unigene455_All	0.383706	MGC80423 protein [Xenopus laevis]	AAH77806	Xpnpep3	Xenopus laevis	MGC80423 protein
gi|82179055|sp|Q5FWL0|	k45:137970	0.325191	comp87632_c0_seq1	0.41083	Unigene115306_All	0.193157	RecName: Full=Protein BANP	Q5FWL0	BANP	Xenopus laevis	hypothetical protein MGC85000
gi|33416725|gb|AAH56117|	k45:375544	0.211705	comp11244_c0_seq1	0.214439	Unigene16835_All	0.2491	Chst11 protein [Xenopus laevis]	AAH56117	CHST11	Xenopus laevis	carbohydrate sulfotransferase 11
gi|82225880|sp|Q4V7W5|	k45:15244	0.368199	comp44699_c0_seq2	0.477232	Unigene32273_All	0.434993	RecName: Full=Polyhomeotic-like protein 2	Q4V7W5	PHC2	Xenopus laevis	polyhomeotic-like 2
gi|50414931|gb|AAH77841|	k45:379057	0.282795	comp24878_c0_seq1	0.279738	Unigene24168_All	0.293706	MGC80532 protein [Xenopus laevis]	AAH77841	pola2	Xenopus laevis	MGC80532 protein
gi|80476357|gb|AAI08528|	k45:276103	0.461739	comp15099_c0_seq1	0.46142	Unigene37787_All	0.467491	MGC130957 protein [Xenopus laevis]	AAI08528	THOC6	Xenopus laevis	hypothetical protein MGC130957
gi|82108591|sp|Q90Y05|	k45:385047	0.212905	comp23715_c0_seq1	0.280452	Unigene31224_All	0.273317	RecName: Full=Anterior gradient protein 2-A; Short=XAgr2; AltName: Full=Cement gland-specific protein CGS; Flags: Precursor	Q90Y05	LOC398260	Xenopus laevis	cement gland-specific protein CGS
gi|27882062|gb|AAH44710|	k45:216313	0.406469	comp50654_c0_seq1	0.407911	Unigene25428_All	0.46426	Nle-pending-prov protein [Xenopus laevis]	AAH44710	NLE1	Xenopus laevis	Notchless gene homolog (Drosophila)
gi|77748226|gb|AAI06564|	k45:145551	0.436963	comp12330_c0_seq1	0.431476	Unigene2451_All	0.444473	MGC131330 protein [Xenopus laevis]	AAI06564	BEND5	Xenopus laevis	hypothetical protein MGC131330
gi|147901747|ref|NP_001090296|	k45:337433	0.433501	comp70109_c0_seq1	0.437177	Unigene112736_All	0.226321	gametocyte specific factor 1 [Xenopus laevis]	NP_001090296	GTSF1	Xenopus laevis	hypothetical protein MGC154308
gi|82185585|sp|Q6NUH2|	k45:361633	0.312528	comp5918_c0_seq1	0.353005	Unigene34122_All	0.35564	RecName: Full=N-alpha-acetyltransferase 40, NatD catalytic subunit; AltName: Full=N-acetyltransferase 11	Q6NUH2	NAA40	Xenopus laevis	hypothetical protein MGC78821
gi|82185211|sp|Q6NRE8|	k45:377855	0.180494	comp7143_c0_seq1	0.199184	Unigene30385_All	0.184333	RecName: Full=Histone-lysine N-methyltransferase SUV39H1; AltName: Full=Suppressor of variegation 3-9 homolog 1; Short=Su(var)3-9 homolog 1	Q6NRE8	Suv39h1	Xenopus laevis	hypothetical protein MGC83876
gi|148236191|ref|NP_001083866|	k45:364249	0.226197	comp13561_c0_seq7	0.211466	Unigene17690_All	0.201177	transcription factor 7-like 2 [Xenopus laevis]	NP_001083866	Tcf7l2	Xenopus laevis	T-cell factor XTCF-4A
gi|66911167|gb|AAH97562|	k45:378241	0.423323	comp8459_c0_seq1	0.414825	Unigene1229_All	0.422008	HELLS protein [Xenopus laevis]	AAH97562	Hells	Xenopus laevis	helicase, lymphoid-specific
gi|58701925|gb|AAH90211|	k45:76352	0.170364	comp86567_c0_seq1	0.237333	Unigene106404_All	0.134091	MGC85022 protein [Xenopus laevis]	AAH90211	Wdr8	Xenopus laevis	hypothetical protein MGC85022
gi|54647564|gb|AAH84928|	k45:362895	0.273907	comp34800_c0_seq1	0.252976	Unigene16269_All	0.368829	LOC495418 protein [Xenopus laevis]	AAH84928	KIF23	Xenopus laevis	hypothetical LOC495418
gi|51593547|gb|AAH78601|	k45:96639	0.340638	comp99914_c0_seq1	0.456307	Unigene114968_All	0.278596	LOC446924 protein [Xenopus laevis]	AAH78601	cxorf38	Xenopus laevis	hypothetical protein LOC446924
gi|50414955|gb|AAH77860|	k45:103789	0.456813	comp38453_c0_seq1	0.484908	Unigene8449_All	0.467557	Tmem5-prov protein [Xenopus laevis]	AAH77860	TMEM5	Xenopus laevis	transmembrane protein 5
gi|54035262|gb|AAH84089|	k48:336262	0.387462	comp1496_c0_seq1	0.444896	Unigene32425_All	0.470871	LOC495003 protein [Xenopus laevis]	AAH84089	nid1	Xenopus laevis	hypothetical LOC495003
gi|80477216|gb|AAI08542|	k45:381805	0.375353	comp25346_c0_seq1	0.106573	Unigene31978_All	0.353231	Unknown (protein for MGC:130997) [Xenopus laevis]	AAI08542	EPHB4	Xenopus laevis	eph receptor tyrosine kinase
gi|82181610|sp|Q66KX0|	k45:159346	0.188273	comp85721_c0_seq1	0.127175	Unigene115111_All	0.144833	RecName: Full=Gamma-glutamylaminecyclotransferase; Short=GGACT; AltName: Full=AIG2-like domain-containing protein 1	Q66KX0	A2LD1	Xenopus laevis	MGC85358 protein
gi|56788933|gb|AAH88685|	k45:154871	0.248408	comp113829_c0_seq1	0.247172	Unigene91496_All	0.262435	LOC496223 protein [Xenopus laevis]	AAH88685	LOC496223	Xenopus laevis	hypothetical LOC496223
gi|291290965|ref|NP_001167514|	k45:279051	0.255473	comp81382_c0_seq1	0.164789	Unigene90364_All	0.134114	homeobox D9 [Xenopus laevis]	NP_001167514
gi|52221154|gb|AAH82707|	k45:379827	0.292921	comp8613_c0_seq4	0.233078	Unigene33838_All	0.308792	LOC494728 protein [Xenopus laevis]	AAH82707	UMPS	Xenopus laevis	hypothetical LOC494728
gi|148226807|ref|NP_001091211|	k45:219913	0.0772757	comp21335_c0_seq1	0.0665143	Unigene5313_All	0.137512	twist homolog 1 [Xenopus laevis]	NP_001091211	TWIST2	Xenopus laevis	hypothetical protein LOC100036981
gi|82178295|sp|Q569M3|	k45:248808	0.334914	comp15555_c0_seq2	0.000712979	Unigene90215_All	0.106509	RecName: Full=Histone H3-like centromeric protein A; AltName: Full=Centromere protein A; Short=CENP-A	Q569M3	CENPA	Xenopus laevis	hypothetical protein MGC85062
gi|58702060|gb|AAH90227|	k45:194901	0.374679	comp22168_c0_seq1	0.375723	Unigene1562_All	0.391483	MGC85005 protein [Xenopus laevis]	AAH90227	ociad2	Xenopus laevis	hypothetical protein MGC85005
gi|54038652|gb|AAH84203|	k45:343880	0.216812	comp62341_c0_seq1	0.203446	Unigene91518_All	0.0928697	Sall3 protein [Xenopus laevis]	AAH84203
gi|64521|gb|CAA30104|	k45:327663	0.198772	comp83313_c0_seq1	0.182503	Unigene80200_All	0.344889	unnamed protein product [Xenopus laevis]	CAA30104	CHRNG	Xenopus laevis	acetylcholine receptor gamma subunit precursor
gi|148886749|ref|NP_001092167|	k45:242975	0.00315612	comp77464_c0_seq1	0.395652	Unigene89905_All	0.17882	ankyrin repeat domain 37 [Xenopus laevis]	NP_001092167	Ankrd37	Xenopus laevis	hypothetical protein LOC100049758
gi|49257661|gb|AAH74342|	k45:347320	0.194659	comp56630_c0_seq1	0.180562	Unigene116482_All	0.225314	MGC84179 protein [Xenopus laevis]	AAH74342	MPPED2	Xenopus laevis	MGC84179 protein
gi|50416240|gb|AAH77369|	k45:321110	0.0851475	comp112949_c0_seq1	0.0765062	Unigene116264_All	0.0832463	Upk1b-prov protein [Xenopus laevis]	AAH77369
gi|213623598|gb|AAI69952|	k45:362389	0.467388	comp35015_c0_seq1	0.46834	Unigene24564_All	0.49624	XrpFIbeta1 [Xenopus laevis]	AAI69952	X-beta 1-1b	Xenopus laevis	XrpFIbeta1
gi|189217442|ref|NP_001121198|	k45:275309	0.0313603	comp36383_c0_seq1	0.0228176	Unigene115098_All	0.0496036	hypothetical protein LOC100158267 [Xenopus laevis]	NP_001121198	LOC100158267	Xenopus laevis	hypothetical protein LOC100158267
gi|68565891|sp|Q6NTV9|	k49:112268	0.291179	comp2176_c0_seq1	0.360848	Unigene33515_All	0.367108	RecName: Full=H/ACA ribonucleoprotein complex subunit 2-like protein; AltName: Full=Nucleolar protein family A member 2-like protein; AltName: Full=snoRNP protein NHP2-like protein	Q6NTV9	NHP2	Xenopus laevis	hypothetical protein MGC81502
gi|49118602|gb|AAH73618|	k45:303266	0.132437	comp94139_c0_seq1	0.215807	Unigene78410_All	0.241457	LOC398509 protein [Xenopus laevis]	AAH73618	yrdC	Xenopus laevis	hypothetical protein LOC398509
gi|27695131|gb|AAH43790|	k45:202012	0.250994	comp68968_c0_seq1	0.0624472	Unigene13364_All	0.281102	Sult1c1-prov protein [Xenopus laevis]	AAH43790	Sult1c1	Xenopus laevis	sulfotransferase family 1A, phenol-preferring, member 2
gi|28422598|gb|AAH44092|	k45:373392	0.26808	comp42660_c0_seq1	0.267702	Unigene32168_All	0.29587	Rpc155-prov protein [Xenopus laevis]	AAH44092	POLR3A	Xenopus laevis	polymerase (RNA) III (DNA directed) (155kD)
gi|27503921|gb|AAH42245|	k45:300393	0.316021	comp32853_c0_seq1	0.272889	Unigene3059_All	0.289206	Gldc-prov protein [Xenopus laevis]	AAH42245	Gldc	Xenopus laevis	glycine dehydrogenase (decarboxylating; glycine decarboxylase, glycine cleavage system protein P)
gi|147900490|ref|NP_001090336|	k45:16151	0.148997	comp102774_c0_seq1	0.445038	Unigene31087_All	0.402338	D3Mm3e protein [Xenopus laevis]	NP_001090336	WDR54	Xenopus laevis	D3Mm3e protein
gi|124481896|gb|AAI33179|	k45:355800	0.427108	comp39812_c0_seq1	0.442851	Unigene381_All	0.44955	Unknown (protein for IMAGE:8548717) [Xenopus laevis]	AAI33179
gi|205360894|ref|NP_001128553|	k51:304620u	0.36139	comp2744_c0_seq1	0.36423	Unigene984_All	0.389669	antigen identified by monoclonal antibody Ki-67 [Xenopus laevis]	NP_001128553	MKI67	Xenopus laevis	hypothetical protein LOC100189585
gi|153791959|ref|NP_001093352|	k45:155207	0.464109	comp13389_c0_seq1	0.442947	Unigene24203_All	0.450657	phosphoribosylglycinamide formyltransferase, phosphoribosylglycinamide synthetase, phosphoribosylaminoimidazole synthetase [Xenopus laevis]	NP_001093352	GART	Xenopus laevis	hypothetical protein LOC100101294
gi|50417967|gb|AAH77292|	k45:381815	0.0768338	comp8120_c0_seq1	0.0770653	Unigene1185_All	0.0844425	Col9a3-prov protein [Xenopus laevis]	AAH77292	Col9a3	Xenopus laevis	collagen, type IX, alpha 3
gi|49258011|gb|AAH74252|	k45:101125	0.447181	comp76366_c0_seq1	0.323552	Unigene85378_All	0.219504	MGC84002 protein [Xenopus laevis]	AAH74252	NOVA1	Xenopus laevis	MGC84002 protein
gi|54038377|gb|AAH84231|	k45:387771	0.255036	comp3949_c0_seq1	0.283383	Unigene38372_All	0.312078	LOC495068 protein [Xenopus laevis]	AAH84231	sfrs13b	Xenopus laevis	hypothetical LOC495068
gi|76779920|gb|AAI06315|	k45:379542	0.366847	comp26236_c0_seq1	0.299773	Unigene21291_All	0.311943	Flj13912 protein [Xenopus laevis]	AAI06315	gins3	Xenopus laevis	hypothetical protein MGC53660
gi|1706480|sp|P51892|	k45:3237	0.46293	comp7645_c0_seq1	0.458652	Unigene9265_All	0.465844	RecName: Full=DNA ligase 1; AltName: Full=DNA ligase I; AltName: Full=Polydeoxyribonucleotide synthase [ATP] 1	P51892	lig1	Xenopus laevis	ligase I
gi|83318207|gb|AAI08497|	k51:270262	0.299902	comp1213_c0_seq3	0.185788	Unigene18184_All	0.295739	H1fx protein [Xenopus laevis]	AAI08497	H1fx	Xenopus laevis	H1 histone family, member X
gi|82181510|sp|Q66KI8|	k45:376405	0.218035	comp7129_c0_seq1	0.229492	Unigene25076_All	0.26533	RecName: Full=Protein APCDD1; AltName: Full=Adenomatosis polyposis coli down-regulated 1 protein homolog; AltName: Full=Protein primglo; Short=xPgo; Flags: Precursor	Q66KI8	Apcdd1	Xenopus laevis	MGC81551 protein
gi|83405810|gb|AAI10758|	k46:55462u	0.449735	comp2518_c0_seq1	0.482777	Unigene39771_All	0.277079	MGC131029 protein [Xenopus laevis]	AAI10758	RHOB	Xenopus laevis	hypothetical protein MGC131029
gi|83318324|gb|AAI08520|	k45:266075	0.39742	comp28350_c0_seq1	0.319491	Unigene970_All	0.324997	MGC130923 protein [Xenopus laevis]	AAI08520	Skp2	Xenopus laevis	S-phase kinase-associated protein 2
gi|49114894|gb|AAH72777|	k45:109822	0.459798	comp17843_c0_seq1	0.431868	Unigene8729_All	0.412955	LOC397940 protein [Xenopus laevis]	AAH72777	sph1	Xenopus laevis	sphere organelle protein sph-1
gi|115528650|gb|AAI24849|	k45:364763	0.414742	comp3015_c0_seq1	0.417444	Unigene24542_All	0.40738	Chc1-a protein [Xenopus laevis]	AAI24849
gi|51950032|gb|AAH82424|	k45:362739	0.387668	comp17555_c0_seq1	0.390784	Unigene116222_All	0.355934	GMNN protein [Xenopus laevis]	AAH82424	gmnn	Xenopus laevis	geminin H
gi|54038126|gb|AAH84420|	k45:191088	0.298005	comp72583_c0_seq1	0.327251	Unigene8976_All	0.479277	LOC495192 protein [Xenopus laevis]	AAH84420	RIC8A	Xenopus laevis	hypothetical LOC495192
gi|68534820|gb|AAH99035|	k45:375557	0.458395	comp19337_c0_seq1	0.478717	Unigene49_All	0.474382	MGC115596 protein [Xenopus laevis]	AAH99035	PHLDB1	Xenopus laevis	hypothetical protein MGC115596
gi|82179185|sp|Q5HZN7|	k45:292511	0.000838615	comp97332_c0_seq1	0.169578	Unigene91551_All	0.142013	RecName: Full=Cysteine and tyrosine-rich protein 1; Flags: Precursor	Q5HZN7	CYYR1	Xenopus laevis	Cysteine and tyrosine-rich protein 1
gi|50415445|gb|AAH77542|	k45:85919	0.419377	comp13857_c0_seq1	0.421425	Unigene41_All	0.421654	Zcwcc3-prov protein [Xenopus laevis]	AAH77542	morc3.2	Xenopus laevis	zinc finger, CW-type with coiled-coil domain 3
gi|51261405|gb|AAH79972|	k45:381773	0.232864	comp29028_c0_seq1	0.240757	Unigene16614_All	0.377222	Tcf7 protein [Xenopus laevis]	AAH79972	TCF7	Xenopus laevis	transcription factor 7 (T-cell specific, HMG-box)
gi|5650724|gb|CAB51636|	k45:361832	0.195846	comp8047_c0_seq1	0.19491	Unigene24908_All	0.206894	c-Jun protein [Xenopus laevis]	CAB51636
gi|58399508|gb|AAH89270|	k45:373875	0.233487	comp12842_c0_seq1	0.287712	Unigene32849_All	0.165408	MGC85188 protein [Xenopus laevis]	AAH89270	msh6	Xenopus laevis	hypothetical protein MGC85188
gi|50603769|gb|AAH78111|	k45:265208	0.354697	comp12806_c0_seq2	0.359044	Unigene10379_All	0.384078	Ifrd2 protein [Xenopus laevis]	AAH78111	Ifrd2	Xenopus laevis	interferon-related developmental regulator 2
gi|82233027|sp|Q5U5A3|	k45:373671	0.354439	comp16741_c0_seq1	0.316643	Unigene24205_All	0.353453	RecName: Full=Immunoglobulin superfamily member 3; Short=IgSF3; Flags: Precursor	Q5U5A3	igsf3	Xenopus laevis	Immunoglobulin superfamily member 3
gi|71051798|gb|AAH99005|	k45:147238	0.251023	comp25715_c0_seq1	0.401324	Unigene8328_All	0.362145	MGC115367 protein [Xenopus laevis]	AAH99005	MGC115367	Xenopus laevis	hypothetical protein MGC115367
gi|49119001|gb|AAH73702|	k45:366059	0.422955	comp22313_c0_seq1	0.463983	Unigene8435_All	0.48935	MGC83635 protein [Xenopus laevis]	AAH73702	Pard3	Xenopus laevis	MGC83635 protein
gi|64651|gb|CAA32068|	k45:186045	0.132431	comp79274_c0_seq1	0.237245	Unigene116580_All	0.211747	unnamed protein product [Xenopus laevis]	CAA32068	d7	Xenopus laevis	D7 protein
gi|64911|gb|CAA40867|	k45:364976	0.209521	comp12781_c0_seq1	0.185477	Unigene32467_All	0.190778	N-cadherin [Xenopus laevis]	CAA40867	cdh2a	Xenopus laevis	N-cadherin, clone 8
gi|47939851|gb|AAH72366|	k45:78655	0.00127561	comp99983_c0_seq1	0.00204484	Unigene89585_All	0.00074984	MGC84485 protein [Xenopus laevis]	AAH72366	DPP10	Xenopus laevis	hypothetical protein MGC84485
gi|83405275|gb|AAI10757|	k48:324127	0.401915	comp4120_c0_seq1	0.39293	Unigene8397_All	0.405261	Xfz2 protein [Xenopus laevis]	AAI10757	FZD2	Xenopus laevis	frizzled-2
gi|80476880|gb|AAI08821|	k45:147498	0.085136	comp44927_c0_seq1	0.497663	Unigene36066_All	0.384036	LOC733424 protein [Xenopus laevis]	AAI08821	C17orf75	Xenopus laevis	hypothetical protein LOC733424
gi|61403352|gb|AAH91722|	k54:276803	0.240517	comp12061_c0_seq2	0.215958	Unigene34623_All	0.228857	MGC98956 protein [Xenopus laevis]	AAH91722	COL9A2	Xenopus laevis	hypothetical protein MGC98956
gi|82247730|sp|Q9IB89|	k54:264570u	0.00660383	comp12305_c0_seq1	0.00613787	Unigene116517_All	9.58267e-05	RecName: Full=Zinc finger protein ZIC 5; Short=XZic5; Short=XlZic5; AltName: Full=Zinc finger protein of the cerebellum 5	Q9IB89	Zic5	Xenopus laevis	Zic family member 5
gi|56269547|gb|AAH87371|	k45:37217	0.269241	comp47559_c0_seq1	0.286429	Unigene4208_All	0.490374	LOC495985 protein [Xenopus laevis]	AAH87371	Ube2cbp	Xenopus laevis	hypothetical LOC495985
gi|13591787|gb|AAK31354|	k45:365590	0.447135	comp39335_c0_seq2	0.418762	Unigene9863_All	0.365772	eyes absent-1 alpha [Xenopus laevis]	AAK31354	Eya1	Xenopus laevis	eyes absent-1 beta
gi|56269985|gb|AAH87415|	k45:388060	0.318665	comp3950_c0_seq1	0.315373	Unigene14_All	0.320843	LOC496022 protein [Xenopus laevis]	AAH87415	twsg2	Xenopus laevis	hypothetical LOC496022
gi|213623588|gb|AAI69940|	k45:365096	0.374214	comp56663_c0_seq1	0.182516	Unigene35212_All	0.172466	FOXM1 protein [Xenopus laevis]	AAI69940	FOXM1	Xenopus laevis	forkhead box protein M1
gi|46250208|gb|AAH68751|	k45:212035	0.00808339	comp124367_c0_seq1	0.169363	Unigene88127_All	0.168424	MGC81247 protein [Xenopus laevis]	AAH68751	c10orf2	Xenopus laevis	hypothetical protein MGC81247
gi|193794866|ref|NP_001103840|	k45:171549	0.426294	comp18054_c0_seq1	0.419313	Unigene25128_All	0.435116	leucine-rich repeats and immunoglobulin-like domains 3 [Xenopus laevis]	NP_001103840	LRIG3	Xenopus laevis	leucine-rich repeats and immunoglobulin-like domains 3
gi|262050513|ref|NP_001159912|	k45:269427	0.170267	comp96733_c0_seq1	0.09887	Unigene115010_All	0.0928624	ouroboros 1 [Xenopus laevis]	NP_001159912
gi|54037990|gb|AAH84222|	k45:43249	0.140241	comp119147_c0_seq1	0.0040852	Unigene91335_All	0.160956	Unknown (protein for MGC:80836) [Xenopus laevis]	AAH84222
gi|6523552|gb|CAB62282|	k45:365593	0.327679	comp5990_c0_seq1	0.321007	Unigene24255_All	0.327292	lysophosphatidic acid receptor [Xenopus laevis]	CAB62282	lpar1-a	Xenopus laevis	similar to lysophosphatidic acid receptor
gi|47123989|gb|AAH70800|	k45:139661	0.1109	comp55282_c0_seq1	0.194118	Unigene116084_All	0.197532	LOC431899 protein [Xenopus laevis]	AAH70800	LOC431899	Xenopus laevis	hypothetical protein LOC431899
gi|82201112|sp|Q6GPV5|	k45:65346	0.500737	comp14258_c0_seq1	0.298264	Unigene37394_All	0.301776	RecName: Full=E3 ubiquitin-protein ligase RNF181; AltName: Full=RING finger protein 181	Q6GPV5	Rnf181	Xenopus laevis	MGC82583 protein
gi|50925309|gb|AAH79797|	k45:303259	0.0018155	comp102652_c0_seq1	0.00196313	Unigene79120_All	0.000708286	LOC446273 protein [Xenopus laevis]	AAH79797	OTOA	Xenopus laevis	hypothetical protein LOC446273
gi|148234749|ref|NP_001090444|	k45:309562	0.238458	comp55579_c0_seq1	0.222529	Unigene105102_All	0.00296636	hypermethylated in cancer 2 [Xenopus laevis]	NP_001090444	Hic2	Xenopus laevis	hypermethylated in cancer 2
gi|51703619|gb|AAH81257|	k54:133263	0.366826	comp49378_c0_seq1	0.30623	Unigene79948_All	0.233609	MGC86305 protein [Xenopus laevis]	AAH81257	fam168a	Xenopus laevis	MGC86305 protein
gi|47122872|gb|AAH70554|	k45:364126	0.15795	comp28315_c0_seq1	0.177518	Unigene16652_All	0.173224	Xcdc6 protein [Xenopus laevis]	AAH70554	xcdc6	Xenopus laevis	Cdc6-related protein
gi|82179353|sp|Q5M7E3|	k45:301422	0.417667	comp24841_c0_seq2	0.406269	Unigene38053_All	0.415187	RecName: Full=Putative methyltransferase NSUN4; AltName: Full=NOL1/NOP2/Sun domain family member 4	Q5M7E3	nsun4	Xenopus laevis	hypothetical LOC496225
gi|76780326|gb|AAI06336|	k45:1871	0.313777	comp75838_c0_seq1	0.316364	Unigene15295_All	0.335288	MGC130870 protein [Xenopus laevis]	AAI06336	SPAG6	Xenopus laevis	hypothetical protein MGC130870
gi|82183919|sp|Q6GLU8|	k45:323940	0.210422	comp53116_c0_seq1	0.269676	Unigene114504_All	0.172415	RecName: Full=Phosphatase and actin regulator 1	Q6GLU8	PHACTR1	Xenopus laevis	MGC84219 protein
gi|50603628|gb|AAH77912|	k45:376269u	0.334844	comp11981_c0_seq1	0.339016	Unigene23470_All	0.358039	Prps1 protein [Xenopus laevis]	AAH77912	PRPS1	Xenopus laevis	similar to phosphoribosyl pyrophosphate synthetase 1
gi|32766499|gb|AAH54997|	k45:223889	0.0476629	comp55862_c0_seq1	0.0409018	Unigene114384_All	0.000874511	Efna3-prov protein [Xenopus laevis]	AAH54997	EFNA3	Xenopus laevis	ephrin A3
gi|47940272|gb|AAH72191|	k45:163961	0.309054	comp85037_c0_seq1	0.215658	Unigene75173_All	0.21949	LOC398381 protein [Xenopus laevis]	AAH72191	ZNF217	Xenopus laevis	mitotic phosphoprotein 140
gi|82185409|sp|Q6NTR6|	k45:250591	0.320617	comp43734_c0_seq1	0.37415	Unigene39210_All	0.312623	RecName: Full=Ubiquitin carboxyl-terminal hydrolase 44-A; AltName: Full=Deubiquitinating enzyme 44-A; AltName: Full=Ubiquitin thiolesterase 44-A; AltName: Full=Ubiquitin-specific-processing protease 44-A	Q6NTR6	usp44	Xenopus laevis	hypothetical protein MGC83063
gi|51703470|gb|AAH81032|	k45:13002	0.484708	comp12289_c0_seq1	0.488973	Unigene18124_All	0.486189	MGC81700 protein [Xenopus laevis]	AAH81032	usp1	Xenopus laevis	MGC81700 protein
gi|790938|gb|AAC42227|	k45:269917	0.0015263	comp112519_c0_seq1	0.00208325	Unigene112495_All	0.000816167	morphogen [Xenopus laevis]	AAC42227	shh	Xenopus laevis	sonic hedgehog homolog
gi|148235437|ref|NP_001090499|	k45:99310	0.397457	comp90121_c0_seq1	0.247186	Unigene115051_All	0.232164	CDK5 regulatory subunit associated protein 1 [Xenopus laevis]	NP_001090499	CDK5RAP1	Xenopus laevis	CDK5 regulatory subunit associated protein 1
gi|47123130|gb|AAH70782|	k46:101597	0.396248	comp5085_c0_seq1	0.389189	Unigene10412_All	0.372213	MGC83822 protein [Xenopus laevis]	AAH70782	Myo1A	Xenopus laevis	hypothetical protein MGC83822
gi|732429|sp|P18725|	k45:387184	0.307672	comp35169_c0_seq1	0.342748	Unigene19588_All	0.308819	RecName: Full=Gastrula zinc finger protein 5-1; AltName: Full=XlCGF5.1	P18725	XFG 5-1	Xenopus laevis	zinc finger protein
gi|213626743|gb|AAI70018|	k53:288365	0.24	comp1641_c1_seq1	0.261784	Unigene33752_All	0.221496	N1/N2 protein [Xenopus laevis]	AAI70018	NASP	Xenopus laevis	histone-binding protein N1/N2
gi|90902161|gb|ABE01880|	k45:384810	0.332166	comp8726_c0_seq1	0.309463	Unigene17117_All	0.336298	nucleolar and spindle associated protein [Xenopus laevis]	ABE01880	nusap1-a	Xenopus laevis	nucleolar and spindle associated protein
gi|82076799|sp|Q5NDE7|	k46:357808	0.264882	comp62646_c0_seq1	0.39542	Unigene113763_All	0.120714	RecName: Full=Uncharacterized glycosyltransferase AGO61; Flags: Precursor	Q5NDE7	C3orf39	Xenopus laevis	glycosyltransferase
gi|82180968|sp|Q641G4|	k45:212007	0.385929	comp18759_c0_seq1	0.418772	Unigene8792_All	0.425226	RecName: Full=Condensin-2 complex subunit H2; AltName: Full=Non-SMC condensin II complex subunit H2	Q641G4	ncaph2	Xenopus laevis	MGC81656 protein

## Sheet: Down-
gene_id	transabyss_id	transabyss_ratio	trinity_id	trinity_ratio	soap_id	soap_ratio	gene_description	ID	Gene Symbol	Species	Gene Name
gi|148235176|ref|NP_001080709|	k45:363901	36.8262	comp54119_c0_seq1	34.3839	Unigene74458_All	34.6006	homer 2 [Xenopus laevis]	NP_001080709	homer2	Xenopus laevis	homer homolog 2 (Drosophila)
gi|8272408|gb|BAA96456|	k45:388581	4.06117	comp3031_c0_seq1	4.09276	Unigene16046_All	3.25128	paxillin [Xenopus laevis]	BAA96456	PXN	Xenopus laevis	paxillin
gi|56388730|gb|AAH87618|	k45:125918	2.27274	comp45151_c0_seq1	2.52939	Unigene31291_All	2.41415	LOC496105 protein [Xenopus laevis]	AAH87618	LOC496105	Xenopus laevis	hypothetical LOC496105
gi|27503341|gb|AAH42219|	k49:318245	2.47133	comp7665_c0_seq3	2.47388	Unigene14205_All	2.1351	MGC53312 protein [Xenopus laevis]	AAH42219	Trmt61a	Xenopus laevis	hypothetical protein MGC53312
gi|148225542|ref|NP_001090512|	k49:320761u	2.03966	comp7568_c0_seq3	2.11925	Unigene10318_All	2.22632	septin 5 [Xenopus laevis]	NP_001090512	Sept5	Xenopus laevis	septin 1
gi|298676437|ref|NP_001177322|	k45:142295	3.81322	comp12299_c0_seq1	3.68003	Unigene32865_All	3.8291	transient receptor potential cation channel, subfamily V, member 1 [Xenopus laevis]	NP_001177322
gi|82180356|sp|Q5XGW7|	k45:196777	4.43862	comp9082_c0_seq1	5.25482	Unigene1679_All	4.29416	RecName: Full=Cbp/p300-interacting transactivator 2	Q5XGW7	Cited2	Xenopus laevis	hypothetical LOC495124
gi|76780047|gb|AAI06678|	k45:260659	2.75284	comp4908_c0_seq1	2.72624	Unigene16053_All	2.77523	Unknown (protein for IMAGE:4030562) [Xenopus laevis]	AAI06678
gi|38014648|gb|AAH60398|	k45:109227	3.43548	comp6623_c0_seq1	3.08167	Unigene26256_All	3.12973	MGC68555 protein [Xenopus laevis]	AAH60398	Riok3	Xenopus laevis	hypothetical protein MGC68555
gi|49522922|gb|AAH75169|	k46:355388	2.56389	comp7972_c0_seq1	2.18114	Unigene6262_All	2.34015	MGC82073 protein [Xenopus laevis]	AAH75169	MGC82073	Xenopus laevis	MGC82073 protein
gi|82182280|sp|Q6DCP8|	k45:350974	11.9214	comp32288_c0_seq1	4.6588	Unigene53015_All	11.4671	RecName: Full=Transmembrane 6 superfamily member 1	Q6DCP8	Tm6sf1	Xenopus laevis	transmembrane 6 superfamily member 1
gi|86577740|gb|AAI12952|	k45:256954	4.6697	comp6252_c0_seq1	4.29614	Unigene25746_All	4.40858	MGC132151 protein [Xenopus laevis]	AAI12952	PIM3	Xenopus laevis	hypothetical protein MGC132151
gi|213626733|gb|AAI69992|	k46:349572u	4.11918	comp9483_c0_seq1	4.12305	Unigene8707_All	4.50883	Fos-related antigen-2 [Xenopus laevis]	AAI69992	gene 7	Xenopus laevis	fos-related antigen-2
gi|80476543|gb|AAI08638|	k45:291062	2.1537	comp13626_c0_seq1	2.40602	Unigene32665_All	2.41419	Tradd protein [Xenopus laevis]	AAI08638	TRADD	Xenopus laevis	Tumor necrosis factor receptor type 1-associated DEATH domain protein
gi|50418003|gb|AAH77868|	k45:167184	5.36457	comp94748_c0_seq1	5.34037	Unigene49804_All	6.33671	Vav1-prov protein [Xenopus laevis]	AAH77868	VAV1	Xenopus laevis	vav 1 oncogene
gi|32766475|gb|AAH54969|	k45:70214	3.19744	comp12579_c0_seq1	3.20553	Unigene17225_All	2.57836	MGC64433 protein [Xenopus laevis]	AAH54969	mras	Xenopus laevis	hypothetical protein MGC64433
gi|34784616|gb|AAH57735|	k50:218573	3.06889	comp3225_c0_seq1	3.17514	Unigene17230_All	3.20489	MGC68953 protein [Xenopus laevis]	AAH57735	vwa5a	Xenopus laevis	hypothetical protein MGC68953
gi|27371201|gb|AAH41527|	k45:39339	3.90186	comp8256_c0_seq1	4.07171	Unigene38673_All	6.84032	Id2 protein [Xenopus laevis]	AAH41527	ID2	Xenopus laevis	Id2 protein
gi|171847303|gb|AAI61680|	k45:41425	285.005	comp6165_c0_seq4	8720.68	Unigene74244_All	10203.4	Unknown (protein for IMAGE:5514733) [Xenopus laevis]	AAI61680
gi|51950067|gb|AAH82462|	k45:380527	4.53639	comp1626_c0_seq1	4.47358	Unigene25976_All	4.92606	MGC84330 protein [Xenopus laevis]	AAH82462	capns1	Xenopus laevis	MGC84330 protein
gi|49257622|gb|AAH74257|	k51:297020u	2.54039	comp16775_c0_seq1	2.58545	Unigene24288_All	2.58663	MGC84010 protein [Xenopus laevis]	AAH74257	FMNL1	Xenopus laevis	MGC84010 protein
gi|54038535|gb|AAH84630|	k47:344850	4.27206	comp33357_c0_seq1	2.8903	Unigene613_All	2.92723	LOC495219 protein [Xenopus laevis]	AAH84630	LOC495219	Xenopus laevis	hypothetical LOC495219
gi|50415577|gb|AAH77586|	k45:33252	2.27851	comp34375_c0_seq1	2.10934	Unigene2621_All	2.06929	Sybl1-prov protein [Xenopus laevis]	AAH77586	VAMP7	Xenopus laevis	synaptobrevin-like 1
gi|54261495|gb|AAH84422|	k45:310211	3.27825	comp70082_c0_seq1	2.17545	Unigene74226_All	3.62155	LOC495276 protein [Xenopus laevis]	AAH84422	TST	Xenopus laevis	hypothetical LOC495276
gi|159156044|gb|AAI54995|	k45:376843	4.71404	comp21448_c0_seq1	3.31871	Unigene14769_All	5.16364	ATP-gated ion channel subunit P2X4 [Xenopus laevis]	AAI54995	P2RX4	Xenopus laevis	ATP-gated ion channel subunit P2X4
gi|82184869|sp|Q6INU7|	k45:319446	2.28504	comp83630_c0_seq1	2.3164	Unigene1400_All	2.41423	RecName: Full=Putative ferric-chelate reductase 1	Q6INU7	Frrs1	Xenopus laevis	hypothetical protein MGC80281
gi|49257618|gb|AAH74250|	k45:379642	2.29056	comp5709_c0_seq1	2.1563	Unigene24150_All	2.19793	MGC84000 protein [Xenopus laevis]	AAH74250	MGC84000	Xenopus laevis	MGC84000 protein
gi|2547264|gb|AAB81324|	k50:153349	2.46439	comp1677_c0_seq1	2.3557	Unigene32734_All	2.32687	syndecan-1 [Xenopus laevis]	AAB81324	xsyn-1	Xenopus laevis	syndecan-1
gi|49114926|gb|AAH72794|	k45:216438	2.04274	comp13450_c0_seq1	2.06686	Unigene34357_All	2.0871	MGC80116 protein [Xenopus laevis]	AAH72794	trafd1	Xenopus laevis	MGC80116 protein
gi|54648564|gb|AAH85041|	k53:272982u	2.24996	comp3753_c0_seq1	2.24323	Unigene30025_All	2.69576	LOC495469 protein [Xenopus laevis]	AAH85041	Prss16	Xenopus laevis	hypothetical LOC495469
gi|76780352|gb|AAI06454|	k45:387806	2.70262	comp4978_c0_seq1	2.53761	Unigene79_All	2.58984	LOC733350 protein [Xenopus laevis]	AAI06454	MPI	Xenopus laevis	hypothetical protein LOC733350
gi|218683729|gb|ACL00849|	k45:374349	2.81922	comp12324_c0_seq1	2.80241	Unigene16852_All	2.85099	scleraxis [Xenopus laevis]	ACL00849	SCXA	Xenopus laevis	scleraxis
gi|50418387|gb|AAH77559|	k45:46734	3.48491	comp50597_c0_seq1	3.42781	Unigene18238_All	3.38928	Pdgfb protein [Xenopus laevis]	AAH77559	Pdgfb	Xenopus laevis	pdgfb protein
gi|147901642|ref|NP_001091305|	k54:53001	40.2356	comp130_c1_seq1	44.4987	Unigene115835_All	54.4846	matrix metalloproteinase-9TH [Xenopus laevis]	NP_001091305	mmp-9th	Xenopus laevis	matrix metalloproteinase-9TH
gi|17467111|gb|AAL40093|	k52:295360u	631.87	comp103145_c0_seq1	355.987	Unigene47050_All	7.24147	immunoglobulin light chain type III [Xenopus laevis]	AAL40093
gi|82196222|sp|Q5PPX5|	k45:160170	970.708	comp83325_c0_seq1	2.13542	Unigene72749_All	4.10401	RecName: Full=RING finger protein 170	Q5PPX5	Rnf170	Xenopus laevis	hypothetical LOC496050
gi|83405271|gb|AAI10728|	k45:216400	3.41633	comp35589_c0_seq1	3.19928	Unigene16653_All	3.2981	Osbpl2 protein [Xenopus laevis]	AAI10728	OSBPL2	Xenopus laevis	oxysterol binding protein-like 2
gi|82180495|sp|Q5XHH9|	k45:374040	23.9279	comp11062_c0_seq1	25.6585	Unigene17264_All	33.4797	RecName: Full=Tetratricopeptide repeat protein 39B; Short=TPR repeat protein 39B	Q5XHH9	Ttc39b	Xenopus laevis	hypothetical LOC494994
gi|29476824|gb|AAH48224|	k48:178698	3.69042	comp1199_c0_seq1	3.54426	Unigene14458_All	2.71698	Grn-prov protein [Xenopus laevis]	AAH48224	grn	Xenopus laevis	granulin
gi|64578|gb|CAA25562|	k46:62422	3.97482	comp622_c0_seq3	3.5581	Unigene70824_All	4.22521	beta 1-globin [Xenopus laevis]	CAA25562	hbd	Xenopus laevis	globin, beta I, larval
gi|147898685|ref|NP_001090404|	k45:224621	9.53992	comp69597_c0_seq1	9.78988	Unigene55039_All	12.9782	phosphatase, orphan 2 [Xenopus laevis]	NP_001090404	PHOSPHO2	Xenopus laevis	hypothetical protein MGC154843
gi|76779607|gb|AAI06529|	k47:338142	2.24255	comp15075_c0_seq1	2.13581	Unigene16091_All	2.21225	LOC495991 protein [Xenopus laevis]	AAI06529	RBKS	Xenopus laevis	hypothetical LOC495991
gi|213625275|gb|AAI70229|	k50:310862u	77.5045	comp58823_c0_seq1	65.2423	Unigene74115_All	76.0851	Hypothetical protein LOC100127248 [Xenopus laevis]	AAI70229	Lct	Xenopus laevis	hypothetical protein LOC100127248
gi|49257345|gb|AAH73579|	k45:386796	2.9301	comp14028_c0_seq1	2.77395	Unigene18283_All	2.69127	MGC82876 protein [Xenopus laevis]	AAH73579	DNAJB12	Xenopus laevis	MGC82876 protein
gi|49522789|gb|AAH74477|	k49:324413	7.19433	comp21420_c0_seq1	5.64966	Unigene4712_All	5.82267	MGC84779 protein [Xenopus laevis]	AAH74477	emp1	Xenopus laevis	MGC84779 protein
gi|62471583|gb|AAH93577|	k45:235128	3.30168	comp75129_c0_seq1	3.77599	Unigene25266_All	3.74858	MGC114950 protein [Xenopus laevis]	AAH93577	Slc45a2	Xenopus laevis	hypothetical protein MGC114950
gi|763034|gb|CAA88688|	k45:161085	2.62325	comp120603_c0_seq1	3.16297	Unigene12462_All	2.24173	c-kit-related kinase 1 (XKrk1) [Xenopus laevis]	CAA88688
gi|82184711|sp|Q6GR21|	k45:318043	3.4577	comp61809_c0_seq1	2.41693	Unigene33364_All	3.11827	RecName: Full=Protein FAM73B	Q6GR21	fam73b	Xenopus laevis	MGC81316 protein
gi|83405992|gb|AAI10739|	k48:323288	2.6569	comp32583_c0_seq1	2.46647	Unigene737_All	2.16889	MGC130926 protein [Xenopus laevis]	AAI10739	Rabgap1l	Xenopus laevis	hypothetical protein MGC130926
gi|47937622|gb|AAH72203|	k45:253512	5.30937	comp5508_c0_seq1	5.27862	Unigene8365_All	5.38851	MGC81156 protein [Xenopus laevis]	AAH72203	GSTT1	Xenopus laevis	hypothetical protein MGC81156
gi|189217600|ref|NP_001121254|	k45:41234	4.80782	comp35470_c0_seq1	4.06837	Unigene2593_All	4.82854	leucine rich repeat containing 33 [Xenopus laevis]	NP_001121254	Lrrc33	Xenopus laevis	hypothetical protein LOC100158336
gi|76779453|gb|AAI06242|	k45:383491	2.1745	comp7542_c0_seq1	2.14917	Unigene17139_All	2.18905	LOC495127 protein [Xenopus laevis]	AAI06242	LOC495127	Xenopus laevis	hypothetical LOC495127
gi|47718048|gb|AAH71042|	k45:183878	5.39244	comp5250_c0_seq2	7.83818	Unigene74455_All	7.33768	MGC82323 protein [Xenopus laevis]	AAH71042	CYP2C18	Xenopus laevis	hypothetical protein MGC82323
gi|80477823|gb|AAI08826|	k45:52769	2.85286	comp30403_c0_seq1	2.49	Unigene652_All	2.64492	Xgalectin-iva protein [Xenopus laevis]	AAI08826	lgals9b	Xenopus laevis	galectin family xgalectin-IVa
gi|49115389|gb|AAH73348|	k45:380158	6.88505	comp14034_c0_seq1	6.72395	Unigene24635_All	7.09185	MGC80762 protein [Xenopus laevis]	AAH73348	RGS18	Xenopus laevis	MGC80762 protein
gi|168693585|ref|NP_001108311|	k45:385810	9.00412	comp28148_c0_seq1	2.15438	Unigene19930_All	10.7528	hypothetical protein LOC100137713 [Xenopus laevis]	NP_001108311	LOC100137713	Xenopus laevis	hypothetical protein LOC100137713
gi|77748214|gb|AAI06475|	k45:270509	3.0045	comp14617_c0_seq1	2.85838	Unigene21885_All	2.97565	MGC131197 protein [Xenopus laevis]	AAI06475	GABARAPL2	Xenopus laevis	hypothetical protein MGC131197
gi|339655348|gb|AEJ87258|	k45:19011	3.37112	comp30282_c0_seq1	2.54833	Unigene30927_All	5.01427	surfactant protein D [Xenopus laevis]	AEJ87258
gi|120537984|gb|AAI29614|	k45:53304	6.17899	comp8166_c0_seq1	5.61398	Unigene32169_All	5.70879	LOC100036898 protein [Xenopus laevis]	AAI29614	LOC100036898	Xenopus laevis	hypothetical protein LOC100036898
gi|148234403|ref|NP_001091290|	k45:89439	2.38522	comp62453_c0_seq1	3.08511	Unigene29943_All	3.86242	hypothetical protein LOC100037107 [Xenopus laevis]	NP_001091290	LOC100037107	Xenopus laevis	hypothetical protein LOC100037107
gi|4580765|gb|AAD24497|	k45:384589	2.9089	comp31593_c0_seq2	2.68181	Unigene34416_All	3.1603	chloride channel ClC-5 [Xenopus laevis]	AAD24497	Clcn5	Xenopus laevis	chloride channel 5
gi|47122823|gb|AAH70534|	k45:365190	2.38826	comp8892_c0_seq1	2.34089	Unigene21253_All	3.98331	Serinc2 protein [Xenopus laevis]	AAH70534	SERINC1	Xenopus laevis	tumor differentially expressed 2-like
gi|34098593|sp|Q8QG92|	k45:323383	2.00838	comp18322_c0_seq1	2.033	Unigene1213_All	2.02369	RecName: Full=Dapper 1-B; Short=xDpr	Q8QG92	dact1-b	Xenopus laevis	dapper 1
gi|54311426|gb|AAH84880|	k45:72927	10.9315	comp50213_c0_seq1	9.49021	Unigene34626_All	8.30794	Rab3a-prov protein [Xenopus laevis]	AAH84880	RAB3A	Xenopus laevis	RAB3A, member RAS oncogene family
gi|82182598|sp|Q6DE55|	k45:117139	5.73783	comp34315_c0_seq1	6.39793	Unigene17286_All	6.43793	RecName: Full=Minor histocompatibility protein HA-1	Q6DE55	HMHA1	Xenopus laevis	MGC80108 protein
gi|294958180|gb|B4F6Q9|	k45:382971	6.64557	comp17436_c0_seq3	6.44501	Unigene15686_All	11.5461	RecName: Full=Oxidation resistance protein 1	B4F6Q9	oxr1	Xenopus laevis	hypothetical protein LOC100190768
gi|49115393|gb|AAH73349|	k45:385190	4.44032	comp34907_c0_seq1	3.89187	Unigene24299_All	3.75261	MGC80764 protein [Xenopus laevis]	AAH73349	ADRB2	Xenopus laevis	MGC80764 protein
gi|145558894|sp|P85120|	k53:282914u	10.2639	comp25773_c0_seq1	10.1361	Unigene24285_All	10.0677	RecName: Full=Daple-like protein; AltName: Full=Coiled-coil domain-containing protein 88C-like; AltName: Full=Dvl-associating protein with a high frequency of leucine residues-like; Short=xDal	P85120
gi|50368699|gb|AAH76716|	k45:382065	3.87481	comp67936_c0_seq1	6.87948	Unigene28752_All	6.51762	LOC397728 protein [Xenopus laevis]	AAH76716	aldh1a1	Xenopus laevis	aldehyde dehydrogenase class 1
gi|37747665|gb|AAH59972|	k45:125135	2.55895	comp24638_c0_seq1	8.02754	Unigene74341_All	8.00444	MGC68579 protein [Xenopus laevis]	AAH59972	MGC68579	Xenopus laevis	hypothetical protein MGC68579
gi|47124727|gb|AAH70664|	k45:275895	5.94447	comp21913_c0_seq1	5.67272	Unigene32235_All	5.83693	MGC82269 protein [Xenopus laevis]	AAH70664	MGC82269	Xenopus laevis	hypothetical protein MGC82269
gi|284795257|ref|NP_001085786|	k51:306084u	2.54701	comp34677_c0_seq1	2.42944	Unigene26618_All	2.49331	STAM binding protein [Xenopus laevis]	NP_001085786	stambpb	Xenopus laevis	MGC80758 protein
gi|51258760|gb|AAH80034|	k50:304299	7.66888	comp10356_c0_seq1	7.1681	Unigene8261_All	7.82501	MGC82961 protein [Xenopus laevis]	AAH80034	MGC82961	Xenopus laevis	MGC82961 protein
gi|55249960|gb|AAH86262|	k45:150349	4.2185	comp46740_c0_seq1	3.55945	Unigene79351_All	2.68252	LOC495677 protein [Xenopus laevis]	AAH86262	Rhof	Xenopus laevis	hypothetical LOC495677
gi|34784900|gb|AAH56856|	k45:148780	312.938	comp119401_c0_seq1	378.166	Unigene67910_All	1070.34	MGC64526 protein [Xenopus laevis]	AAH56856	MGC64526	Xenopus laevis	hypothetical protein MGC64526
gi|595948|gb|AAA82967|	k45:384890	3.18067	comp1786_c0_seq1	3.1269	Unigene25379_All	3.1196	Na+-K+-ATPase beta 1 subunit [Xenopus laevis]	AAA82967	Atp1b1	Xenopus laevis	ATPase, Na+/K+ transporting, beta 1a polypeptide
gi|104115|gb|S14076|	k53:249018	488.244	comp72297_c0_seq1	23.7474	Unigene60883_All	930.685	Ig kappa chain - African clawed frog	S14076
gi|54311270|gb|AAH84855|	k45:224479	3.17972	comp103661_c0_seq1	4.45032	Unigene73671_All	3.79414	LOC495387 protein [Xenopus laevis]	AAH84855	AADACL4	Xenopus laevis	hypothetical LOC495387
gi|76779981|gb|AAI06484|	k54:265171u	3.12751	comp6333_c0_seq1	2.59948	Unigene32132_All	2.65791	MGC131207 protein [Xenopus laevis]	AAI06484	sec11c	Xenopus laevis	hypothetical protein MGC131207
gi|64554|gb|CAA43577|	k45:376609	4.5739	comp894_c0_seq4	223.762	Unigene14884_All	4.32393	alpha-skeletal tropomyosin [Xenopus laevis]	CAA43577	TPM1	Xenopus laevis	alpha-skeletal tropomyosin
gi|20530832|gb|AAK56391|	k45:383318	5.02924	comp5074_c0_seq2	4.41054	Unigene34733_All	4.73351	tau-like protein-2 [Xenopus laevis]	AAK56391	mapt	Xenopus laevis	tau-like protein-2
gi|33417116|gb|AAH56039|	k45:387408	10.4913	comp13160_c0_seq1	12.4403	Unigene16631_All	10.1655	MGC68991 protein [Xenopus laevis]	AAH56039	psmb7.2	Xenopus laevis	hypothetical protein MGC68991
gi|82184186|sp|Q6GNB5|	k45:305471	2.42068	comp22995_c0_seq1	2.37306	Unigene1352_All	2.51199	RecName: Full=3-hydroxyacyl-CoA dehydratase; Short=HACD; AltName: Full=Protein tyrosine phosphatase-like protein ptplad2; AltName: Full=Protein-tyrosine phosphatase-like A domain-containing protein 2	Q6GNB5	PTPLAD2	Xenopus laevis	MGC82904 protein
gi|146197465|gb|BAF57493|	k45:247391	10.545	comp31351_c0_seq1	12.2954	Unigene74478_All	11.1051	toll-like receptor8 [Xenopus laevis]	BAF57493	TLR8	Xenopus laevis	toll-like receptor8
gi|117167905|gb|AAI24973|	k45:387079	2.80325	comp53761_c0_seq1	2.55104	Unigene32451_All	2.55612	Efha1 protein [Xenopus laevis]	AAI24973
gi|120537358|gb|AAI29050|	k51:26699	3.55138	comp522_c0_seq2	3.11838	Unigene8469_All	3.57623	Unknown (protein for MGC:154359) [Xenopus laevis]	AAI29050
gi|51703955|gb|AAH81242|	k50:253443	5.60504	comp5528_c0_seq1	2.88562	Unigene34396_All	9.77424	MGC69066 protein [Xenopus laevis]	AAH81242	ighv4-31	Xenopus laevis	hypothetical protein MGC69066
gi|33417067|gb|AAH55969|	k45:103405	4.35153	comp23194_c0_seq1	4.44935	Unigene25505_All	4.28524	LOC398688 protein [Xenopus laevis]	AAH55969	LOC398688	Xenopus laevis	hypothetical protein LOC398688
gi|49257367|gb|AAH73465|	k45:339806	3.43105	comp4590_c0_seq1	3.82731	Unigene32052_All	3.95376	MGC80979 protein [Xenopus laevis]	AAH73465	SERINC3	Xenopus laevis	MGC80979 protein
gi|82200966|sp|Q6GLJ6|	k45:385151	9.53828	comp41794_c0_seq1	5.67568	Unigene9340_All	3.70181	RecName: Full=PDZ and LIM domain protein 3	Q6GLJ6	PDLIM3	Xenopus laevis	MGC84797 protein
gi|213624890|gb|AAI69355|	k45:120663	720.165	comp87275_c0_seq1	13.0516	Unigene53833_All	12.7973	P7D11 protein [Xenopus laevis]	AAI69355	SYNGR1	Xenopus laevis	P7D11 protein
gi|28302336|gb|AAH46675|	k45:366138	4.25177	comp6658_c0_seq1	4.18947	Unigene9021_All	4.30474	Slc30a1-prov protein [Xenopus laevis]	AAH46675	slc30a1	Xenopus laevis	solute carrier family 30 (zinc transporter), member 1
gi|46249872|gb|AAH68821|	k45:214649	2.30905	comp28884_c0_seq1	2.10942	Unigene1084_All	2.25982	MGC81436 protein [Xenopus laevis]	AAH68821	sgms1	Xenopus laevis	hypothetical protein MGC81436
gi|49257677|gb|AAH74375|	k45:146358	8.69609	comp41105_c0_seq1	8.65501	Unigene72713_All	1608.65	MGC84292 protein [Xenopus laevis]	AAH74375	ADIPOQ	Xenopus laevis	MGC84292 protein
gi|49115445|gb|AAH73377|	k45:156669	14.9017	comp36860_c0_seq1	5.3926	Unigene28857_All	7.72574	MGC80809 protein [Xenopus laevis]	AAH73377	Pip5k1b	Xenopus laevis	MGC80809 protein
gi|50418343|gb|AAH77480|	k45:133687	3.52612	comp1872_c0_seq1	3.43763	Unigene22042_All	3.12696	Mthfd2-prov protein [Xenopus laevis]	AAH77480
gi|54648603|gb|AAH84962|	k45:313927	2.38431	comp65285_c0_seq1	2.11906	Unigene34097_All	2.897	LOC495440 protein [Xenopus laevis]	AAH84962	ATP2A3	Xenopus laevis	hypothetical LOC495440
gi|971307|gb|BAA07945|	k54:274128	4.3221	comp4651_c0_seq1	10.9175	Unigene84151_All	12.9485	low molecular mass protein-7 (LMP-7) homolog [Xenopus laevis]	BAA07945	psmb8	Xenopus laevis	low molecular mass protein-7 (LMP-7) homolog
gi|37747674|gb|AAH59974|	k45:117390	4.50427	comp39734_c0_seq1	5.29336	Unigene8993_All	5.02136	MGC68618 protein [Xenopus laevis]	AAH59974	INPP1	Xenopus laevis	hypothetical protein MGC68618
gi|118136240|gb|ABK62772|	k54:36343	10.2957	comp20804_c0_seq1	11.6674	Unigene5668_All	14.4853	polymeric immunoglobulin receptor [Xenopus laevis]	ABK62772
gi|82176642|sp|Q7ZXQ3|	k45:256555	2.406	comp14015_c0_seq1	2.28421	Unigene32958_All	2.27125	RecName: Full=Homocysteine-responsive endoplasmic reticulum-resident ubiquitin-like domain member 2 protein	Q7ZXQ3	herpud2	Xenopus laevis	hypothetical protein MGC52715
gi|82182588|sp|Q6DE40|	k45:193874	2.91438	comp38489_c0_seq1	3.02406	Unigene33998_All	3.29783	RecName: Full=Glycoprotein endo-alpha-1,2-mannosidase	Q6DE40	MANEAL	Xenopus laevis	mannosidase, endo-alpha
gi|49116632|gb|AAH73681|	k45:378501	4.57471	comp21059_c0_seq1	5.37126	Unigene33607_All	5.44299	MGC83048 protein [Xenopus laevis]	AAH73681	CHST6	Xenopus laevis	MGC83048 protein
gi|82209800|sp|Q7ZYC4|	k45:54473	6.13491	comp20746_c0_seq1	6.10509	Unigene24009_All	6.48186	RecName: Full=Long-chain-fatty-acid--CoA ligase ACSBG2; AltName: Full=Acyl-CoA synthetase bubblegum family member 2	Q7ZYC4	acsbg2	Xenopus laevis	long-chain-fatty-acid--CoA ligase ACSBG2
gi|54038351|gb|AAH84661|	k45:51424	8.51501	comp3895_c0_seq1	8.31271	Unigene24852_All	9.33916	LOC495239 protein [Xenopus laevis]	AAH84661	GALNS	Xenopus laevis	hypothetical LOC495239
gi|34785115|gb|AAH56852|	k45:374169	4.42484	comp2372_c0_seq1	4.39871	Unigene25336_All	4.53458	MGC64432 protein [Xenopus laevis]	AAH56852	sqstm1	Xenopus laevis	hypothetical protein MGC64432
gi|53830063|gb|AAU94940|	k47:95500	2.59002	comp805_c0_seq1	2.89882	Unigene21730_All	2.6565	membrane type-1 matrix metalloproteinase 14 [Xenopus laevis]	AAU94940	MMP14	Xenopus laevis	matrix metalloproteinase 14
gi|52138945|gb|AAH82695|	k52:297596u	5.43237	comp4102_c0_seq1	5.51282	Unigene32275_All	5.5803	LOC494699 protein [Xenopus laevis]	AAH82695	SLC11A1	Xenopus laevis	hypothetical LOC494699
gi|50414805|gb|AAH77787|	k45:84559	6.016	comp1096_c0_seq1	6.36777	Unigene851_All	5.45301	X1311 protein [Xenopus laevis]	AAH77787	x1311	Xenopus laevis	glycoprotein
gi|33416812|gb|AAH56055|	k45:354745	8.04844	comp947_c1_seq1	8.66099	Unigene713_All	8.56211	Lcp1-prov protein [Xenopus laevis]	AAH56055	LCP1	Xenopus laevis	lymphocyte cytosolic protein 1
gi|51703930|gb|AAH81157|	k48:328327	2.32498	comp46003_c0_seq1	2.47186	Unigene43622_All	3.6215	MGC84244 protein [Xenopus laevis]	AAH81157	Ccdc45	Xenopus laevis	MGC84244 protein
gi|50416269|gb|AAH77876|	k45:364916	4.57905	comp6825_c0_seq1	4.00853	Unigene32195_All	3.9259	MGC80640 protein [Xenopus laevis]	AAH77876	NFKBIA	Xenopus laevis	MGC80640 protein
gi|49114774|gb|AAH72737|	k45:224350	2.83743	comp4193_c0_seq1	2.78255	Unigene696_All	3.11414	MGC79086 protein [Xenopus laevis]	AAH72737	sh3glb1	Xenopus laevis	MGC79086 protein
gi|147902792|ref|NP_001090555|	k49:314623	6.45893	comp38007_c0_seq1	8.74837	Unigene32635_All	6.79726	growth arrest-specific 7 [Xenopus laevis]	NP_001090555	gas7	Xenopus laevis	growth arrest specific 7
gi|49523100|gb|AAH75129|	k53:278344u	7.84494	comp21401_c0_seq1	8.52941	Unigene24011_All	9.02305	LOC443720 protein [Xenopus laevis]	AAH75129	LOC443720	Xenopus laevis	hypothetical protein LOC443720
gi|57032769|gb|AAH88806|	k45:75676	8.47208	comp4607_c0_seq1	8.65349	Unigene17183_All	8.80483	LOC496297 protein [Xenopus laevis]	AAH88806	LOC496297	Xenopus laevis	hypothetical LOC496297
gi|54311409|gb|AAH84840|	k45:139064	2.18377	comp12372_c0_seq2	2.17986	Unigene16136_All	2.39373	St3Gal-VI protein [Xenopus laevis]	AAH84840	ST3GAL6	Xenopus laevis	alpha2,3-sialyltransferase
gi|51703506|gb|AAH81087|	k45:275532	5.66449	comp112721_c0_seq1	6.822	Unigene16609_All	5.85917	LOC446930 protein [Xenopus laevis]	AAH81087	Aloxe3	Xenopus laevis	hypothetical protein LOC446930
gi|62739329|gb|AAH94125|	k45:17623	21.9252	comp7609_c0_seq1	22.2212	Unigene12049_All	14.4857	LOC733211 protein [Xenopus laevis]	AAH94125	LOC733211	Xenopus laevis	hypothetical protein LOC733211
gi|50414693|gb|AAH77763|	k54:270790	3.22131	comp6189_c0_seq1	3.21599	Unigene6175_All	2.45627	Sax protein [Xenopus laevis]	AAH77763	sax	Xenopus laevis	activin type I receptor
gi|47122982|gb|AAH70646|	k47:348704u	4.3895	comp40463_c0_seq1	4.0347	Unigene40536_All	2.69263	Dram protein [Xenopus laevis]	AAH70646	DRAM1	Xenopus laevis	Damage-regulated autophagy modulator
gi|54038148|gb|AAH84253|	k45:375740	2.56698	comp10363_c0_seq1	2.64963	Unigene23954_All	2.54279	LOC495086 protein [Xenopus laevis]	AAH84253	ACLY	Xenopus laevis	hypothetical LOC495086
gi|49522081|gb|AAH74127|	k51:279164	15.5006	comp19298_c0_seq1	14.8612	Unigene32990_All	13.0139	MGC81834 protein [Xenopus laevis]	AAH74127	a1cf	Xenopus laevis	MGC81834 protein
gi|52138972|gb|AAH82631|	k45:297745	4.63627	comp29476_c0_seq1	10.6747	Unigene39818_All	5.45935	MGC53355 protein [Xenopus laevis]	AAH82631	MGC53355	Xenopus laevis	similar to nuclear factor (erythroid-derived 2)-like 2
gi|148233084|ref|NP_001090386|	k45:254192	2.59492	comp46142_c0_seq1	2.58221	Unigene13356_All	2.89692	surfactant, pulmonary-associated protein B [Xenopus laevis]	NP_001090386	sftpb	Xenopus laevis	hypothetical protein MGC154673
gi|49522171|gb|AAH75225|	k50:301226u	2.63294	comp18049_c0_seq4	6.40762	Unigene852_All	2.44776	MGC84404 protein [Xenopus laevis]	AAH75225	fxyd1	Xenopus laevis	MGC84404 protein
gi|47939719|gb|AAH72130|	k51:304688u	4.53078	comp39838_c0_seq1	4.12188	Unigene320_All	3.62122	LOC398028 protein [Xenopus laevis]	AAH72130	tal1	Xenopus laevis	stem cell leukemia protein SCL
gi|54037982|gb|AAH84214|	k45:98775	2.32644	comp47608_c0_seq1	2.52457	Unigene8568_All	2.57174	LOC495059 protein [Xenopus laevis]	AAH84214	ELF1	Xenopus laevis	hypothetical LOC495059
gi|49118527|gb|AAH73514|	k45:20936	4.08763	comp25958_c0_seq1	4.08324	Unigene24971_All	3.92988	MGC82736 protein [Xenopus laevis]	AAH73514	Dok1	Xenopus laevis	MGC82736 protein
gi|47125227|gb|AAH70794|	k45:108652	2.42714	comp31558_c0_seq1	2.78713	Unigene32111_All	2.84631	MGC83845 protein [Xenopus laevis]	AAH70794	DLC1	Xenopus laevis	hypothetical protein MGC83845
gi|32484216|gb|AAH54154|	k45:301457	2.44795	comp18878_c0_seq1	2.4049	Unigene6300_All	2.46857	Tmp21 protein [Xenopus laevis]	AAH54154	tmed10	Xenopus laevis	transmembrane protein tmp21
gi|49114987|gb|AAH72841|	k45:375622	2.98109	comp313_c0_seq1	2.94999	Unigene21128_All	3.12951	Fibronectin protein [Xenopus laevis]	AAH72841	fn1	Xenopus laevis	fibronectin protein
gi|64680|gb|CAA68706|	k48:325651	3.48475	comp113931_c0_seq1	483.574	Unigene70787_All	3037.29	unnamed protein product [Xenopus laevis]	CAA68706	eno1b	Xenopus laevis	enolase 1, alpha
gi|67097570|gb|AAY67755|	k45:147635	2.86092	comp31231_c0_seq1	2.3168	Unigene4974_All	4.5872	TRAF family member-associated NF-kappaB activator [Xenopus laevis]	AAY67755	TANK	Xenopus laevis	TRAF family member-associated NF-kappaB activator
gi|80477642|gb|AAI08581|	k45:97029	3.19722	comp27341_c0_seq1	3.1553	Unigene955_All	3.30099	MGC131075 protein [Xenopus laevis]	AAI08581	HAGH	Xenopus laevis	hypothetical protein MGC131075
gi|59544117|gb|AAW88310|	k52:283238u	100.049	comp4101_c0_seq1	113.706	Unigene74491_All	108.673	cardiac myosin heavy chain-alpha [Xenopus laevis]	AAW88310	LOC432141	Xenopus laevis	hypothetical protein LOC432141
gi|51262003|gb|AAH80081|	k45:363044	2.64914	comp2890_c0_seq1	2.6125	Unigene22300_All	2.49841	MGC84155 protein [Xenopus laevis]	AAH80081	MGC84155	Xenopus laevis	MGC84155 protein
gi|51895932|gb|AAH80997|	k49:325332u	2.71276	comp491_c0_seq1	3.46771	Unigene114410_All	3.35031	MGC80725 protein [Xenopus laevis]	AAH80997	PSAP	Xenopus laevis	MGC80725 protein
gi|207028228|ref|NP_001128697|	k45:313998	3.15851	comp13420_c0_seq1	2.72097	Unigene8778_All	2.44677	solute carrier family 24 (sodium/potassium/calcium exchanger), member 6 [Xenopus laevis]	NP_001128697	SLC24A6	Xenopus laevis	hypothetical protein LOC100190771
gi|47122868|gb|AAH70546|	k45:364096	23.0636	comp6303_c0_seq1	21.7722	Unigene16134_All	20.1778	Ank protein [Xenopus laevis]	AAH70546	ankh	Xenopus laevis	progressive ankylosis-like protein
gi|21435714|gb|AAM51552|	k51:294509	2.274	comp6376_c0_seq2	2.34251	Unigene32429_All	2.42314	Stat1 [Xenopus laevis]	AAM51552	STAT1	Xenopus laevis	Stat1
gi|80476913|gb|AAI08843|	k45:233812u	478.397	comp101221_c0_seq1	18.9932	Unigene73398_All	18.1169	LOC495232 protein [Xenopus laevis]	AAI08843	Prf1	Xenopus laevis	hypothetical LOC495232
gi|213623324|gb|AAI69591|	k45:365982	2.20294	comp5679_c1_seq1	2.01951	Unigene33083_All	2.05453	Tropomodulin [Xenopus laevis]	AAI69591	LOC100125668	Xenopus laevis	tropomodulin
gi|52354695|gb|AAH82956|	k52:297331	7.05027	comp4427_c0_seq2	6.7909	Unigene16245_All	6.94074	LOC494813 protein [Xenopus laevis]	AAH82956	LOC494813	Xenopus laevis	hypothetical LOC494813
gi|27884293|gb|BAC55883|	k54:263177	3.00123	comp724_c1_seq2	3.04321	Unigene27737_All	3.15785	galectin family xgalectin-IIIb [Xenopus laevis]	BAC55883	xgalectin-IIIb	Xenopus laevis	galectin family xgalectin-IIIb
gi|189217524|ref|NP_001121228|	k45:249225	3.1768	comp12022_c0_seq1	2.74098	Unigene454_All	2.78413	hypothetical protein LOC100158300 [Xenopus laevis]	NP_001121228	LOC100158300	Xenopus laevis	hypothetical protein LOC100158300
gi|146197461|gb|BAF57491|	k45:175585	3.55696	comp26342_c0_seq1	3.37728	Unigene10327_All	3.43562	toll-like receptor6 [Xenopus laevis]	BAF57491	TLR1	Xenopus laevis	toll-like receptor6
gi|32450175|gb|AAH54220|	k45:90190	1096.68	comp894_c0_seq2	2.78638	Unigene54013_All	556.436	MGC64401 protein [Xenopus laevis]	AAH54220	tpm4b	Xenopus laevis	hypothetical protein MGC64401
gi|52139090|gb|AAH82678|	k45:140762	7.15383	comp14101_c0_seq1	5.61992	Unigene15883_All	3.9232	LOC494687 protein [Xenopus laevis]	AAH82678	Cnrip1	Xenopus laevis	cannabinoid receptor interacting protein 1
gi|115292023|gb|AAI22468|	k45:59497	3.92856	comp21631_c0_seq1	3.57639	Unigene2458_All	3.62135	Unknown (protein for IMAGE:7767654) [Xenopus laevis]	AAI22468
gi|37781028|gb|AAP36720|	k45:385067	4.02495	comp16879_c0_seq1	4.04636	Unigene33972_All	4.05512	transporter associated with antigen processing 2 [Xenopus laevis]	AAP36720	TAP2	Xenopus laevis	transporter associated with antigen processing 2
gi|77748311|gb|AAI06571|	k48:256373	780.098	comp78456_c0_seq1	8.30877	Unigene55307_All	26.564	LOC733401 protein [Xenopus laevis]	AAI06571	PIP5KL1	Xenopus laevis	hypothetical protein LOC733401
gi|52354689|gb|AAH82950|	k45:179914	3.50063	comp1791_c0_seq1	3.77778	Unigene34696_All	3.45594	LOC494810 protein [Xenopus laevis]	AAH82950	CTSA	Xenopus laevis	hypothetical LOC494810
gi|38649139|gb|AAH63271|	k45:337466	2.4656	comp7838_c0_seq1	2.41813	Unigene18400_All	2.47187	MGC68956 protein [Xenopus laevis]	AAH63271	MGC68956	Xenopus laevis	hypothetical protein MGC68956
gi|46249453|gb|AAH68619|	k45:308780	5.58877	comp20324_c0_seq1	5.3649	Unigene16587_All	5.28098	LOC397705 protein [Xenopus laevis]	AAH68619	RBP4	Xenopus laevis	serum retinol binding protein
gi|28278692|gb|AAH44282|	k45:321644	44.3524	comp6722_c0_seq1	57.4474	Unigene23519_All	54.4405	MGC53248 protein [Xenopus laevis]	AAH44282	TNNI2	Xenopus laevis	fast troponin I
gi|82240142|sp|Q7LZQ8|	k45:67214	3.17945	comp41911_c0_seq1	2.66162	Unigene1154_All	2.61524	RecName: Full=Protein kinase C beta type; Short=PKC-B; Short=PKC-beta	Q7LZQ8
gi|46249476|gb|AAH68662|	k45:319323	2.17627	comp15545_c0_seq1	2.05057	Unigene24065_All	2.07487	MGC81046 protein [Xenopus laevis]	AAH68662	kdsr	Xenopus laevis	hypothetical protein MGC81046
gi|148224532|ref|NP_001091358|	k45:315536	372.414	comp7795_c0_seq1	473.356	Unigene74228_All	308.974	troponin I type 1 (skeletal, slow) [Xenopus laevis]	NP_001091358	Tnni1	Xenopus laevis	hypothetical protein LOC100037198
gi|47718057|gb|AAH71016|	k46:46551	3.16902	comp7385_c0_seq1	2.9207	Unigene38004_All	2.81659	Rh50 protein [Xenopus laevis]	AAH71016	Rh50	Xenopus laevis	50 kD glycoprotein
gi|49116806|gb|AAH73279|	k45:376118	3.32603	comp7329_c0_seq1	3.33185	Unigene18319_All	3.38964	MGC80651 protein [Xenopus laevis]	AAH73279	MGC80651	Xenopus laevis	MGC80651 protein
gi|161612259|gb|AAI55884|	k45:279374	7.02546	comp11389_c0_seq1	8.3663	Unigene37801_All	8.13907	LOC100127287 protein [Xenopus laevis]	AAI55884	LOC100127287	Xenopus laevis	hypothetical protein LOC100127287
gi|37590289|gb|AAH59337|	k45:375513	5.28968	comp36497_c0_seq1	6.61996	Unigene16828_All	5.1731	MGC69089 protein [Xenopus laevis]	AAH59337	MGC69089	Xenopus laevis	hypothetical protein MGC69089
gi|80477530|gb|AAI08466|	k45:155457	141.914	comp125466_c0_seq1	4.74815	Unigene71304_All	4.82832	LOC431806 protein [Xenopus laevis]	AAI08466	LOC431806	Xenopus laevis	UPF0432 protein C16orf84 homolog A
gi|119873800|gb|ABM05616|	k45:384724	5.39656	comp19936_c0_seq1	3.99098	Unigene59316_All	245.448	runt-related transcription factor 2 type I [Xenopus laevis]	ABM05616	Runx2	Xenopus laevis	runt-related transcription factor 2 type II
gi|148231552|ref|NP_001090303|	k45:163312	2.11403	comp21071_c0_seq1	2.00169	Unigene24814_All	2.02722	arylsulfatase K precursor [Xenopus laevis]	NP_001090303	arsk	Xenopus laevis	arylsulfatase K
gi|76779443|gb|AAI06223|	k45:202499	4.47711	comp12304_c0_seq1	4.05256	Unigene2642_All	4.10411	LOC496348 protein [Xenopus laevis]	AAI06223	LOC496348	Xenopus laevis	hypothetical LOC496348
gi|82182815|sp|Q6DF80|	k45:343157	3.74952	comp22642_c0_seq1	3.72655	Unigene32628_All	3.81099	RecName: Full=Insulin-induced gene 1 protein; Short=INSIG-1	Q6DF80	INSIG1	Xenopus laevis	insulin induced gene 1
gi|80479261|gb|AAI08522|	k45:336473	649.422	comp42435_c0_seq1	4.30138	Unigene52363_All	4.67736	MGC130932 protein [Xenopus laevis]	AAI08522	atp5s	Xenopus laevis	hypothetical protein MGC130932
gi|28436914|gb|AAH46724|	k45:377589	3.15096	comp1698_c0_seq1	3.08763	Unigene116125_All	3.8152	MGC53750 protein [Xenopus laevis]	AAH46724	PLIN3	Xenopus laevis	similar to cargo selection protein (mannose 6 phosphate receptor binding protein)
gi|56269170|gb|AAH87411|	k45:197465	3.69045	comp22119_c0_seq1	3.86705	Unigene23499_All	4.41072	LOC496019 protein [Xenopus laevis]	AAH87411	LOC496019	Xenopus laevis	hypothetical LOC496019
gi|27924279|gb|AAH45014|	k48:192610	2.7129	comp1495_c0_seq1	2.66616	Unigene17549_All	2.79892	Rab1-prov protein [Xenopus laevis]	AAH45014	RAB1A	Xenopus laevis	RAB1, member RAS oncogene family
gi|159155469|gb|AAI54973|	k45:156279	3.37807	comp120401_c0_seq1	2.96619	Unigene73381_All	3.62136	LOC100127255 protein [Xenopus laevis]	AAI54973	CACNB1	Xenopus laevis	hypothetical protein LOC100127255
gi|52430470|gb|AAH82829|	k45:124745	2704.6	comp30863_c0_seq1	2138.39	Unigene74107_All	4613.27	Tnnc1 protein [Xenopus laevis]	AAH82829
gi|157423159|gb|AAI53762|	k45:362755	108.453	comp9295_c0_seq1	84.6273	Unigene74281_All	72.2242	Unknown (protein for MGC:181626) [Xenopus laevis]	AAI53762
gi|304556750|gb|ADM35734|	k45:386906	6683.65	comp8341_c0_seq1	5110.4	Unigene71550_All	8415.01	cytochrome b [Xenopus laevis]	ADM35734
gi|77748224|gb|AAI06486|	k45:78244	2.70439	comp5684_c0_seq1	2.60668	Unigene13873_All	2.67286	MGC131212 protein [Xenopus laevis]	AAI06486	ARL6IP5	Xenopus laevis	hypothetical protein MGC131212
gi|147903223|ref|NP_001089078|	k45:363170	2.18303	comp2254_c0_seq1	2.16519	Unigene16322_All	2.20468	microtubule-associated protein 1 light chain 3 beta [Xenopus laevis]	NP_001089078	MAP1LC3B	Xenopus laevis	hypothetical protein LOC733220
gi|158931156|sp|P20233|	k47:286875	3.55489	comp704_c0_seq1	3.79716	Unigene9127_All	3.61251	RecName: Full=Serotransferrin-A; Flags: Precursor	P20233	tf-a	Xenopus laevis	transferrin
gi|160774069|gb|AAI55354|	k45:384252	3967.59	comp14383_c0_seq3	932.086	Unigene74494_All	5936.22	LOC100127275 protein [Xenopus laevis]	AAI55354	Nebl	Xenopus laevis	hypothetical protein LOC100127275
gi|51703518|gb|AAH81106|	k48:332175	3.57664	comp33576_c0_seq1	7.59293	Unigene73309_All	4.34539	MGC83377 protein [Xenopus laevis]	AAH81106	SLC5A2	Xenopus laevis	MGC83377 protein
gi|205360874|ref|NP_001128543|	k45:387473	3.62356	comp8248_c0_seq1	3.5064	Unigene16537_All	3.55822	hydroxysteroid (17-beta) dehydrogenase 14 [Xenopus laevis]	NP_001128543	hsd17b14	Xenopus laevis	hypothetical protein LOC100189572
gi|27882048|gb|AAH44683|	k53:278180	2.38453	comp5360_c0_seq2	2.46591	Unigene17413_All	2.4142	Ubl3 protein [Xenopus laevis]	AAH44683
gi|34785905|gb|AAH57749|	k45:30185	3.28123	comp11561_c0_seq2	3.32037	Unigene6299_All	3.24011	MGC69123 protein [Xenopus laevis]	AAH57749	MGC69123	Xenopus laevis	hypothetical protein MGC69123
gi|38014497|gb|AAH60434|	k45:378468	4.35445	comp2119_c0_seq1	4.78679	Unigene16366_All	4.49961	MGC68777 protein [Xenopus laevis]	AAH60434	MGC68777	Xenopus laevis	hypothetical protein MGC68777
gi|288557373|ref|NP_001165704|	k45:379028	6.01066	comp16773_c0_seq2	6.20679	Unigene62735_All	3.6214	CD3Z antigen, zeta polypeptide b [Xenopus laevis]	NP_001165704
gi|49115449|gb|AAH73379|	k45:93504	2.23991	comp38839_c0_seq1	2.57809	Unigene48727_All	3.01792	LOC398688 protein [Xenopus laevis]	AAH73379	LOC398688	Xenopus laevis	hypothetical protein LOC398688
gi|49115822|gb|AAH73563|	k45:320562	4.65552	comp23788_c0_seq1	4.92873	Unigene31951_All	6.46553	LOC443665 protein [Xenopus laevis]	AAH73563	bhlhe40	Xenopus laevis	hypothetical protein LOC443665
gi|64693|gb|CAA44479|	k45:151540	71.533	comp49028_c0_seq1	77.15	Unigene74106_All	108.626	embryonic Fibroblast growth factor [Xenopus laevis]	CAA44479	fgf4-a	Xenopus laevis	embryonic fibroblast growth factor I
gi|37748577|gb|AAH59975|	k45:382917	9.52154	comp1273_c0_seq1	9.52774	Unigene16639_All	9.65956	MGC68628 protein [Xenopus laevis]	AAH59975	RARRES1	Xenopus laevis	hypothetical protein MGC68628
gi|49116711|gb|AAH73445|	k45:40332	8.6692	comp58603_c0_seq1	8.62916	Unigene11487_All	9.44522	MGC80946 protein [Xenopus laevis]	AAH73445	MGC80946	Xenopus laevis	MGC80946 protein
gi|148225853|ref|NP_001091231|	k45:252146	3.4918	comp83392_c0_seq1	4.23618	Unigene36128_All	12.6721	protein kinase domain containing, cytoplasmic homolog, gene 1 [Xenopus laevis]	NP_001091231	PKDCC	Xenopus laevis	hypothetical protein LOC100037022
gi|120537898|gb|AAI29633|	k45:377227	6.90887	comp2607_c1_seq1	6.82777	Unigene8333_All	6.81498	LOC100036907 protein [Xenopus laevis]	AAI29633	LOC100036907	Xenopus laevis	hypothetical protein LOC100036907
gi|38303983|gb|AAH61941|	k45:38817	3.49778	comp71109_c0_seq1	3.11508	Unigene1914_All	3.6214	MGC68565 protein [Xenopus laevis]	AAH61941	CCDC63	Xenopus laevis	hypothetical protein MGC68565
gi|82176457|sp|Q7ZWV3|	k45:158534	6.92681	comp20179_c0_seq1	7.71192	Unigene16459_All	7.81862	RecName: Full=Protein NDRG1-B; Short=xNDRG1-B	Q7ZWV3	ndrg1	Xenopus laevis	N-myc downstream regulated gene 1
gi|32450596|gb|AAH54214|	k47:34669	2.6696	comp6305_c0_seq1	2.66154	Unigene34280_All	2.70227	Socs3-prov protein [Xenopus laevis]	AAH54214
gi|71051269|gb|AAH99042|	k45:106387	2.98044	comp25083_c0_seq1	2.42465	Unigene26024_All	2.4852	LOC443587 protein [Xenopus laevis]	AAH99042	kiaa1370	Xenopus laevis	hypothetical protein LOC443587
gi|82187170|sp|Q6PF69|	k48:159971	2.55951	comp913_c0_seq1	2.54437	Unigene14448_All	2.81322	RecName: Full=Major vault protein; Short=MVP	Q6PF69	MVP	Xenopus laevis	hypothetical protein MGC68839
gi|50418223|gb|AAH77285|	k45:136060	7.65547	comp8954_c0_seq1	7.72583	Unigene2285_All	8.11764	Ctss-prov protein [Xenopus laevis]	AAH77285	ctss-b	Xenopus laevis	cathepsin S
gi|189217693|ref|NP_001121288|	k50:305326u	8.1176	comp7102_c0_seq3	7.30911	Unigene33532_All	7.64482	nexilin (F actin binding protein) [Xenopus laevis]	NP_001121288	NEXN	Xenopus laevis	hypothetical protein LOC100158372
gi|51950270|gb|AAH82399|	k45:231457	2.89539	comp86362_c0_seq1	2.6891	Unigene6693_All	2.93169	MGC81940 protein [Xenopus laevis]	AAH82399	ARRB1	Xenopus laevis	MGC81940 protein
gi|148222894|ref|NP_001090323|	k45:381419	2.78203	comp14221_c0_seq1	2.30886	Unigene16911_All	2.28931	transmembrane protein 66 [Xenopus laevis]	NP_001090323	TMEM66	Xenopus laevis	transmembrane protein 66
gi|148236966|ref|NP_001091166|	k51:290682	3.34405	comp33937_c0_seq2	3.19135	Unigene200_All	3.44517	ankyrin 1, erythrocytic [Xenopus laevis]	NP_001091166	ank1	Xenopus laevis	hypothetical protein LOC100036926
gi|49903986|gb|AAH76640|	k45:215810	2929.89	comp49274_c0_seq1	1221.09	Unigene74486_All	92.9435	Actn3-prov protein [Xenopus laevis]	AAH76640	actn3	Xenopus laevis	actinin, alpha 3
gi|213626857|gb|AAI70262|	k45:315175	2.58334	comp59743_c0_seq1	2.87272	Unigene32791_All	3.6736	GATA binding factor-1b [Xenopus laevis]	AAI70262	gata1-b	Xenopus laevis	GATA binding factor-1b
gi|66912074|gb|AAH97800|	k47:234483	2.40752	comp31845_c0_seq1	2.45782	Unigene35450_All	2.24173	LOC733260 protein [Xenopus laevis]	AAH97800	LOC733260	Xenopus laevis	hypothetical protein LOC733260
gi|87244870|gb|ABD34787|	k45:275639	4.46491	comp38223_c0_seq1	3.72857	Unigene16543_All	4.05222	connector enhancer of KSR-like protein CNK1 [Xenopus laevis]	ABD34787	CNKSR2	Xenopus laevis	connector enhancer of KSR-like protein CNK1
gi|50418020|gb|AAH77965|	k45:229159	4.42792	comp21228_c0_seq1	5.6086	Unigene37579_All	5.70642	Gpd1 protein [Xenopus laevis]	AAH77965	gpD1	Xenopus laevis	similar to glycerol phosphate dehydrogenase 1, cytoplasmic adult
gi|49116037|gb|AAH73703|	k46:361154	5.87921	comp22559_c0_seq1	5.25823	Unigene9075_All	5.34862	MGC83636 protein [Xenopus laevis]	AAH73703	Dcbld1	Xenopus laevis	MGC83636 protein
gi|82236599|sp|Q6GQD3|	k45:210928	3.42771	comp63012_c0_seq1	3.06566	Unigene66211_All	2.17274	RecName: Full=RNA-binding protein 24-A; AltName: Full=RNA-binding motif protein 24-A; AltName: Full=RRM domain-containing protein SEB-4; Short=SEB-4; AltName: Full=Xseb-4	Q6GQD3	rbm24	Xenopus laevis	RRM-containing protein SEB-4
gi|32450600|gb|AAH54225|	k45:99054	867.965	comp106555_c0_seq1	499.144	Unigene74316_All	2182.34	MGC64408 protein [Xenopus laevis]	AAH54225	HSPB8	Xenopus laevis	hypothetical protein MGC64408
gi|213626243|gb|AAI70109|	k45:105820	2.78772	comp20461_c0_seq1	3.03669	Unigene18162_All	2.80475	Unknown (protein for MGC:196836) [Xenopus laevis]	AAI70109
gi|62026760|gb|AAH92113|	k45:281012	5.2665	comp2442_c0_seq1	5.29245	Unigene24172_All	5.38573	Unknown (protein for IMAGE:7011349) [Xenopus laevis]	AAH92113
gi|147907170|ref|NP_001091239|	k54:277178	2.2278	comp546_c0_seq1	2.20533	Unigene113883_All	2.15855	hypothetical protein LOC100037034 [Xenopus laevis]	NP_001091239	LOC100037034	Xenopus laevis	hypothetical protein LOC100037034
gi|32450118|gb|AAH54191|	k47:344009	6.0237	comp1035_c1_seq1	4.69515	Unigene32514_All	6.2174	MGC64332 protein [Xenopus laevis]	AAH54191	ATP6V1E1	Xenopus laevis	hypothetical protein MGC64332
gi|213626448|gb|AAI69449|	k47:58070	2.08342	comp757_c0_seq1	2.07744	Unigene113542_All	2.2166	Actin-related protein 2/3 complex subunit 3 [Xenopus laevis]	AAI69449	LOC100036831	Xenopus laevis	actin-related protein 2/3 complex subunit 3
gi|308818175|ref|NP_001184213|	k45:65121	5.05185	comp28092_c0_seq2	5.25848	Unigene14079_All	5.59852	G protein-coupled receptor 84 [Xenopus laevis]	NP_001184213
gi|47937516|gb|AAH72083|	k45:177312	6.69937	comp27557_c0_seq1	6.50033	Unigene38170_All	7.4336	MGC78983 protein [Xenopus laevis]	AAH72083	MGC78983	Xenopus laevis	hypothetical protein MGC78983
gi|76779551|gb|AAI06420|	k45:271685	2.83158	comp31591_c0_seq1	3.02018	Unigene25271_All	3.03589	MGC131085 protein [Xenopus laevis]	AAI06420	SERTAD2	Xenopus laevis	hypothetical protein MGC131085
gi|32450369|gb|AAH54233|	k45:3801	2.85533	comp10246_c0_seq2	3.14452	Unigene1070_All	2.89087	Mmp1-prov protein [Xenopus laevis]	AAH54233
gi|49118872|gb|AAH73435|	k51:168661	2.31212	comp360_c1_seq1	2.39083	Unigene18132_All	2.61799	MGC80927 protein [Xenopus laevis]	AAH73435	PABPC4	Xenopus laevis	MGC80927 protein
gi|82184240|sp|Q6GNL1|	k45:379936	2.02588	comp22288_c0_seq1	1.99572	Unigene31927_All	2.02106	RecName: Full=Glycoprotein-N-acetylgalactosamine 3-beta-galactosyltransferase 1; AltName: Full=Core 1 O-glycan T-synthase; AltName: Full=Core 1 UDP-galactose:N-acetylgalactosamine-alpha-R beta 1,3-galactosyltransferase 1; AltName: Full=Core 1 beta1,3-galactosyltransferase 1; Short=C1GalT1; Short=Core 1 beta3-Gal-T1	Q6GNL1	C1GALT1	Xenopus laevis	MGC81025 protein
gi|160420199|ref|NP_001104216|	k45:386567	2.38449	comp18482_c0_seq1	2.37306	Unigene9682_All	2.02897	arylacetamide deacetylase (esterase) [Xenopus laevis]	NP_001104216	AADAC	Xenopus laevis	hypothetical protein LOC100126645
gi|46250069|gb|AAH68677|	k45:326830	4.76108	comp17339_c0_seq1	5.0653	Unigene23908_All	4.9453	MGC81076 protein [Xenopus laevis]	AAH68677	c19orf28	Xenopus laevis	hypothetical protein MGC81076
gi|189217663|ref|NP_001121277|	k45:132589	3.0348	comp33295_c0_seq1	2.62402	Unigene1346_All	2.22359	sprouty-related, EVH1 domain containing 1 [Xenopus laevis]	NP_001121277	spred1	Xenopus laevis	hypothetical protein LOC100158360
gi|83318459|gb|AAI08848|	k54:275906	2.39238	comp12366_c0_seq1	2.27719	Unigene1116_All	2.35348	LOC494840 protein [Xenopus laevis]	AAI08848	LOC494840	Xenopus laevis	hypothetical LOC494840
gi|50416484|gb|AAH77214|	k45:374467	1711.21	comp55324_c0_seq1	905.09	Unigene73764_All	2526.42	MGC79034 protein [Xenopus laevis]	AAH77214	ACTN2	Xenopus laevis	hypothetical protein MGC79034
gi|28277303|gb|AAH44279|	k45:382429	2.50377	comp59221_c0_seq1	3.18862	Unigene43431_All	2.98587	MGC53199 protein [Xenopus laevis]	AAH44279	MGC53199	Xenopus laevis	hypothetical protein MGC53199
gi|37747791|gb|AAH59977|	k45:303515	11.9183	comp69827_c0_seq1	5.04351	Unigene23179_All	3.92339	MGC68633 protein [Xenopus laevis]	AAH59977	FMO5	Xenopus laevis	hypothetical protein MGC68633
gi|126632055|gb|AAI33743|	k45:63910	3.11311	comp65878_c0_seq2	3.28549	Unigene37557_All	3.87971	LOC100049101 protein [Xenopus laevis]	AAI33743	muc2	Xenopus laevis	hypothetical protein LOC100049101
gi|28278274|gb|AAH44684|	k45:198504	2.34375	comp12082_c0_seq1	2.58945	Unigene17219_All	2.48848	Tgm2-prov protein [Xenopus laevis]	AAH44684
gi|47940314|gb|AAH72330|	k45:387365	5.07267	comp26780_c0_seq1	5.53731	Unigene25549_All	5.63304	MGC83150 protein [Xenopus laevis]	AAH72330	fbxo25	Xenopus laevis	hypothetical protein MGC83150
gi|148226516|ref|NP_001091225|	k45:387996u	2.43976	comp6202_c0_seq1	2.19802	Unigene10414_All	2.60953	sphingosine-1-phosphate lyase 1 [Xenopus laevis]	NP_001091225	sgpl1	Xenopus laevis	hypothetical protein LOC100037007
gi|55153768|gb|AAH85212|	k45:106629	3.94453	comp1082_c1_seq4	5.67481	Unigene116208_All	5.77542	LOC495513 protein [Xenopus laevis]	AAH85212	LOC495513	Xenopus laevis	hypothetical LOC495513
gi|32450115|gb|AAH53782|	k45:56255	2.10016	comp15725_c0_seq1	2.06539	Unigene24431_All	3.62115	MGC64330 protein [Xenopus laevis]	AAH53782	ctbs	Xenopus laevis	hypothetical protein MGC64330
gi|83405591|gb|AAI10722|	k45:377878	5.05939	comp4213_c0_seq1	4.46102	Unigene342_All	5.17132	Cxcr4 protein [Xenopus laevis]	AAI10722	cxcr4-b	Xenopus laevis	chemokine (C-X-C motif) receptor 4
gi|38512096|gb|AAH61656|	k45:260649	6.55735	comp71291_c0_seq1	4.44885	Unigene31661_All	6.23606	Sar1a-prov protein [Xenopus laevis]	AAH61656	Sar1B	Xenopus laevis	SAR1a protein
gi|74486535|gb|ABA12132|	k45:121651	13.4432	comp3791_c0_seq1	13.3779	Unigene16642_All	13.1428	syndecan-4.2 [Xenopus laevis]	ABA12132	sdc4-b	Xenopus laevis	syndecan-4.2
gi|83318214|gb|AAI08515|	k51:297064	3.12944	comp32755_c0_seq1	2.83417	Unigene115832_All	2.35078	Tppp3 protein [Xenopus laevis]	AAI08515	Tppp3	Xenopus laevis	tubulin polymerization-promoting protein family member 3
gi|50604223|gb|AAH77888|	k47:336998u	11.0845	comp3761_c0_seq1	7.7649	Unigene9296_All	9.11076	MGC80692 protein [Xenopus laevis]	AAH77888	ATP6V1D	Xenopus laevis	MGC80692 protein
gi|148230266|ref|NP_001091350|	k45:352658	5.36512	comp100044_c0_seq1	5.33917	Unigene55285_All	2149.46	cytochrome P450, family 3, subfamily A, polypeptide 4 [Xenopus laevis]	NP_001091350	CYP3A4	Xenopus laevis	hypothetical protein LOC100037189
gi|153792313|ref|NP_001093343|	k45:30074	3.57558	comp67162_c0_seq1	3.41183	Unigene63103_All	1074.57	hypothetical protein LOC100101282 [Xenopus laevis]	NP_001093343	LOC100101282	Xenopus laevis	hypothetical protein LOC100101282
gi|66910986|gb|AAH97780|	k49:302052	4.01873	comp11720_c1_seq1	4.15301	Unigene8963_All	3.96613	MGC115485 protein [Xenopus laevis]	AAH97780	htatip2	Xenopus laevis	hypothetical protein MGC115485
gi|47123196|gb|AAH70838|	k45:365320	2.3561	comp37188_c0_seq1	2.57844	Unigene17769_All	3.05466	Rassf4 protein [Xenopus laevis]	AAH70838	RASSF2	Xenopus laevis	AD037 protein
gi|67678337|gb|AAH97532|	k45:387677	3.25184	comp37545_c0_seq1	3.22079	Unigene22263_All	3.2764	MGC114658 protein [Xenopus laevis]	AAH97532	DCXR	Xenopus laevis	hypothetical protein MGC114658
gi|49115489|gb|AAH73402|	k46:358125	2.98052	comp19809_c0_seq1	3.13812	Unigene32464_All	3.10596	MGC80860 protein [Xenopus laevis]	AAH73402	micall2	Xenopus laevis	MGC80860 protein
gi|61401979|gb|AAH92023|	k45:363755	2.23976	comp1511_c0_seq1	2.26947	Unigene25390_All	2.39559	MGC84939 protein [Xenopus laevis]	AAH92023	SH3BGRL	Xenopus laevis	hypothetical protein MGC84939
gi|51950008|gb|AAH82390|	k48:331750	15.3911	comp5096_c0_seq1	32.6206	Unigene9815_All	17.5498	LOC398728 protein [Xenopus laevis]	AAH82390	GDA	Xenopus laevis	hypothetical protein LOC398728
gi|54035115|gb|AAH84103|	k52:294743u	2.46098	comp18815_c0_seq1	2.00372	Unigene25401_All	2.27897	LOC495015 protein [Xenopus laevis]	AAH84103	LOC495015	Xenopus laevis	hypothetical LOC495015
gi|50417528|gb|AAH77477|	k45:289299	1742.99	comp70087_c0_seq1	21.3558	Unigene67931_All	2497.34	MGC69066 protein [Xenopus laevis]	AAH77477	ighv4-31	Xenopus laevis	hypothetical protein MGC69066
gi|37805203|gb|AAH60353|	k46:258259	2.53738	comp3010_c0_seq3	3.63371	Unigene38300_All	6.03511	MGC68456 protein [Xenopus laevis]	AAH60353	MGC68456	Xenopus laevis	hypothetical protein MGC68456
gi|68533961|gb|AAH99041|	k45:14066	6.9552	comp63204_c0_seq1	6.92028	Unigene2614_All	3.10395	MGC115614 protein [Xenopus laevis]	AAH99041	fbxo33	Xenopus laevis	hypothetical protein MGC115614
gi|76779721|gb|AAI06488|	k45:383827	7.014	comp31356_c0_seq1	7.53748	Unigene9904_All	6.72999	LOC733361 protein [Xenopus laevis]	AAI06488	LOC733361	Xenopus laevis	hypothetical protein LOC733361
gi|82181812|sp|Q68F67|	k45:343073	2.38437	comp55409_c0_seq1	2.07669	Unigene33934_All	2.1947	RecName: Full=DENN domain-containing protein 1A; AltName: Full=Connecdenn	Q68F67	dennd1a	Xenopus laevis	MGC80703 protein
gi|160420163|ref|NP_001104199|	k45:375453	3.76004	comp23340_c0_seq1	4.06539	Unigene111_All	4.68179	dedicator of cytokinesis 10 [Xenopus laevis]	NP_001104199	dock10	Xenopus laevis	hypothetical protein LOC100126620
gi|807688|gb|AAA66464|	k45:272531	6851.68	comp7831_c0_seq1	4089.93	Unigene54955_All	1288.11	cytochrome c oxidase subunit III [Xenopus laevis]	AAA66464	COX3	Xenopus laevis	Cytochrome c oxidase subunit 3
gi|49118038|gb|AAH72984|	k45:364256	6.28461	comp13970_c0_seq1	6.75672	Unigene14631_All	7.10834	MGC82544 protein [Xenopus laevis]	AAH72984	MGC82544	Xenopus laevis	MGC82544 protein
gi|82184666|sp|Q6GQJ8|	k45:225632	286.289	comp112970_c0_seq1	5.93344	Unigene70380_All	1356.69	RecName: Full=Dual specificity protein phosphatase 22	Q6GQJ8	dusp22	Xenopus laevis	MGC79099 protein
gi|89145768|gb|ABD62062|	k45:318630	478.397	comp51637_c0_seq1	7.11538	Unigene70323_All	6.03486	beta-arrestin 2 [Xenopus laevis]	ABD62062	arrb2	Xenopus laevis	MGC82523 protein
gi|49256476|gb|AAH74138|	k45:373741	2.36336	comp19682_c0_seq1	2.87506	Unigene24243_All	2.39402	LOC443694 protein [Xenopus laevis]	AAH74138	Itsn2	Xenopus laevis	hypothetical protein LOC443694
gi|38051916|gb|AAH60409|	k45:133268	3.5769	comp44900_c0_seq1	2.59909	Unigene25318_All	2.62712	MGC68594 protein [Xenopus laevis]	AAH60409	plekhb2	Xenopus laevis	hypothetical protein MGC68594
gi|1019101|gb|CAA62345|	k45:226841	4.77092	comp113423_c0_seq1	2.67039	Unigene44987_All	3.86225	sodium-calcium exchanger [Xenopus laevis]	CAA62345
gi|37590285|gb|AAH59329|	k45:365768	7.66277	comp4690_c0_seq1	7.90562	Unigene16471_All	7.96403	MGC69069 protein [Xenopus laevis]	AAH59329	fermt3	Xenopus laevis	hypothetical protein MGC69069
gi|38303921|gb|AAH61936|	k53:269557u	7.65079	comp63839_c0_seq1	2.20396	Unigene74425_All	15.8639	MGC68754 protein [Xenopus laevis]	AAH61936	MGC68754	Xenopus laevis	hypothetical protein MGC68754
gi|147898512|ref|NP_001090573|	k53:40521u	8.88005	comp4494_c0_seq1	8.13956	Unigene32050_All	9.59538	glucose transporter 14 [Xenopus laevis]	NP_001090573	slc2a14	Xenopus laevis	glucose transporter 14
gi|82181913|sp|Q6AX80|	k45:378198	2.41766	comp22441_c0_seq2	2.38979	Unigene33030_All	2.49291	RecName: Full=Ectonucleotide pyrophosphatase/phosphodiesterase family member 4; Short=E-NPP 4; Short=NPP-4; Flags: Precursor	Q6AX80	Enpp4	Xenopus laevis	MGC82144 protein
gi|148228372|ref|NP_001091121|	k45:247340	4.76812	comp125160_c0_seq1	2.96776	Unigene70366_All	3.01786	hypothetical protein LOC100036870 [Xenopus laevis]	NP_001091121	LOC100036870	Xenopus laevis	hypothetical protein LOC100036870
gi|54038676|gb|AAH84307|	k45:363000	7.69798	comp11326_c0_seq2	6.83209	Unigene6325_All	7.99699	LOC495121 protein [Xenopus laevis]	AAH84307	DNAJB5	Xenopus laevis	hypothetical LOC495121
gi|28422198|gb|AAH46850|	k45:382527	3.27298	comp6871_c0_seq2	3.13487	Unigene542_All	3.20649	Kns2-prov protein [Xenopus laevis]	AAH46850	KLC1	Xenopus laevis	kinesin 2
gi|170015981|ref|NP_001116167|	k49:317512	2.72635	comp2702_c0_seq2	2.45551	Unigene33983_All	3.31501	hypothetical protein LOC100036826 [Xenopus laevis]	NP_001116167	LOC100036826	Xenopus laevis	hypothetical protein LOC100036826
gi|47122913|gb|AAH70579|	k54:269349u	2.18204	comp40773_c0_seq1	2.08965	Unigene24929_All	2.02794	MGC81068 protein [Xenopus laevis]	AAH70579	Pfkfb4	Xenopus laevis	hypothetical protein MGC81068
gi|83318355|gb|AAI08836|	k54:267639u	4.96791	comp24008_c0_seq1	4.93037	Unigene16179_All	5.43217	LOC496090 protein [Xenopus laevis]	AAI08836	PRTN3	Xenopus laevis	hypothetical LOC496090
gi|33585956|gb|AAH56050|	k48:311383	5.96974	comp541_c2_seq1	6.59224	Unigene115525_All	8.01499	Atp6v1g1 protein [Xenopus laevis]	AAH56050	ATP6V1G1	Xenopus laevis	ATPase, H+ transporting, lysosomal 13kDa, V1 subunit G1
gi|54311407|gb|AAH84836|	k52:73315	178.751	comp761_c0_seq1	24.5882	Unigene74390_All	4656.9	LOC495372 protein [Xenopus laevis]	AAH84836	MMP8	Xenopus laevis	hypothetical LOC495372
gi|67462040|sp|Q6DDL7|	k47:335805u	3.65581	comp7322_c0_seq1	3.57564	Unigene16089_All	3.67842	RecName: Full=Protein unc-93 homolog A; Short=Unc-93A	Q6DDL7	UNC93A	Xenopus laevis	MGC83353 protein
gi|27503841|gb|AAH42217|	k45:350805	1411.43	comp66451_c0_seq1	720.824	Unigene73955_All	3851.97	Nsep1 protein [Xenopus laevis]	AAH42217	nsep1	Xenopus laevis	nuclease sensitive element binding protein 1
gi|148229176|ref|NP_001090311|	k45:258972	2.32195	comp66402_c0_seq2	2.42248	Unigene18173_All	2.57153	G protein-coupled receptor 143 [Xenopus laevis]	NP_001090311	Gpr143	Xenopus laevis	G protein-coupled receptor 143
gi|49118315|gb|AAH73321|	k45:22220	7.37003	comp48041_c0_seq1	8.06836	Unigene22129_All	7.58734	MGC80729 protein [Xenopus laevis]	AAH73321	GMIP	Xenopus laevis	MGC80729 protein
gi|284813495|ref|NP_001165362|	k45:385011	4.91237	comp3622_c0_seq1	5.45494	Unigene31_All	5.73379	prostate transmembrane protein, androgen induced 1 isoform A [Xenopus laevis]	NP_001165362	PMEPA1	Xenopus laevis	transmembrane, prostate androgen induced RNA
gi|37805185|gb|AAH60355|	k45:134126	4.17284	comp13272_c0_seq1	2.88816	Unigene12602_All	4.58692	MGC68463 protein [Xenopus laevis]	AAH60355	gas6	Xenopus laevis	hypothetical protein MGC68463
gi|148231635|ref|NP_001091255|	k45:376902	4.3544	comp20762_c0_seq1	5.81439	Unigene37260_All	4.32899	runt-related transcription factor 2 [Xenopus laevis]	NP_001091255	Runx2	Xenopus laevis	runt-related transcription factor 2 type II
gi|52139076|gb|AAH82633|	k45:354643	2.38461	comp53129_c0_seq1	2.37316	Unigene419_All	2.35939	C13orf1 protein [Xenopus laevis]	AAH82633	C13orf1	Xenopus laevis	chromosome 13 open reading frame 1
gi|56269094|gb|AAH87295|	k45:281175	2.79909	comp36763_c0_seq1	2.88868	Unigene74055_All	2.81648	LOC495933 protein [Xenopus laevis]	AAH87295	Cmtm3	Xenopus laevis	hypothetical LOC495933
gi|148224092|ref|NP_001090579|	k45:40354	4611.45	comp14483_c0_seq1	5474.45	Unigene72980_All	15289.8	hypothetical protein LOC100036820 [Xenopus laevis]	NP_001090579	LOC100036820	Xenopus laevis	hypothetical protein LOC100036820
gi|37994581|gb|AAH60361|	k46:362803u	2.56419	comp3228_c0_seq1	2.5269	Unigene109_All	2.60132	MGC68785 protein [Xenopus laevis]	AAH60361	tkt	Xenopus laevis	transketolase
gi|76779507|gb|AAI06342|	k45:388372u	4.27906	comp1440_c0_seq1	2.25083	Unigene113206_All	2.22259	MGC130879 protein [Xenopus laevis]	AAI06342	REEP5	Xenopus laevis	hypothetical protein MGC130879
gi|50603682|gb|AAH77468|	k45:275691	2.42869	comp15175_c0_seq1	2.91228	Unigene32389_All	2.94918	Cav-2 protein [Xenopus laevis]	AAH77468	CAV2	Xenopus laevis	caveolin-2
gi|34538205|gb|AAP04307|	k45:86510	3.19745	comp19746_c0_seq1	3.08502	Unigene37307_All	3.13845	G-protein-coupled receptor GPR34 [Xenopus laevis]	AAP04307
gi|49118340|gb|AAH73342|	k50:313204u	2.70975	comp23810_c0_seq1	2.17995	Unigene13437_All	2.27048	MGC80756 protein [Xenopus laevis]	AAH73342	Lypla1	Xenopus laevis	MGC80756 protein
gi|77748204|gb|AAI06701|	k45:73748	2422.38	comp27783_c0_seq1	2587.01	Unigene73899_All	7400.88	MGC132392 protein [Xenopus laevis]	AAI06701	rps4	Xenopus laevis	hypothetical protein MGC81176
gi|60496878|gb|CAI61869|	k45:362259	2.56978	comp7931_c0_seq1	2.75935	Unigene9063_All	2.68204	unnamed protein product [Xenopus laevis]	CAI61869	rnd3	Xenopus laevis	hypothetical protein MGC83857
gi|213623705|gb|AAI70108|	k50:250145	7.24139	comp5685_c0_seq1	7.17006	Unigene23936_All	7.28934	Tlrs5 protein [Xenopus laevis]	AAI70108	tlrs5	Xenopus laevis	soluble toll-like receptor 5
gi|47940223|gb|AAH72042|	k45:388456	2.65127	comp17338_c0_seq1	2.68007	Unigene32713_All	3.09648	MGC78895 protein [Xenopus laevis]	AAH72042	Dnajb2	Xenopus laevis	hypothetical protein MGC78895
gi|213625296|gb|AAI70289|	k45:252480	5.36497	comp42422_c0_seq1	4.15305	Unigene9558_All	2.91695	Chromobox homolog 4 (Polycomb) [Xenopus laevis]	AAI70289	cbx4	Xenopus laevis	chromobox homolog 4 (Polycomb)
gi|49522245|gb|AAH74175|	k53:265962u	2.58689	comp11078_c0_seq1	2.41464	Unigene18061_All	2.45655	MGC81993 protein [Xenopus laevis]	AAH74175	Scin	Xenopus laevis	MGC81993 protein
gi|195972841|ref|NP_001124420|	k45:4445	3.7533	comp5473_c0_seq1	3.55953	Unigene18415_All	4.40098	acyl-CoA synthetase long-chain family member 4 [Xenopus laevis]	NP_001124420	ACSL3	Xenopus laevis	hypothetical protein LOC100174803
gi|82202640|sp|Q6PGR9|	k45:159451	21.4653	comp113905_c0_seq1	5.34011	Unigene72800_All	5.43146	RecName: Full=Tripartite motif-containing protein 72; AltName: Full=Mitsugumin-53; Short=Mg53	Q6PGR9	trim72	Xenopus laevis	hypothetical protein MGC64451
gi|118835692|gb|AAI28960|	k45:376276	7.35717	comp11354_c0_seq3	6.2491	Unigene33302_All	6.22102	LOC100036825 protein [Xenopus laevis]	AAI28960
gi|28436920|gb|AAH46738|	k48:85275	11.2814	comp697_c0_seq1	11.1993	Unigene16406_All	11.3891	Vha55 protein [Xenopus laevis]	AAH46738	atp6v1b2	Xenopus laevis	ATPase, H+ transporting, lysosomal (vacuolar proton pump), beta 56/58 kDa, isoform 2
gi|76780309|gb|AAI06254|	k53:276323	4.2832	comp17651_c0_seq1	3.26811	Unigene1774_All	3.35892	MGC79062 protein [Xenopus laevis]	AAI06254	MGC79062	Xenopus laevis	MGC79062 protein
gi|52139084|gb|AAH82656|	k45:354699	2.98032	comp113546_c0_seq1	2.76895	Unigene50736_All	470.822	LOC494674 protein [Xenopus laevis]	AAH82656	Sel1l3	Xenopus laevis	hypothetical LOC494674
gi|213626057|gb|AAI70388|	k45:352181	125.326	comp27250_c0_seq1	152.747	Unigene74481_All	129.648	Unknown (protein for MGC:197115) [Xenopus laevis]	AAI70388
gi|54035134|gb|AAH84124|	k45:366547	2.80146	comp24163_c0_seq1	2.49145	Unigene33089_All	2.89706	LOC495031 protein [Xenopus laevis]	AAH84124	C1galt1c1	Xenopus laevis	hypothetical LOC495031
gi|26005767|gb|BAC41339|	k45:380193	3.38641	comp12857_c0_seq1	3.40904	Unigene24872_All	3.47716	mannose-binding lectin-associated serine protease-3a [Xenopus laevis]	BAC41339	masp1/3a	Xenopus laevis	mannose-binding lectin-associated serine protease-3a
gi|213626650|gb|AAI69804|	k45:388321	3.3479	comp26106_c0_seq1	3.10768	Unigene9104_All	3.41616	Transmembrane protein [Xenopus laevis]	AAI69804	xem1	Xenopus laevis	transmembrane protein
gi|284520118|ref|NP_001165252|	k45:37183	3.79142	comp14154_c0_seq1	3.60281	Unigene2795_All	3.60178	SFT2 domain containing 1 [Xenopus laevis]	NP_001165252	Sft2d1	Xenopus laevis	hypothetical protein LOC100036950
gi|57032971|gb|AAH88904|	k45:21017	3.4272	comp83881_c0_seq1	3.55881	Unigene1829_All	3.50056	MGC85210 protein [Xenopus laevis]	AAH88904	MGC85210	Xenopus laevis	hypothetical protein MGC85210
gi|189217828|ref|NP_001121355|	k51:293079	1965.96	comp5811_c0_seq1	2380.54	Unigene73404_All	247.484	myosin, heavy chain 1, skeletal muscle, adult [Xenopus laevis]	NP_001121355	MYH1	Xenopus laevis	laryngeal-specific muscle myosin heavy chain
gi|50925086|gb|AAH79817|	k45:224834	4.45545	comp35293_c0_seq1	4.15279	Unigene6052_All	4.50636	MGC86479 protein [Xenopus laevis]	AAH79817	Rcsd1	Xenopus laevis	MGC86479 protein
gi|47939789|gb|AAH72237|	k45:7353	10.7336	comp85886_c0_seq1	7.41391	Unigene25715_All	5.47179	LOC432191 protein [Xenopus laevis]	AAH72237	LOC432191	Xenopus laevis	hypothetical protein LOC432191
gi|38014801|gb|AAH60489|	k45:111826	6.68967	comp18935_c0_seq1	5.18674	Unigene16057_All	6.59507	MGC68773 protein [Xenopus laevis]	AAH60489	rarres3	Xenopus laevis	hypothetical protein MGC68773
gi|51950061|gb|AAH82413|	k45:342643	7.55118	comp37747_c0_seq1	21.7581	Unigene52752_All	28.9652	MGC82134 protein [Xenopus laevis]	AAH82413	MGC82134	Xenopus laevis	MGC82134 protein
gi|55778210|gb|AAH86458|	k45:168494	2.38453	comp49075_c0_seq1	3.42722	Unigene61217_All	2.41445	LOC495825 protein [Xenopus laevis]	AAH86458	LOC495825	Xenopus laevis	hypothetical LOC495825
gi|28277365|gb|AAH45119|	k45:364431	2.08722	comp4575_c0_seq2	2.00205	Unigene2191_All	2.10792	Acaa2-prov protein [Xenopus laevis]	AAH45119	ACAA2	Xenopus laevis	acetyl-Coenzyme A acyltransferase 2 (mitochondrial 3-oxoacyl-Coenzyme A thiolase)
gi|90954890|gb|CAJ87394|	k45:385723	2.77288	comp4482_c0_seq1	2.38799	Unigene2436_All	2.80112	unnamed protein product [Xenopus laevis]	CAJ87394	HAS2	Xenopus laevis	hyaluronan synthase 2
gi|51513008|gb|AAH80410|	k45:271094	4.17232	comp69958_c0_seq1	2.13565	Unigene8338_All	3.08995	LOC446299 protein [Xenopus laevis]	AAH80410	kank1.2	Xenopus laevis	hypothetical protein LOC446299
gi|47939796|gb|AAH72259|	k46:358937	2.26462	comp13881_c0_seq1	2.02926	Unigene16497_All	2.37779	MGC82368 protein [Xenopus laevis]	AAH72259	C7	Xenopus laevis	hypothetical protein MGC82368
gi|206558318|sp|Q6PF39|	k45:383084	3.35214	comp12541_c0_seq2	2.33807	Unigene130_All	3.58952	RecName: Full=Runt-related transcription factor 1; AltName: Full=Acute myeloid leukemia 1 protein; Short=XAML; AltName: Full=Core-binding factor subunit alpha-2; Short=CBF-alpha-2	Q6PF39	Runx1	Xenopus laevis	Runt-related transcription factor 1
gi|83288385|sp|Q6INI0|	k45:24309	3.44419	comp81915_c0_seq1	3.62972	Unigene6710_All	3.92301	RecName: Full=Phosphoinositide 3-kinase regulatory subunit 5; Short=PI3-kinase regulatory subunit 5	Q6INI0	Pik3r5	Xenopus laevis	Phosphoinositide 3-kinase regulatory subunit 5
gi|51593525|gb|AAH78623|	k45:281783	3.8151	comp79117_c0_seq1	3.0713	Unigene24656_All	3.92299	MGC85587 protein [Xenopus laevis]	AAH78623	Tmod4	Xenopus laevis	MGC85587 protein
gi|213626753|gb|AAI70043|	k47:342823	2.7924	comp26831_c0_seq2	2.9495	Unigene34209_All	3.03323	Hypothetical protein LOC100127316 [Xenopus laevis]	AAI70043	LOC100127316	Xenopus laevis	hypothetical protein LOC100127316
gi|51703912|gb|AAH81122|	k45:359452	3.16197	comp50363_c0_seq1	2.48089	Unigene55770_All	3.06405	MGC83799 protein [Xenopus laevis]	AAH81122	MGC83799	Xenopus laevis	MGC83799 protein
gi|77748109|gb|AAI06246|	k49:322937	7.44909	comp1097_c0_seq1	7.40671	Unigene17500_All	7.56965	Unknown (protein for MGC:130682) [Xenopus laevis]	AAI06246
gi|50417581|gb|AAH77617|	k45:166281	2.58307	comp30361_c0_seq1	2.20821	Unigene13862_All	2.30922	Rnft1 protein [Xenopus laevis]	AAH77617	RNFT1	Xenopus laevis	RING finger and transmembrane domain-containing protein 1
gi|2736294|gb|AAC02427|	k45:381775	3.43693	comp7783_c0_seq1	2.93284	Unigene13257_All	2.85313	Xdkk-1 [Xenopus laevis]	AAC02427	DKK1	Xenopus laevis	dickkopf homolog 1
gi|148230649|ref|NP_001090603|	k45:107654	33.0072	comp45783_c0_seq1	15.6902	Unigene74418_All	36.1991	hexokinase 2 [Xenopus laevis]	NP_001090603	Hk2	Xenopus laevis	hypothetical protein LOC100036846
gi|32450042|gb|AAH54152|	k50:197409	2.04033	comp4240_c0_seq1	2.04943	Unigene25355_All	2.60691	Cg14997-prov protein [Xenopus laevis]	AAH54152	SQRDL	Xenopus laevis	hypothetical protein MGC64260
gi|60648178|gb|AAH91718|	k45:362896	5.99366	comp1367_c0_seq1	5.54467	Unigene24854_All	6.21838	MGC85130 protein [Xenopus laevis]	AAH91718	ATP6V1H	Xenopus laevis	hypothetical protein MGC85130
gi|213626987|gb|AAI70542|	k53:271774	36.6176	comp711_c0_seq1	42.5535	Unigene30549_All	35.5446	Calbindin D28k [Xenopus laevis]	AAI70542	calb1b	Xenopus laevis	calbindin 1b, 28kDa
gi|54648227|gb|AAH85068|	k45:375017	2.86921	comp14778_c0_seq1	4.27534	Unigene30445_All	4.41962	LOC495484 protein [Xenopus laevis]	AAH85068	nmi	Xenopus laevis	hypothetical LOC495484
gi|62825900|gb|AAH94082|	k45:375043	3.98658	comp5511_c3_seq2	3.54457	Unigene32116_All	3.62901	MGC114753 protein [Xenopus laevis]	AAH94082	CEBPB	Xenopus laevis	hypothetical protein MGC114753
gi|51704116|gb|AAH81116|	k54:15628u	127.505	comp2123_c0_seq1	129.78	Unigene69782_All	37.4262	LOC446934 protein [Xenopus laevis]	AAH81116	LOC446934	Xenopus laevis	hypothetical protein LOC446934
gi|6016103|sp|O73819|	k45:198181	2.20991	comp42843_c0_seq1	2.20364	Unigene5431_All	2.1728	RecName: Full=Guanine nucleotide-binding protein subunit alpha-14; Short=G alpha-14; Short=G-protein subunit alpha-14	O73819
gi|80477512|gb|AAI08439|	k45:115546	7.15425	comp19134_c1_seq1	7.68793	Unigene38996_All	7.24259	LOC496099 protein [Xenopus laevis]	AAI08439	ggh.2	Xenopus laevis	hypothetical LOC496099
gi|284507299|ref|NP_001085319|	k46:315594	3.0782	comp5700_c0_seq1	2.3731	Unigene4336_All	2.72546	glutathione peroxidase 3 a [Xenopus laevis]	NP_001085319	gpX3	Xenopus laevis	MGC78876 protein
gi|49257576|gb|AAH74153|	k54:280369u	3.56746	comp11396_c0_seq1	3.5596	Unigene17172_All	3.48714	MGC81897 protein [Xenopus laevis]	AAH74153	mdm2	Xenopus laevis	MGC81897 protein
gi|82184835|sp|Q6INP0|	k46:177160	2.75834	comp5460_c0_seq1	2.52586	Unigene18591_All	2.57881	RecName: Full=UPF0608 protein C19orf42 homolog A; Flags: Precursor	Q6INP0	C19orf42	Xenopus laevis	MGC82174 protein
gi|57033015|gb|AAH88935|	k45:378098	10.2032	comp15386_c0_seq1	9.05302	Unigene16938_All	8.78466	LOC496339 protein [Xenopus laevis]	AAH88935	LOC496339	Xenopus laevis	hypothetical LOC496339
gi|68533906|gb|AAH99303|	k45:312786	3.53703	comp46343_c0_seq1	3.59883	Unigene5402_All	3.81613	A4gnt protein [Xenopus laevis]	AAH99303	A4GNT	Xenopus laevis	alpha-1,4-N-acetylglucosaminyltransferase
gi|46249888|gb|AAH68868|	k54:180842	3.73509	comp706_c0_seq1	3.77497	Unigene116371_All	3.66237	MGC82279 protein [Xenopus laevis]	AAH68868	MGC82279	Xenopus laevis	hypothetical protein MGC82279
gi|46249655|gb|AAH68942|	k45:216868	16.4352	comp17864_c0_seq1	17.0729	Unigene74470_All	20.3943	MGC83195 protein [Xenopus laevis]	AAH68942	tdh	Xenopus laevis	hypothetical protein MGC83195
gi|47682587|gb|AAH70562|	k45:374248	3.69628	comp42268_c0_seq1	2.25049	Unigene33896_All	2.41415	MGC80011 protein [Xenopus laevis]	AAH70562	MGC80011	Xenopus laevis	hypothetical protein MGC80011
gi|213626145|gb|AAI69373|	k45:281837u	2.69423	comp6400_c0_seq1	2.83081	Unigene32945_All	2.84091	Tax1 binding protein 1 [Xenopus laevis]	AAI69373
gi|189217503|ref|NP_001121220|	k45:301569	8.04756	comp40985_c0_seq1	8.06742	Unigene72883_All	8.14772	feline leukemia virus subgroup C cellular receptor family, member 2 [Xenopus laevis]	NP_001121220	Flvcr2	Xenopus laevis	hypothetical protein LOC100158291
gi|54038142|gb|AAH84347|	k45:323429	5.4849	comp71254_c0_seq1	5.14109	Unigene12129_All	5.92641	LOC495146 protein [Xenopus laevis]	AAH84347	LOC495146	Xenopus laevis	hypothetical LOC495146
gi|6407531|gb|BAA86865|	k45:12938	3.44456	comp38519_c0_seq1	3.62233	Unigene36764_All	4.37565	mannose-binding protein-associated serine protease 2 [Xenopus laevis]	BAA86865	masp2	Xenopus laevis	mannose-binding protein-associated serine protease 2
gi|66911509|gb|AAH97586|	k45:388817	2.18988	comp12320_c0_seq1	2.50491	Unigene15792_All	2.44595	LOC398729 protein [Xenopus laevis]	AAH97586	LOC398729	Xenopus laevis	CCAAT-enhancer binding protein delta
gi|38014511|gb|AAH60484|	k45:57106	2.26526	comp28666_c0_seq1	2.45756	Unigene16648_All	3.36474	MGC68712 protein [Xenopus laevis]	AAH60484	MGC68712	Xenopus laevis	hypothetical protein MGC68712
gi|50417760|gb|AAH78032|	k45:311140	8.82759	comp11499_c0_seq1	7.9879	Unigene32331_All	8.24462	MGC82755 protein [Xenopus laevis]	AAH78032	ELL2	Xenopus laevis	MGC82755 protein
gi|82069618|sp|O42565|	k45:382770	2.21322	comp9931_c0_seq2	2.18946	Unigene8467_All	2.26335	RecName: Full=LIM domain kinase 1; Short=LIMK-1; Short=xLIMK1	O42565	limk1	Xenopus laevis	xlimk1 protein
gi|50416229|gb|AAH77916|	k51:301278	3.56005	comp3235_c0_seq1	3.79345	Unigene34440_All	4.25015	Soat1-prov protein [Xenopus laevis]	AAH77916	soat1	Xenopus laevis	sterol O-acyltransferase (acyl-Coenzyme A: cholesterol acyltransferase) 1
gi|49256018|gb|AAH71089|	k45:387345	3.934	comp4598_c0_seq2	3.05586	Unigene32457_All	3.60138	Nagaa protein [Xenopus laevis]	AAH71089	nagA	Xenopus laevis	N-acetylgalactosaminidase, alpha-a
gi|51513474|gb|AAH80438|	k47:295731	2.044	comp131008_c0_seq1	3.56219	Unigene58319_All	507.281	MGC86555 protein [Xenopus laevis]	AAH80438	Syt1	Xenopus laevis	MGC86555 protein
gi|213626939|gb|AAI70431|	k53:281750	11.9676	comp1211_c0_seq1	11.8768	Unigene9309_All	2.48109	V-kit Hardy-Zuckerman 4 feline sarcoma viral oncogene homolog [Xenopus laevis]	AAI70431
gi|147903956|ref|NP_001091340|	k45:364582	63.1893	comp1888_c0_seq7	61.2991	Unigene12973_All	105	hypothetical protein LOC100037177 [Xenopus laevis]	NP_001091340	LOC100037177	Xenopus laevis	hypothetical protein LOC100037177
gi|49903676|gb|AAH76806|	k45:79127	485.354	comp78876_c0_seq1	546.975	Unigene72527_All	1564.05	Hspb7-prov protein [Xenopus laevis]	AAH76806	hspb7	Xenopus laevis	heat shock 27kDa protein family, member 7 (cardiovascular)
gi|49257967|gb|AAH74116|	k54:261076u	5.12958	comp7340_c0_seq1	5.06781	Unigene18420_All	6.03532	MGC81789 protein [Xenopus laevis]	AAH74116	myo1f	Xenopus laevis	MGC81789 protein
gi|54035128|gb|AAH84115|	k53:280211u	4.00264	comp17848_c0_seq1	4.29438	Unigene5331_All	4.59605	LOC495024 protein [Xenopus laevis]	AAH84115	CDH13	Xenopus laevis	hypothetical LOC495024
gi|62740262|gb|AAH94124|	k48:330159	21.1453	comp9046_c0_seq1	21.9393	Unigene9650_All	21.6219	Ptpra protein [Xenopus laevis]	AAH94124
gi|49256346|gb|AAH74428|	k45:86081	2.86778	comp11307_c0_seq1	2.78609	Unigene54080_All	374.9	MGC84670 protein [Xenopus laevis]	AAH74428	tnfrsf11b	Xenopus laevis	MGC84670 protein
gi|51703617|gb|AAH81254|	k46:361886	3.52187	comp7519_c0_seq1	2.85877	Unigene22098_All	2.87633	MGC86272 protein [Xenopus laevis]	AAH81254	scd	Xenopus laevis	MGC86272 protein
gi|49115783|gb|AAH73525|	k45:31721	2.38407	comp98416_c0_seq1	15.4123	Unigene49933_All	14.4864	MGC82782 protein [Xenopus laevis]	AAH73525	Chn2	Xenopus laevis	MGC82782 protein
gi|82181733|sp|Q68EU6|	k45:248771	3.33842	comp92581_c0_seq1	5.92932	Unigene55018_All	9.65407	RecName: Full=Major facilitator superfamily domain-containing protein 6-like protein A	Q68EU6	mfsd6l-a	Xenopus laevis	MGC84487 protein
gi|148236141|ref|NP_001091137|	k45:329379	5.06181	comp18908_c0_seq1	3.60507	Unigene60864_All	3.62104	sphingosine-1-phosphate phosphatase 2 [Xenopus laevis]	NP_001091137	SGPP2	Xenopus laevis	hypothetical protein LOC100036888
gi|148223343|ref|NP_001090328|	k51:295276u	2.98542	comp3045_c0_seq1	2.75563	Unigene16280_All	2.71418	proteolipid protein 2 (colonic epithelium-enriched) [Xenopus laevis]	NP_001090328	PLP2	Xenopus laevis	hypothetical protein MGC154401
gi|68533777|gb|AAH99034|	k45:70654	9.14611	comp8439_c0_seq1	9.34574	Unigene9755_All	6.77816	MGC115594 protein [Xenopus laevis]	AAH99034	MGC115594	Xenopus laevis	hypothetical protein MGC115594
gi|80476492|gb|AAI08607|	k45:300901	2.35738	comp26541_c0_seq1	2.06188	Unigene18166_All	2.3874	MGC131146 protein [Xenopus laevis]	AAI08607	MTMR14	Xenopus laevis	hypothetical protein MGC131146
gi|50924774|gb|AAH79703|	k50:301914	3.24265	comp12995_c0_seq1	3.13935	Unigene25068_All	4.10407	MGC81901 protein [Xenopus laevis]	AAH79703	mtss1	Xenopus laevis	MGC81901 protein
gi|4838473|gb|AAD31010|	k45:309548	2.60675	comp15341_c0_seq1	2.7487	Unigene29934_All	2.70554	basic helix-loop-helix transcription factor XMad4-236 [Xenopus laevis]	AAD31010	xmad4	Xenopus laevis	basic helix-loop-helix transcription factor XMad4-236
gi|49256286|gb|AAH74354|	k46:349201	3.83755	comp25431_c0_seq1	4.62087	Unigene24916_All	3.72402	MGC84224 protein [Xenopus laevis]	AAH74354	MGC84224	Xenopus laevis	MGC84224 protein
gi|83405227|gb|AAI10974|	k45:374007	14.1097	comp17558_c0_seq1	12.4572	Unigene25235_All	12.8466	Unknown (protein for IMAGE:4202738) [Xenopus laevis]	AAI10974
gi|49119164|gb|AAH72891|	k45:297618	2.25895	comp17523_c0_seq1	2.08859	Unigene17095_All	2.42582	MGC80329 protein [Xenopus laevis]	AAH72891	PELI1	Xenopus laevis	MGC80329 protein
gi|71682397|gb|AAI00167|	k45:230874	104.83	comp76878_c0_seq1	942.616	Unigene74403_All	154.622	LOC398261 protein [Xenopus laevis]	AAI00167	MYBPC3	Xenopus laevis	cardiac myosin-binding protein C
gi|37781035|gb|AAP36721|	k45:74437	6.67645	comp13667_c0_seq2	4.20664	Unigene20595_All	5.23092	transporter associated with antigen processing 2 [Xenopus laevis]	AAP36721
gi|54038462|gb|AAH84378|	k45:18105	3.57678	comp101651_c0_seq1	3.26292	Unigene72117_All	4.4264	LOC495167 protein [Xenopus laevis]	AAH84378	LASP1	Xenopus laevis	hypothetical LOC495167
gi|82182370|sp|Q6DD44|	k45:366128	3.72943	comp7377_c0_seq1	3.56593	Unigene1_All	3.76513	RecName: Full=Xenotropic and polytropic retrovirus receptor 1 homolog	Q6DD44	XPR1	Xenopus laevis	xenotropic and polytropic retrovirus receptor
gi|51703597|gb|AAH81221|	k45:92606	17.3172	comp14790_c0_seq1	19.4762	Unigene13271_All	12.2715	MGC85260 protein [Xenopus laevis]	AAH81221	PSTPIP1	Xenopus laevis	MGC85260 protein
gi|49257854|gb|AAH74274|	k45:296530	5.2912	comp45957_c0_seq1	4.80466	Unigene74333_All	5.1459	MGC84044 protein [Xenopus laevis]	AAH74274	GGH	Xenopus laevis	MGC84044 protein
gi|27769398|gb|AAH42351|	k45:220959	2.16753	comp39361_c0_seq1	2.32737	Unigene27995_All	2.75898	MGC52824 protein [Xenopus laevis]	AAH42351	Grasp	Xenopus laevis	similar to GRP1 (general receptor for phosphoinositides 1)-associated scaffold protein
gi|73921717|sp|Q67FQ3|	k45:39448	2.83167	comp46894_c0_seq1	3.55912	Unigene72825_All	3.79368	RecName: Full=Low density lipoprotein receptor adapter protein 1-B; AltName: Full=Autosomal recessive hypercholesterolemia protein homolog beta; Short=ARH beta; Short=xARH beta	Q67FQ3	ldlrap1	Xenopus laevis	Low density lipoprotein receptor adapter protein 1-B
gi|71679842|gb|AAI00239|	k45:203573	2509.82	comp35667_c0_seq1	1327.61	Unigene74138_All	3311.38	LOC733333 protein [Xenopus laevis]	AAI00239	LOC733333	Xenopus laevis	hypothetical protein LOC733333
gi|2547230|gb|AAB81279|	k49:314713	14.3805	comp13081_c0_seq1	13.5115	Unigene74313_All	13.4294	CD45 [Xenopus laevis]	AAB81279	Ptprc	Xenopus laevis	protein tyrosine phosphatase, receptor type, C
gi|49115354|gb|AAH73319|	k51:307149	5.13061	comp2832_c0_seq1	4.36254	Unigene946_All	4.06441	MGC80723 protein [Xenopus laevis]	AAH73319	C10orf54	Xenopus laevis	MGC80723 protein
gi|55778681|gb|AAH86473|	k45:10317	5.0072	comp33265_c0_seq1	4.72083	Unigene14436_All	5.55246	LOC495834 protein [Xenopus laevis]	AAH86473	nfe2	Xenopus laevis	hypothetical LOC495834
gi|54311280|gb|AAH84869|	k45:243794	2.20574	comp47689_c0_seq1	2.41695	Unigene25482_All	2.80038	LOC495398 protein [Xenopus laevis]	AAH84869	IL13RA2	Xenopus laevis	hypothetical LOC495398
gi|68533746|gb|AAH98988|	k45:387474u	2.38449	comp9834_c0_seq2	3.12832	Unigene203_All	2.15385	MGC114982 protein [Xenopus laevis]	AAH98988	MGC114982	Xenopus laevis	cholinephosphotransferase 1
gi|807685|gb|AAA66460|	k45:23963	3919.01	comp21759_c0_seq1	3493.22	Unigene74024_All	9179.46	cytochrome c oxidase subunit I [Xenopus laevis]	AAA66460	COX1	Xenopus laevis	Cytochrome c oxidase subunit 1
gi|52789245|gb|AAH83035|	k45:376034	6.86536	comp24391_c0_seq1	6.61043	Unigene18733_All	7.64521	LOC494853 protein [Xenopus laevis]	AAH83035	TRAF3IP3	Xenopus laevis	hypothetical LOC494853
gi|27769137|gb|AAH42249|	k45:361912	315.872	comp3441_c0_seq1	18491.2	Unigene73301_All	11072	Ckm-prov protein [Xenopus laevis]	AAH42249	ckm	Xenopus laevis	creatine kinase, muscle
gi|32450604|gb|AAH54232|	k47:338321	2.60875	comp1036_c1_seq1	2.35387	Unigene25978_All	7.41627	MGC64421 protein [Xenopus laevis]	AAH54232	serpinb6	Xenopus laevis	hypothetical protein MGC64421
gi|74355067|gb|AAI03735|	k45:327100	4.81841	comp33969_c0_seq1	4.56997	Unigene8992_All	4.7353	MGC114664 protein [Xenopus laevis]	AAI03735	Ncf4	Xenopus laevis	hypothetical protein MGC114664
gi|28277314|gb|AAH44689|	k52:125508	2.45022	comp30355_c0_seq1	5.65438	Unigene9179_All	5.63293	MGC53360 protein [Xenopus laevis]	AAH44689	CTSB	Xenopus laevis	similar to cathepsin B
gi|76779957|gb|AAI06409|	k47:264470	3.8152	comp26097_c0_seq1	3.22962	Unigene618_All	3.88944	LOC733344 protein [Xenopus laevis]	AAI06409	c13orf33	Xenopus laevis	hypothetical protein LOC733344
gi|82179001|sp|Q5FVD7|	k49:316534u	2.30223	comp11952_c0_seq1	2.24315	Unigene29383_All	2.70162	RecName: Full=CDC42 small effector protein 2-A	Q5FVD7	cdc42se2-a	Xenopus laevis	CDC42 small effector protein 2-A
gi|50417488|gb|AAH77368|	k45:388185	2.6621	comp11234_c0_seq1	2.65441	Unigene24957_All	2.43147	Birc2-prov protein [Xenopus laevis]	AAH77368	birc2	Xenopus laevis	baculoviral IAP repeat-containing 2
gi|54648231|gb|AAH85025|	k52:292531	2.25742	comp3398_c0_seq1	2.43205	Unigene2367_All	2.14971	LOC495462 protein [Xenopus laevis]	AAH85025	Tm9sf2	Xenopus laevis	hypothetical LOC495462
gi|83405269|gb|AAI10765|	k49:312928	2.57011	comp16864_c0_seq1	2.42786	Unigene24159_All	2.46906	Src1-A protein [Xenopus laevis]	AAI10765	src-a	Xenopus laevis	pp60c-src protein
gi|32766513|gb|AAH54974|	k45:19497	855.978	comp76551_c0_seq1	390.376	Unigene71996_All	1968.36	Unknown (protein for IMAGE:6881110) [Xenopus laevis]	AAH54974
gi|6561485|gb|AAF16939|	k45:100779	19.0856	comp70415_c0_seq1	9.49208	Unigene54430_All	560.342	pituitary adenylate cyclase-activating polypeptide type I receptor [Xenopus laevis]	AAF16939	ADCYAP1R1	Xenopus laevis	adenylate cyclase activating polypeptide 1 (pituitary) receptor type I
gi|38014417|gb|AAH60459|	k45:143527	2.53084	comp9854_c0_seq1	2.60825	Unigene18412_All	2.41421	MGC68566 protein [Xenopus laevis]	AAH60459	gnpda1	Xenopus laevis	hypothetical protein MGC68566
gi|49257570|gb|AAH74140|	k52:67251u	28.2576	comp2487_c0_seq1	30.6127	Unigene8205_All	29.7506	MGC81877 protein [Xenopus laevis]	AAH74140	Ncf2	Xenopus laevis	MGC81877 protein
gi|49116994|gb|AAH73727|	k45:312998	3.47743	comp52470_c0_seq1	3.55959	Unigene38924_All	5.633	MGC84542 protein [Xenopus laevis]	AAH73727	Xkr7	Xenopus laevis	XK-related protein 7
gi|37589432|gb|AAH59327|	k45:272422	18.3075	comp3532_c0_seq1	16.7188	Unigene16823_All	12.901	MGC69065 protein [Xenopus laevis]	AAH59327	plek	Xenopus laevis	hypothetical protein MGC69065
gi|3123031|sp|P87387|	k45:76346	734.399	comp91017_c0_seq1	735.162	Unigene55075_All	2063.52	RecName: Full=Protein Wnt-2b-A; Short=Wnt-2b; Short=XWnt-2b; AltName: Full=XWnt-2; Flags: Precursor	P87387	WNT2B	Xenopus laevis	wingless-type MMTV integration site family, member 2B
gi|50604148|gb|AAH77980|	k45:79629	2.21853	comp11759_c0_seq2	2.12856	Unigene1235_All	1.99206	MGC81548 protein [Xenopus laevis]	AAH77980	gab1	Xenopus laevis	hypothetical protein MGC81548
gi|61211771|sp|Q6GPU1|	k45:363584	2.26053	comp30162_c0_seq1	2.27305	Unigene24899_All	2.23909	RecName: Full=Cysteine protease ATG4A; AltName: Full=Autophagy-related protein 4 homolog A	Q6GPU1	ATG4A	Xenopus laevis	MGC82614 protein
gi|27735418|gb|AAH41213|	k54:278083	70.8539	comp3429_c0_seq1	62.8413	Unigene27097_All	44.8323	MGC52685 protein [Xenopus laevis]	AAH41213	MGC52685	Xenopus laevis	similar to carbonic anhydrase II
gi|285002210|ref|NP_001165445|	k47:23917	499.802	comp22310_c0_seq5	535.549	Unigene68269_All	526.379	hyaluronidase 2 a [Xenopus laevis]	NP_001165445
gi|50604142|gb|AAH77760|	k45:374306	2.78903	comp21922_c0_seq2	2.54573	Unigene1289_All	2.70476	Map2k3 protein [Xenopus laevis]	AAH77760	Map2k3	Xenopus laevis	MAP kinase activator XMEK3
gi|49255959|gb|AAH71076|	k45:384289	2.33291	comp7442_c0_seq1	2.25301	Unigene90_All	2.24901	Pacsin2 protein [Xenopus laevis]	AAH71076	pacsin2	Xenopus laevis	pacsin2 protein
gi|54038080|gb|AAH84356|	k45:218744	10.7317	comp93324_c0_seq1	10.0832	Unigene73370_All	18.1115	LOC495152 protein [Xenopus laevis]	AAH84356	P2RY10	Xenopus laevis	hypothetical LOC495152
gi|83405251|gb|AAI10968|	k45:339060	2.25421	comp20612_c0_seq1	2.39533	Unigene8257_All	2.31355	LOC494865 protein [Xenopus laevis]	AAI10968	ITPKC	Xenopus laevis	hypothetical LOC494865
gi|147903455|ref|NP_001090619|	k45:380789	3.31769	comp27906_c0_seq1	2.87161	Unigene24553_All	2.87319	hypothetical protein LOC100036865 [Xenopus laevis]	NP_001090619	LOC100036865	Xenopus laevis	hypothetical protein LOC100036865
gi|68534340|gb|AAH98989|	k45:356704	4.37051	comp39509_c0_seq1	9.59233	Unigene53715_All	10.3612	MGC114983 protein [Xenopus laevis]	AAH98989	NAALAD2	Xenopus laevis	hypothetical protein MGC114983
gi|71051388|gb|AAH99337|	k45:263837	12.2916	comp257_c0_seq1	51.032	Unigene116529_All	49.2338	Mmp18 protein [Xenopus laevis]	AAH99337	Mmp1	Xenopus laevis	Matrix metalloproteinase-18
gi|32484244|gb|AAH54279|	k45:132591	4639.28	comp16357_c0_seq1	2578.72	Unigene74110_All	6429.07	Eef1a2-prov protein [Xenopus laevis]	AAH54279	EEF1A2	Xenopus laevis	eukaryotic translation elongation factor 1 alpha 2
gi|28422206|gb|AAH46851|	k45:381410u	2.83038	comp6938_c0_seq1	2.93236	Unigene34211_All	3.20094	MGC53161 protein [Xenopus laevis]	AAH46851	STX7	Xenopus laevis	similar to syntaxin 7
gi|49116879|gb|AAH73192|	k45:183754	19.2696	comp41478_c0_seq1	25.3854	Unigene34697_All	18.7097	MGC80434 protein [Xenopus laevis]	AAH73192	Mcoln3	Xenopus laevis	MGC80434 protein
gi|27696285|gb|AAH43807|	k45:79884	2.15521	comp57482_c0_seq1	2.6696	Unigene16098_All	2.522	Bag3-A protein [Xenopus laevis]	AAH43807	bag3	Xenopus laevis	BCL2-associated athanogene 3
gi|147902030|ref|NP_001091375|	k45:11162	3.6902	comp24447_c0_seq1	3.60929	Unigene27691_All	3.92306	hypothetical protein LOC100037217 [Xenopus laevis]	NP_001091375	LOC100037217	Xenopus laevis	hypothetical protein LOC100037217
gi|33417275|gb|AAH56060|	k45:168131	9.32806	comp1442_c0_seq1	8.04012	Unigene8114_All	8.92995	Atp6ap2-prov protein [Xenopus laevis]	AAH56060	ATP6AP2	Xenopus laevis	ATPase, H+ transporting, lysosomal accessory protein 2
gi|1854030|gb|AAC60114|	k45:273566	8.27494	comp29699_c0_seq1	7.88761	Unigene25622_All	6.51091	Frzb precursor [Xenopus laevis]	AAC60114	frzb-1	Xenopus laevis	Frzb-1 protein
gi|60496874|gb|CAI61867|	k50:299690	4.76899	comp1940_c0_seq1	3.35833	Unigene1120_All	3.53408	unnamed protein product [Xenopus laevis]	CAI61867	RHOG	Xenopus laevis	hypothetical protein MGC68933
gi|37589378|gb|AAH59319|	k49:275468	12.0493	comp1775_c0_seq1	11.6876	Unigene16388_All	13.9513	MGC69035 protein [Xenopus laevis]	AAH59319	ITGB2	Xenopus laevis	hypothetical protein MGC69035
gi|47682278|gb|AAH70630|	k47:347054	2.74601	comp1832_c1_seq1	2.82651	Unigene18730_All	2.64412	MGC81450 protein [Xenopus laevis]	AAH70630	pgam1	Xenopus laevis	hypothetical protein MGC81450
gi|49118829|gb|AAH73304|	k47:340181	4.27807	comp2235_c0_seq1	4.25752	Unigene34207_All	4.23085	MGC80699 protein [Xenopus laevis]	AAH73304	MGC80699	Xenopus laevis	MGC80699 protein
gi|55154517|gb|AAH85220|	k45:365224	5.44978	comp1576_c0_seq1	5.37441	Unigene10_All	5.26821	LOC495518 protein [Xenopus laevis]	AAH85220	LOC495518	Xenopus laevis	hypothetical LOC495518
gi|56970684|gb|AAH88707|	k45:374747	7.56185	comp3595_c0_seq1	7.47442	Unigene38303_All	6.03554	LOC496285 protein [Xenopus laevis]	AAH88707	TNFAIP6	Xenopus laevis	hypothetical LOC496285
gi|38197533|gb|AAH61685|	k45:384238	4.57056	comp22458_c0_seq1	4.67522	Unigene29348_All	4.75284	MGC68767 protein [Xenopus laevis]	AAH61685	NAPSA	Xenopus laevis	hypothetical protein MGC68767
gi|82181763|sp|Q68EY9|	k47:342186u	2.42114	comp7079_c0_seq1	2.21255	Unigene37976_All	2.34954	RecName: Full=Mannose-1-phosphate guanyltransferase beta-A; AltName: Full=GDP-mannose pyrophosphorylase B-A; AltName: Full=GTP-mannose-1-phosphate guanylyltransferase beta-A	Q68EY9	gmppb	Xenopus laevis	MGC84017 protein
gi|52354647|gb|AAH82897|	k54:261050u	4.96802	comp49800_c0_seq1	13.2556	Unigene39537_All	9.05317	LOC494782 protein [Xenopus laevis]	AAH82897	LOC494782	Xenopus laevis	hypothetical LOC494782
gi|82180389|sp|Q5XH14|	k49:53412	2.54949	comp6381_c0_seq1	2.47018	Unigene16662_All	2.5189	RecName: Full=V-type proton ATPase subunit C 1; Short=V-ATPase subunit C 1; AltName: Full=Vacuolar proton pump subunit C 1	Q5XH14	ATP6V1C1	Xenopus laevis	ATPase, H+ transporting, lysosomal V1 subunit C1
gi|52354675|gb|AAH82936|	k45:116705	2.25197	comp36111_c0_seq1	2.14154	Unigene33283_All	1.99173	LOC494802 protein [Xenopus laevis]	AAH82936	GZMH	Xenopus laevis	hypothetical LOC494802
gi|49256380|gb|AAH74485|	k45:135985	3.5377	comp15351_c0_seq1	4.45991	Unigene1065_All	3.65076	MGC84792 protein [Xenopus laevis]	AAH74485	dusp5	Xenopus laevis	MGC84792 protein
gi|52354762|gb|AAH82877|	k45:21234	2.72288	comp5337_c0_seq1	2.72106	Unigene6216_All	2.76715	LOC494771 protein [Xenopus laevis]	AAH82877	Uap1l1	Xenopus laevis	hypothetical LOC494771
gi|148226508|ref|NP_001091159|	k45:118165	3.64797	comp1076_c0_seq1	3.45654	Unigene17954_All	2.93196	pentraxin 3, long [Xenopus laevis]	NP_001091159	Ptx3	Xenopus laevis	hypothetical protein LOC100036916
gi|148236763|ref|NP_001091402|	k53:282066u	3.01299	comp5395_c0_seq1	2.71655	Unigene842_All	2.82915	ubiquitin-conjugating enzyme E2, J1, U [Xenopus laevis]	NP_001091402	UBE2J1	Xenopus laevis	hypothetical protein LOC100049091
gi|54311264|gb|AAH84848|	k45:364055	3.20058	comp1065_c0_seq1	3.21552	Unigene9866_All	2.49614	LOC495380 protein [Xenopus laevis]	AAH84848	LOC495380	Xenopus laevis	hypothetical LOC495380
gi|56789600|gb|AAH88682|	k45:379524	6.00862	comp10879_c0_seq1	6.07389	Unigene32831_All	6.21921	LOC496220 protein [Xenopus laevis]	AAH88682	PLEKHA2	Xenopus laevis	hypothetical LOC496220
gi|47938669|gb|AAH72220|	k45:84623	2.36795	comp8132_c0_seq1	2.4571	Unigene18414_All	2.39233	MGC81392 protein [Xenopus laevis]	AAH72220	SMOX	Xenopus laevis	hypothetical protein MGC81392
gi|85857152|gb|BAE78590|	k45:363925	3.34326	comp12762_c0_seq1	2.97663	Unigene2588_All	2.73606	TRAF6 binding protein [Xenopus laevis]	BAE78590	TIFA	Xenopus laevis	TRAF6 binding protein
gi|59544096|gb|AAW88309|	k45:272335	1361.02	comp79415_c0_seq1	827.575	Unigene53434_All	1971.4	ventricular myosin heavy chain [Xenopus laevis]	AAW88309	Myh7	Xenopus laevis	hypothetical protein LOC432231
gi|56789807|gb|AAH88710|	k53:267923u	2.8463	comp1398_c0_seq1	3.86641	Unigene8820_All	3.73914	LOC496242 protein [Xenopus laevis]	AAH88710	GPX1	Xenopus laevis	hypothetical LOC496242
gi|50414589|gb|AAH77231|	k53:286439	4.33971	comp40235_c0_seq2	4.38962	Unigene26027_All	3.71049	MGC79075 protein [Xenopus laevis]	AAH77231	STX11	Xenopus laevis	MGC79075 protein
gi|49256532|gb|AAH71102|	k45:241347	4.45273	comp15530_c0_seq1	3.92203	Unigene6353_All	5.47506	MGC81220 protein [Xenopus laevis]	AAH71102	RPS6KA1	Xenopus laevis	S6 kinase II beta
gi|82592602|sp|Q6DCV1|	k45:386350	10.2088	comp6089_c0_seq1	6.85368	Unigene8067_All	10.0986	RecName: Full=Amyloid beta A4 precursor protein-binding family B member 1-interacting protein; AltName: Full=APBB1-interacting protein 1	Q6DCV1	APBB1IP	Xenopus laevis	amyloid beta (A4) precursor protein-binding, family B, member 1 interacting protein
gi|54038473|gb|AAH84427|	k45:318674	6.64244	comp40500_c0_seq1	6.9612	Unigene74194_All	9.31101	CXCR2 protein [Xenopus laevis]	AAH84427	Cxcr1	Xenopus laevis	CXCR2 like protein
gi|49115537|gb|AAH73442|	k45:12013	10.9296	comp17575_c0_seq1	6.32859	Unigene25620_All	9.65742	MGC80943 protein [Xenopus laevis]	AAH73442	Rab27a	Xenopus laevis	MGC80943 protein
gi|148230398|ref|NP_001091223|	k45:261772	104.935	comp9407_c0_seq1	126.29	Unigene74086_All	127.956	hypothetical protein LOC100037000 [Xenopus laevis]	NP_001091223	LOC100037000	Xenopus laevis	hypothetical protein LOC100037000
gi|300587939|gb|CBV35532|	k45:150207u	552.171	comp22994_c0_seq1	399.432	Unigene74464_All	406.783	unnamed protein product [Xenopus laevis]	CBV35532
gi|71051878|gb|AAH99312|	k45:58281	279.119	comp130151_c0_seq1	304.124	Unigene71534_All	920.376	MGC116505 protein [Xenopus laevis]	AAH99312	MGC116505	Xenopus laevis	hypothetical protein MGC116505
gi|32484237|gb|AAH54244|	k45:12528	2.43906	comp7954_c0_seq1	2.48315	Unigene32154_All	2.47707	MGC64450 protein [Xenopus laevis]	AAH54244	MGC64450	Xenopus laevis	hypothetical protein MGC64450
gi|50415019|gb|AAH77925|	k45:190978	11.8237	comp18125_c0_seq1	12.6022	Unigene17231_All	11.1858	MGC80861 protein [Xenopus laevis]	AAH77925	CFP	Xenopus laevis	MGC80861 protein
gi|54648175|gb|AAH85046|	k45:16750	3.66402	comp9701_c0_seq1	3.77212	Unigene34033_All	3.87423	LOC495472 protein [Xenopus laevis]	AAH85046	PAOX	Xenopus laevis	hypothetical LOC495472
gi|304556746|gb|ADM35730|	k45:268546	3244.22	comp28819_c0_seq1	242.067	Unigene72405_All	2629.94	NADH dehydrogenase subunit 4L [Xenopus laevis]	ADM35730
gi|339792783|gb|AEK12773|	k45:63118	7.15414	comp35020_c0_seq2	6.57892	Unigene39015_All	6.58391	Kruppel-like factor 4 [Xenopus laevis]	AEK12773
gi|82177864|sp|Q52KN7|	k45:248164	4.77019	comp102500_c0_seq1	4.74431	Unigene72791_All	10.8617	RecName: Full=Cytoplasmic polyadenylation element-binding protein 1-B; Short=CPE-BP1-B; Short=CPE-binding protein 1-B; Short=CPEB-1-B	Q52KN7	cpeb1-b	Xenopus laevis	hypothetical protein MGC115022
gi|82235718|sp|Q6DCW1|	k45:129558	3.57654	comp119143_c0_seq1	5.93242	Unigene49717_All	7.04188	RecName: Full=Zinc finger protein Gfi-1b; AltName: Full=Growth factor independent protein 1B	Q6DCW1	GFI1B	Xenopus laevis	zinc finger protein 544
gi|549135|sp|P35448|	k45:236200u	2.74341	comp1220_c1_seq1	2.72524	Unigene24193_All	2.77231	RecName: Full=Thrombospondin-1; Flags: Precursor	P35448
gi|54311490|gb|AAH84806|	k45:378053	18.07	comp18902_c0_seq1	18.2926	Unigene3001_All	20.8473	LOC397939 protein [Xenopus laevis]	AAH84806	scg2	Xenopus laevis	secretogranin II
gi|166796472|gb|AAI59341|	k45:381408	17.1908	comp2471_c0_seq1	16.5312	Unigene23999_All	16.9803	LOC100158264 protein [Xenopus laevis]	AAI59341	TNFRSF6B	Xenopus laevis	hypothetical protein LOC100158264
gi|51703957|gb|AAH81248|	k49:220417	4.76902	comp37761_c0_seq2	4.21839	Unigene31737_All	3.52075	MGC86228 protein [Xenopus laevis]	AAH81248	ABLIM2	Xenopus laevis	MGC86228 protein
gi|49115377|gb|AAH73336|	k45:380157	3.83739	comp6374_c0_seq1	2.77659	Unigene6558_All	2.21302	MGC80748 protein [Xenopus laevis]	AAH73336	MGC80748	Xenopus laevis	MGC80748 protein
gi|28856194|gb|AAH48021|	k45:362239	2.9939	comp7485_c0_seq1	3.00235	Unigene6214_All	2.92039	Gcnt1 protein [Xenopus laevis]	AAH48021	GCNT1	Xenopus laevis	enzymatic glycosylation-regulating gene
gi|82177283|sp|Q8AVY1|	k45:285967	481.822	comp126923_c0_seq1	3.56159	Unigene44950_All	2.41433	RecName: Full=Outer dense fiber protein 3; AltName: Full=Outer dense fiber of sperm tails protein 3	Q8AVY1	odf3	Xenopus laevis	outer dense fiber protein 3
gi|213623960|gb|AAI70453|	k54:271511	28.4554	comp34_c0_seq2	11.1752	Unigene73992_All	2399.14	Hypothetical protein LOC100127265 [Xenopus laevis]	AAI70453	Ctsk	Xenopus laevis	hypothetical protein LOC100127265
gi|82110023|sp|Q91892|	k45:375734u	2.27528	comp33066_c0_seq1	2.74759	Unigene8295_All	2.22607	RecName: Full=Chloride channel CLIC-like protein 1; AltName: Full=Mid-1-related chloride channel protein 1; Short=MCLC; Flags: Precursor	Q91892	CLCC1	Xenopus laevis	hypothetical protein LOC397947
gi|72067252|gb|CAE09056|	k46:359643	3.1128	comp62955_c0_seq1	3.41054	Unigene25160_All	3.21905	putative transient receptor potential channel [Xenopus laevis]	CAE09056	NompC	Xenopus laevis	transient receptor potential channel-like
gi|66912039|gb|AAH97648|	k45:87614	3.32687	comp2306_c1_seq1	3.28968	Unigene26065_All	3.42196	MGC114910 protein [Xenopus laevis]	AAH97648	msn	Xenopus laevis	hypothetical protein MGC114910
gi|49115314|gb|AAH73297|	k45:264076	5.24552	comp64674_c0_seq1	3.66669	Unigene38936_All	4.82803	MGC80684 protein [Xenopus laevis]	AAH73297	herc6	Xenopus laevis	MGC80684 protein
gi|165905293|gb|AAI57466|	k46:361827u	3.37802	comp47876_c0_seq1	4.74613	Unigene2255_All	5.43214	LOC100137710 protein [Xenopus laevis]	AAI57466	LRG1	Xenopus laevis	hypothetical protein LOC100137710
gi|37747616|gb|AAH59958|	k52:176505	2.35392	comp1148_c0_seq1	2.34149	Unigene34672_All	2.39348	Pgd protein [Xenopus laevis]	AAH59958	PGD	Xenopus laevis	phosphogluconate dehydrogenase
gi|51950010|gb|AAH82391|	k45:238126	2.63998	comp45102_c0_seq1	2.76821	Unigene17564_All	2.79146	MGC81843 protein [Xenopus laevis]	AAH82391	MGC81843	Xenopus laevis	MGC81843 protein
gi|1617482|gb|AAC60023|	k45:8955	2.55784	comp13546_c0_seq1	2.31484	Unigene32023_All	2.48517	cystic fibrosis transmembrane conductance regulator [Xenopus laevis]	AAC60023	cftr-A	Xenopus laevis	cystic fibrosis transmembrane conductance regulator
gi|161611776|gb|AAI55967|	k54:272082	44.6532	comp372_c0_seq1	47.8737	Unigene115854_All	45.1528	LOC100049771 protein [Xenopus laevis]	AAI55967	LOC100049771	Xenopus laevis	hypothetical protein LOC100049771
gi|49116635|gb|AAH73471|	k45:388514	4.07071	comp12363_c0_seq1	3.75578	Unigene421_All	4.19135	MGC80986 protein [Xenopus laevis]	AAH73471	MEF2C	Xenopus laevis	MGC80986 protein
gi|54311420|gb|AAH84864|	k50:249912	2.78182	comp45028_c0_seq1	4.74632	Unigene28632_All	4.82841	LOC495393 protein [Xenopus laevis]	AAH84864	c7orf36	Xenopus laevis	hypothetical LOC495393
gi|189217629|ref|NP_001121265|	k45:83367	12.2202	comp50500_c0_seq1	14.6362	Unigene23907_All	8.45023	hypothetical protein LOC100158347 [Xenopus laevis]	NP_001121265	LOC100158347	Xenopus laevis	hypothetical protein LOC100158347
gi|214797|gb|AAA49961|	k45:285065	2.43325	comp5255_c1_seq3	2.34966	Unigene22029_All	2.26633	pp60c-src protein [Xenopus laevis]	AAA49961	Src	Xenopus laevis	tyrosine protein kinase pp60-c-src
gi|76779935|gb|AAI06354|	k45:146534	2.5579	comp4991_c0_seq1	2.93689	Unigene25369_All	3.33265	MGC130898 protein [Xenopus laevis]	AAI06354	lipA	Xenopus laevis	hypothetical protein MGC130898
gi|49118197|gb|AAH73193|	k45:173708	13.3262	comp2826_c0_seq1	11.3015	Unigene16033_All	12.4601	MGC80435 protein [Xenopus laevis]	AAH73193	MGC80435	Xenopus laevis	MGC80435 protein
gi|6449048|gb|AAF08791|	k49:319913	3.44098	comp4583_c0_seq1	3.42275	Unigene31892_All	3.4642	zinc-finger transcription factor [Xenopus laevis]	AAF08791	PRDM1	Xenopus laevis	PR domain containing 1, with ZNF domain
gi|49523210|gb|AAH75230|	k46:348730	19.0738	comp14417_c0_seq1	19.7924	Unigene15395_All	16.4557	MGC84421 protein [Xenopus laevis]	AAH75230	angptl7	Xenopus laevis	MGC84421 protein
gi|52354635|gb|AAH82879|	k45:150232	2.51659	comp57099_c0_seq1	3.65107	Unigene30820_All	2.71612	LOC445856 protein [Xenopus laevis]	AAH82879	VPS13A	Xenopus laevis	hypothetical protein LOC445856
gi|82209807|sp|Q7ZYG4|	k45:317331	3.19488	comp3610_c0_seq1	3.36985	Unigene14169_All	3.256	RecName: Full=Osteoclast-stimulating factor 1	Q7ZYG4	ostf1	Xenopus laevis	osteoclast stimulating factor 1
gi|146197455|gb|BAF57488|	k45:214577	4.83506	comp31380_c0_seq1	5.48736	Unigene21693_All	5.58298	toll-like receptor3 [Xenopus laevis]	BAF57488	TLR3	Xenopus laevis	toll-like receptor3
gi|51950063|gb|AAH82471|	k45:293157	3.42299	comp11158_c0_seq1	2.83248	Unigene6504_All	2.86195	MGC84401 protein [Xenopus laevis]	AAH82471	FGFBP1	Xenopus laevis	MGC84401 protein
gi|49115630|gb|AAH72985|	k47:171587	21.5053	comp213_c0_seq1	8.60867	Unigene108858_All	8.75146	LOC443604 protein [Xenopus laevis]	AAH72985	LYZ	Xenopus laevis	hypothetical protein LOC443604
gi|32766487|gb|AAH54983|	k54:272253	2.76581	comp1384_c0_seq1	2.54535	Unigene16186_All	2.58949	MGC64517 protein [Xenopus laevis]	AAH54983	MGC64517	Xenopus laevis	hypothetical protein MGC64517
gi|54311243|gb|AAH84819|	k45:385522	18.3837	comp11719_c0_seq1	21.1602	Unigene19612_All	23.6883	LOC495355 protein [Xenopus laevis]	AAH84819	FGL2	Xenopus laevis	hypothetical LOC495355
gi|82184550|sp|Q6GQ27|	k46:89921	7.91739	comp2649_c0_seq1	9.51098	Unigene9177_All	9.02138	RecName: Full=Gamma-aminobutyric acid receptor-associated protein-like 1; AltName: Full=GABA(A) receptor-associated protein-like 1	Q6GQ27	LOC494762	Xenopus laevis	hypothetical LOC494762
gi|49117950|gb|AAH72890|	k47:325413	4.22657	comp3300_c0_seq1	4.22672	Unigene26563_All	4.29994	MGC80326 protein [Xenopus laevis]	AAH72890	anxa3	Xenopus laevis	MGC80326 protein
gi|94966422|gb|BAE94177|	k50:309806u	2.38116	comp109_c1_seq1	2.35708	Unigene6291_All	2.3288	ADP ribosylation factor 6 [Xenopus laevis]	BAE94177	arf6.2	Xenopus laevis	MGC80156 protein
gi|148224760|ref|NP_001090251|	k45:92964	2.2255	comp29716_c0_seq1	3.1124	Unigene74441_All	2.26329	solute carrier family 12 member 9 [Xenopus laevis]	NP_001090251	SLC12A9	Xenopus laevis	solute carrier family 12 (potassium/chloride transporters), member 9
gi|58399136|gb|AAH89295|	k45:129315	8.3481	comp84321_c0_seq1	8.30083	Unigene54779_All	8.75066	MGC85016 protein [Xenopus laevis]	AAH89295	CCRN4L	Xenopus laevis	hypothetical protein MGC85016
gi|39645071|gb|AAH63734|	k45:363725	3.25155	comp12910_c0_seq1	3.36776	Unigene2220_All	2.90282	MGC68556 protein [Xenopus laevis]	AAH63734	RNF13	Xenopus laevis	hypothetical protein MGC68556
gi|57032734|gb|AAH88831|	k45:149552	3.09528	comp8512_c0_seq1	3.12614	Unigene30017_All	3.06139	LOC496311 protein [Xenopus laevis]	AAH88831	LOC496311	Xenopus laevis	hypothetical LOC496311
gi|54311443|gb|AAH84773|	k45:379640	4.05843	comp90935_c0_seq1	11.8681	Unigene42597_All	19.3241	LOC495313 protein [Xenopus laevis]	AAH84773	TLR5	Xenopus laevis	hypothetical LOC495313
gi|49119452|gb|AAH73550|	k53:194852	12.0974	comp320_c2_seq1	11.5737	Unigene116520_All	12.7545	MGC82831 protein [Xenopus laevis]	AAH73550	MGC82831	Xenopus laevis	MGC82831 protein
gi|47939817|gb|AAH72297|	k45:386423	3.10225	comp14173_c0_seq1	2.98885	Unigene1731_All	3.73097	MGC82502 protein [Xenopus laevis]	AAH72297	MGC82502	Xenopus laevis	hypothetical protein MGC82502
gi|46329534|gb|AAH68952|	k45:315263	2.99049	comp8219_c0_seq1	3.15417	Unigene22116_All	3.22328	MGC83225 protein [Xenopus laevis]	AAH68952	Eml2	Xenopus laevis	hypothetical protein MGC83225
gi|239509234|gb|ACR81600|	k45:325452	1064.14	comp86742_c0_seq1	666.944	Unigene73297_All	1660.74	calcium channel voltage-dependent L type Cav1.1, alpha 1s subunit [Xenopus laevis]	ACR81600
gi|84105510|gb|AAI11508|	k54:272555	2.40561	comp1600_c0_seq2	2.18899	Unigene11243_All	2.23617	MGC52893 protein [Xenopus laevis]	AAI11508	RHOC	Xenopus laevis	similar to plysia ras-related homolog A2
gi|80476848|gb|AAI08794|	k54:267865	3.73352	comp15537_c0_seq1	5.05036	Unigene52312_All	7.84422	Fyn protein [Xenopus laevis]	AAI08794
gi|38197313|gb|AAH61654|	k54:278716u	2.0634	comp12116_c0_seq1	2.2395	Unigene18290_All	2.15072	T-pa protein [Xenopus laevis]	AAH61654	PLAT	Xenopus laevis	tissue plasminogen activator
gi|49256363|gb|AAH74462|	k45:37545	5.10627	comp5376_c0_seq1	5.06439	Unigene24687_All	4.87561	MGC84750 protein [Xenopus laevis]	AAH74462	nfe2l2	Xenopus laevis	MGC84750 protein
gi|47937785|gb|AAH72353|	k48:324980	2.9189	comp13080_c0_seq1	2.8592	Unigene779_All	2.9553	LOC432261 protein [Xenopus laevis]	AAH72353	sumf1	Xenopus laevis	hypothetical protein LOC432261
gi|189217448|ref|NP_001121200|	k50:93098	3.74744	comp48013_c0_seq1	3.18482	Unigene26560_All	3.55793	Ig-like receptor 2 [Xenopus laevis]	NP_001121200	xilr2-a	Xenopus laevis	KIR-like protein
gi|147902372|ref|NP_001091190|	k45:298390	20.5426	comp11714_c0_seq1	22.7082	Unigene28417_All	16.8982	hypothetical protein LOC100036955 [Xenopus laevis]	NP_001091190	LOC100036955	Xenopus laevis	hypothetical protein LOC100036955
gi|46250071|gb|AAH68678|	k45:4512	16.6861	comp111515_c0_seq1	8.30507	Unigene74223_All	13.8782	MGC81078 protein [Xenopus laevis]	AAH68678	fkbp4	Xenopus laevis	hypothetical protein MGC81078
gi|56269514|gb|AAH87353|	k45:291823	5.54966	comp5138_c0_seq1	5.56928	Unigene38711_All	5.67449	Aad-a protein [Xenopus laevis]	AAH87353	dpepe	Xenopus laevis	alpha-aspartyl dipeptidase (gene D)
gi|50414772|gb|AAH77286|	k47:348967	3.75762	comp2139_c0_seq1	3.78944	Unigene10605_All	4.25867	Dnase2-prov protein [Xenopus laevis]	AAH77286	DNASE2	Xenopus laevis	deoxyribonuclease II, lysosomal
gi|39645069|gb|AAH63732|	k45:374406u	5.11284	comp5606_c0_seq1	6.78675	Unigene22411_All	6.45436	MGC68514 protein [Xenopus laevis]	AAH63732	tprg1	Xenopus laevis	hypothetical protein MGC68514
gi|62185718|gb|AAH92317|	k45:60443	3.70942	comp34388_c0_seq1	3.13866	Unigene29275_All	3.51473	MGC115335 protein [Xenopus laevis]	AAH92317	creb3	Xenopus laevis	hypothetical protein MGC115335
gi|2959702|gb|AAC05636|	k45:344458	40.7756	comp13358_c0_seq1	34.0203	Unigene71860_All	27.1653	immunoglobulin-associated J chain [Xenopus laevis]	AAC05636
gi|50415570|gb|AAH77584|	k52:289404	3.39707	comp10665_c0_seq1	3.53937	Unigene2278_All	3.38487	MGC83835 protein [Xenopus laevis]	AAH77584	SUOX	Xenopus laevis	hypothetical protein MGC83835
gi|82177935|sp|Q52L34|	k45:83275	2.02679	comp50950_c0_seq1	2.01195	Unigene37795_All	2.02063	RecName: Full=Methenyltetrahydrofolate synthase domain-containing protein	Q52L34	MTHFSD	Xenopus laevis	hypothetical protein LOC446264
gi|52789237|gb|AAH83015|	k45:378262	4.12057	comp12393_c0_seq1	3.60697	Unigene53924_All	8.85481	LOC494843 protein [Xenopus laevis]	AAH83015	LOC494843	Xenopus laevis	hypothetical LOC494843
gi|49118589|gb|AAH73596|	k45:383599	35.1809	comp60722_c0_seq1	11.8576	Unigene40500_All	16.8963	Unknown (protein for MGC:82898) [Xenopus laevis]	AAH73596
gi|66911587|gb|AAH97825|	k45:104163	3.84164	comp65569_c0_seq1	4.61436	Unigene27330_All	5.92031	MGC115550 protein [Xenopus laevis]	AAH97825	MGC115550	Xenopus laevis	hypothetical protein MGC115550
gi|50418339|gb|AAH77994|	k47:339819	2.92785	comp30220_c0_seq1	2.65985	Unigene17801_All	3.35627	Tnfaip3-prov protein [Xenopus laevis]	AAH77994	TNFAIP3	Xenopus laevis	tumor necrosis factor, alpha-induced protein 3
gi|49257838|gb|AAH74170|	k45:99943	5.96224	comp109723_c0_seq1	6.52422	Unigene72666_All	9.05132	MGC81982 protein [Xenopus laevis]	AAH74170	arsD	Xenopus laevis	MGC81982 protein
gi|148223289|ref|NP_001090614|	k45:343951	2.63638	comp10162_c0_seq1	2.40147	Unigene6261_All	2.43599	hypothetical protein LOC100036860 [Xenopus laevis]	NP_001090614	LOC100036860	Xenopus laevis	hypothetical protein LOC100036860
gi|58701947|gb|AAH90219|	k45:340308	2.42657	comp9185_c0_seq1	2.25635	Unigene2737_All	2.3081	MGC85171 protein [Xenopus laevis]	AAH90219	Tmbim4	Xenopus laevis	hypothetical protein MGC85171
gi|49522192|gb|AAH75250|	k45:327375	9.69684	comp29282_c0_seq1	4.89922	Unigene36676_All	9.65699	MGC84476 protein [Xenopus laevis]	AAH75250	FLRT1	Xenopus laevis	MGC84476 protein
gi|68533908|gb|AAH99308|	k45:286562	11.4461	comp36304_c0_seq1	16.2177	Unigene54471_All	10.8638	LOC399040 protein [Xenopus laevis]	AAH99308	PDIA2	Xenopus laevis	pancreas-specific protein disulfide isomerase
gi|62826033|gb|AAH94139|	k45:173674	3.47388	comp98112_c0_seq1	2.37273	Unigene7556_All	2.51469	LOC443574 protein [Xenopus laevis]	AAH94139	slc25a12	Xenopus laevis	hypothetical protein LOC443574
gi|66910737|gb|AAH97624|	k45:121762	3.98754	comp653_c0_seq1	3.40049	Unigene116232_All	4.43343	LOC733250 protein [Xenopus laevis]	AAH97624	GPNMB	Xenopus laevis	hypothetical protein LOC733250
gi|54038087|gb|AAH84371|	k49:322259u	3189.53	comp19530_c0_seq1	2799.28	Unigene73894_All	7787.82	LOC495161 protein [Xenopus laevis]	AAH84371	LOC495161	Xenopus laevis	hypothetical LOC495161
gi|37781024|gb|AAP36718|	k53:281274	7.25374	comp9808_c0_seq2	8.54041	Unigene16775_All	2.46255	transporter associated with antigen processing 1 [Xenopus laevis]	AAP36718
gi|49904093|gb|AAH76815|	k45:311857	2.08621	comp93571_c0_seq1	2.07658	Unigene23562_All	2.06938	Arrb1-prov protein [Xenopus laevis]	AAH76815
gi|54038110|gb|AAH84396|	k45:384506	2.60128	comp3874_c0_seq2	2.32438	Unigene18700_All	2.4785	LOC495178 protein [Xenopus laevis]	AAH84396	pts	Xenopus laevis	hypothetical LOC495178
gi|62740246|gb|AAH94098|	k45:60533	2.47599	comp22348_c0_seq1	2.43913	Unigene29709_All	2.2595	MGC115015 protein [Xenopus laevis]	AAH94098	TMEM185A	Xenopus laevis	hypothetical protein MGC115015
gi|51258709|gb|AAH80065|	k45:209320	4.37135	comp30700_c0_seq1	3.85639	Unigene15492_All	3.84754	MGC84059 protein [Xenopus laevis]	AAH80065	CDR2	Xenopus laevis	MGC84059 protein
gi|49522768|gb|AAH74204|	k47:339029	21.597	comp6084_c0_seq1	23.173	Unigene73458_All	67.1983	LOC100036770 protein [Xenopus laevis]	AAH74204	cyp2a6	Xenopus laevis	cytochrome P-450
gi|62871603|gb|AAH94398|	k45:365835	2.63112	comp6406_c0_seq1	2.57077	Unigene16324_All	2.66333	XEXT1 protein [Xenopus laevis]	AAH94398	ext1	Xenopus laevis	XEXT1 protein
gi|82232999|sp|Q5U4V2|	k45:383860	3.67206	comp27664_c0_seq1	3.35002	Unigene33774_All	3.87276	RecName: Full=Histamine N-methyltransferase A; Short=HMT A	Q5U4V2	hnmt-a	Xenopus laevis	histamine N-methyltransferase A
gi|49257994|gb|AAH71152|	k51:82487	2.05288	comp2908_c0_seq1	1.99517	Unigene33985_All	2.18248	Unknown (protein for IMAGE:6318093) [Xenopus laevis]	AAH71152
gi|120537394|gb|AAI29068|	k45:377009	3.31758	comp29584_c0_seq1	2.95734	Unigene186_All	2.86689	MGC115225 protein [Xenopus laevis]	AAI29068	Tpcn2	Xenopus laevis	hypothetical protein MGC115225
gi|213626899|gb|AAI70351|	k45:249934	3.31356	comp118868_c0_seq1	345.346	Unigene70172_All	922.655	Brevican soluble core protein precursor [Xenopus laevis]	AAI70351	BCAN	Xenopus laevis	brevican soluble core protein precursor
gi|82200059|sp|Q6DCL5|	k45:117520	2.38421	comp119621_c0_seq1	2.37329	Unigene71348_All	7.24137	RecName: Full=E3 ubiquitin-protein ligase HACE1; AltName: Full=HECT domain and ankyrin repeat-containing E3 ubiquitin-protein ligase 1	Q6DCL5	HACE1	Xenopus laevis	HECT domain and ankyrin repeat containing, E3 ubiquitin protein ligase 1
gi|27881749|gb|AAH44690|	k45:28186	2.53477	comp27333_c0_seq1	3.29224	Unigene59_All	2.85389	LOC100101269 protein [Xenopus laevis]	AAH44690	palm	Xenopus laevis	hypothetical protein LOC100101269
gi|54038477|gb|AAH84439|	k45:381531	3.96573	comp17374_c0_seq1	4.02968	Unigene29459_All	3.71711	LOC495203 protein [Xenopus laevis]	AAH84439	LOC495203	Xenopus laevis	hypothetical LOC495203
gi|80477119|gb|AAI08513|	k47:227039	3.15433	comp5210_c0_seq1	3.20884	Unigene10393_All	3.1429	MGC130912 protein [Xenopus laevis]	AAI08513	RAB32	Xenopus laevis	hypothetical protein MGC130912
gi|157423463|gb|AAI53814|	k45:182373	3746.48	comp32412_c0_seq1	195.534	Unigene74370_All	6840.54	Myosin light chain 1av [Xenopus laevis]	AAI53814	MYL4	Xenopus laevis	myosin light chain 1av
gi|60729645|gb|JC7993|	k45:162126	2.25443	comp19290_c0_seq1	2.12833	Unigene18630_All	2.41419	aryl hydrocarbon receptor - African clawed frog	JC7993
gi|77748195|gb|AAI06693|	k46:323802	2.69513	comp1748_c1_seq1	2.46027	Unigene18598_All	2.5349	MGC52834 protein [Xenopus laevis]	AAI06693	TUBB6	Xenopus laevis	hypothetical protein MGC52834
gi|47682945|gb|AAH70643|	k45:240864	2.30089	comp6203_c0_seq1	2.76115	Unigene1056_All	2.75035	MGC81520 protein [Xenopus laevis]	AAH70643	sptlc1	Xenopus laevis	hypothetical protein MGC81520
gi|32450645|gb|AAH54307|	k49:172560	4.64921	comp2498_c0_seq1	5.09054	Unigene25144_All	4.76356	Stom-prov protein [Xenopus laevis]	AAH54307
gi|49115290|gb|AAH73280|	k45:382312	2.88468	comp22785_c0_seq1	3.29572	Unigene678_All	2.92635	Jak2 protein [Xenopus laevis]	AAH73280	Jak2	Xenopus laevis	Janus kinase 2 (a protein tyrosine kinase)
gi|49256301|gb|AAH74381|	k45:226103	2.98073	comp70861_c0_seq1	3.76898	Unigene8937_All	2.28618	Nek7 protein [Xenopus laevis]	AAH74381	NEK7	Xenopus laevis	NIMA-family kinase Nek7
gi|304556743|gb|ADM35727|	k47:82254	9205.99	comp13573_c0_seq1	4641.72	Unigene74046_All	12769.1	ATP synthase F0 subunit 6 [Xenopus laevis]	ADM35727
gi|52221195|gb|AAH82698|	k52:87400	2.48969	comp11250_c0_seq1	2.39304	Unigene24747_All	2.51582	LOC494724 protein [Xenopus laevis]	AAH82698	NT5C3	Xenopus laevis	hypothetical LOC494724
gi|27924325|gb|AAH44973|	k45:277001	2.3845	comp90133_c0_seq1	3.56078	Unigene12517_All	2.4141	Elf-1-prov protein [Xenopus laevis]	AAH44973	elf-1	Xenopus laevis	E74-like factor 1 (ets domain transcription factor)
gi|213626024|gb|AAI69987|	k53:284713u	7.06309	comp1928_c0_seq1	7.4354	Unigene31917_All	7.19806	Itgb3 protein [Xenopus laevis]	AAI69987	ITGB3	Xenopus laevis	integrin beta-3 subunit
gi|82192994|sp|Q52L45|	k45:375842	8.66481	comp37804_c0_seq1	8.09822	Unigene1313_All	8.18747	RecName: Full=Leukocyte elastase inhibitor; AltName: Full=Serpin B1	Q52L45	SERPINB1	Xenopus laevis	hypothetical protein MGC115155
gi|213623956|gb|AAI70449|	k54:277476	20.152	comp22_c0_seq1	56.8114	Unigene116151_All	54.5299	LOC100127265 protein [Xenopus laevis]	AAI70449	Ctsk	Xenopus laevis	hypothetical protein LOC100127265
gi|49257971|gb|AAH74131|	k45:233845	3.84859	comp14178_c0_seq1	3.94216	Unigene74472_All	3.71567	MGC81840 protein [Xenopus laevis]	AAH74131	CYP4V2	Xenopus laevis	MGC81840 protein
gi|161611717|gb|AAI55890|	k45:335119	478.397	comp41333_c0_seq1	82.4874	Unigene55645_All	41.0559	LOC100127291 protein [Xenopus laevis]	AAI55890	LOC100127291	Xenopus laevis	hypothetical protein LOC100127291
gi|82179171|sp|Q5HZL5|	k50:18263	2.38018	comp8246_c0_seq1	2.38584	Unigene24317_All	2.42715	RecName: Full=UDP-GlcNAc:betaGal beta-1,3-N-acetylglucosaminyltransferase 5A; Short=BGnT-5A; Short=Beta-1,3-Gn-T5A; Short=Beta-1,3-N-acetylglucosaminyltransferase 5A; Short=Beta3Gn-T5A; AltName: Full=Lactotriaosylceramide synthase A; Short=Lc(3)Cer synthase A; Short=Lc3 synthase A	Q5HZL5	b3gnt5	Xenopus laevis	UDP-GlcNAc:betaGal beta-1,3-N-acetylglucosaminyltransferase 5
gi|51258571|gb|AAH79802|	k45:59267	5.95884	comp97917_c0_seq1	2.7678	Unigene68387_All	6.03516	MGC86391 protein [Xenopus laevis]	AAH79802	cyp2a13	Xenopus laevis	MGC86391 protein
gi|49118413|gb|AAH73409|	k47:156550	5.48014	comp1292_c0_seq1	5.04225	Unigene31026_All	5.89087	MGC80872 protein [Xenopus laevis]	AAH73409	C1QB	Xenopus laevis	MGC80872 protein
gi|116063460|gb|AAI23338|	k45:346731	2.21419	comp12157_c0_seq1	2.26949	Unigene2552_All	2.40349	LOC779088 protein [Xenopus laevis]	AAI23338	LOC779088	Xenopus laevis	hypothetical protein LOC779088
gi|38173763|gb|AAH60754|	k46:347962	4.53915	comp968_c1_seq1	4.69257	Unigene10428_All	4.77377	MGC69077 protein [Xenopus laevis]	AAH60754	MGC69077	Xenopus laevis	hypothetical protein MGC69077
gi|57033034|gb|AAH88957|	k54:266719u	2.13906	comp25701_c0_seq1	2.00137	Unigene34217_All	2.03606	Chst12 protein [Xenopus laevis]	AAH88957	CHST12	Xenopus laevis	carbohydrate sulfotransferase 12
gi|134025851|gb|AAI34823|	k45:170735	2.61011	comp40253_c0_seq1	2.68543	Unigene26726_All	2.86692	LOC100049140 protein [Xenopus laevis]	AAI34823	Trip11	Xenopus laevis	hypothetical protein LOC100049140
gi|49256150|gb|AAH73545|	k50:301982	4.16712	comp3613_c0_seq1	4.20132	Unigene16502_All	4.19033	MGC82815 protein [Xenopus laevis]	AAH73545	CYBB	Xenopus laevis	MGC82815 protein
gi|73917758|sp|Q6GNN8|	k45:78546	2.10932	comp65555_c0_seq1	2.25466	Unigene73884_All	2.65561	RecName: Full=Charged multivesicular body protein 4c; AltName: Full=Chromatin-modifying protein 4c; Short=CHMP4c	Q6GNN8	Chmp4c	Xenopus laevis	MGC80980 protein
gi|76780014|gb|AAI06599|	k45:170542	3.81407	comp1943_c0_seq1	3.85925	Unigene24671_All	3.3421	MGC131373 protein [Xenopus laevis]	AAI06599	MGC131373	Xenopus laevis	hypothetical protein MGC131373
gi|49899039|gb|AAH76746|	k45:359060	2.63098	comp44807_c0_seq1	2.96624	Unigene48702_All	2.47151	Gbe1-prov protein [Xenopus laevis]	AAH76746
gi|213626747|gb|AAI70030|	k45:227417u	3.19381	comp4019_c0_seq1	2.91112	Unigene9018_All	3.16926	Integrin alphaV subunit [Xenopus laevis]	AAI70030	Itgav	Xenopus laevis	integrin alphaV subunit
gi|50414489|gb|AAH77183|	k45:25527	2.5017	comp25962_c0_seq1	2.57931	Unigene35336_All	2.38956	Snx9-prov protein [Xenopus laevis]	AAH77183	SNX9	Xenopus laevis	sorting nexin 9
gi|28302289|gb|AAH46666|	k45:384193	2.68292	comp98813_c0_seq1	4.74909	Unigene54698_All	4.82795	MGC52972 protein [Xenopus laevis]	AAH46666	cobL	Xenopus laevis	similar to cordon-bleu
gi|49118113|gb|AAH73066|	k45:278953	14.6833	comp20308_c0_seq1	14.9485	Unigene74305_All	14.6883	LOC443619 protein [Xenopus laevis]	AAH73066	Plekhn1	Xenopus laevis	hypothetical protein LOC443619
gi|62287003|sp|Q5M7B7|	k45:361647	4.23804	comp6733_c0_seq1	4.12841	Unigene33066_All	4.47339	RecName: Full=Optineurin	Q5M7B7	OPTN	Xenopus laevis	hypothetical LOC496250
gi|38014729|gb|AAH60401|	k45:365772	2.70219	comp1345_c0_seq1	2.70835	Unigene34876_All	2.63899	MGC68523 protein [Xenopus laevis]	AAH60401	RAB7A	Xenopus laevis	hypothetical protein MGC68523
gi|83405589|gb|AAI10718|	k48:196139	2.85647	comp16938_c0_seq1	2.79671	Unigene9032_All	3.15184	Myo1e protein [Xenopus laevis]	AAI10718	MYO1E	Xenopus laevis	myosin I e
gi|38174469|gb|AAH60756|	k45:189446	2.82006	comp16278_c0_seq1	2.23584	Unigene87_All	2.26498	MGC69106 protein [Xenopus laevis]	AAH60756	LIPG	Xenopus laevis	hypothetical protein MGC69106
gi|82179246|sp|Q5I019|	k45:373854	2.62288	comp49076_c0_seq1	2.83461	Unigene8700_All	2.81659	RecName: Full=Uncharacterized protein C8orf42 homolog	Q5I019	C8orf42	Xenopus laevis	hypothetical LOC496295
gi|50603674|gb|AAH77448|	k46:340531	2.3121	comp2326_c1_seq1	2.29834	Unigene24584_All	2.61181	Syngr2-prov protein [Xenopus laevis]	AAH77448	SYNGR2	Xenopus laevis	synaptogyrin 2
gi|120538438|gb|AAI29676|	k45:200258	8.94467	comp108553_c0_seq1	10.672	Unigene55351_All	12.5751	Unknown (protein for MGC:160358) [Xenopus laevis]	AAI29676
gi|62739300|gb|AAH94077|	k53:274180	6.22292	comp4178_c0_seq2	5.1825	Unigene13095_All	2.55616	Unknown (protein for IMAGE:7009710) [Xenopus laevis]	AAH94077
gi|8745410|gb|AAF78907|	k49:318249	17.5685	comp9464_c0_seq1	23.6101	Unigene21665_All	13.5462	Spi-B transcription factor [Xenopus laevis]	AAF78907	Spib	Xenopus laevis	SPIB-a
gi|82236850|sp|Q6IRN0|	k45:250457	10.3348	comp65070_c0_seq1	13.0506	Unigene5957_All	7.8965	RecName: Full=Serine/threonine-protein kinase 11-interacting protein	Q6IRN0	Stk11ip	Xenopus laevis	hypothetical protein MGC83883
gi|49257679|gb|AAH74379|	k45:225899	5.12273	comp16819_c0_seq1	5.2509	Unigene26408_All	5.39947	MGC84301 protein [Xenopus laevis]	AAH74379	RASGEF1A	Xenopus laevis	MGC84301 protein
gi|50418093|gb|AAH77648|	k45:268293	5.12895	comp68674_c0_seq1	15.7214	Unigene74297_All	15.9931	Mrc1-prov protein [Xenopus laevis]	AAH77648	MRC1	Xenopus laevis	mannose receptor, C type 1
gi|52789395|gb|AAH83046|	k45:23904	2.67064	comp3155_c0_seq2	2.49091	Unigene8998_All	2.57072	LOC494860 protein [Xenopus laevis]	AAH83046	lyg2	Xenopus laevis	hypothetical LOC494860
gi|49116068|gb|AAH73719|	k54:275453u	2.55201	comp9409_c0_seq1	2.58813	Unigene30249_All	2.64053	MGC83663 protein [Xenopus laevis]	AAH73719	MGC83663	Xenopus laevis	MGC83663 protein
gi|47937673|gb|AAH72253|	k53:286895	18.0136	comp5560_c0_seq1	28.3655	Unigene53558_All	1737.45	MGC69066 protein [Xenopus laevis]	AAH72253	ighv4-31	Xenopus laevis	hypothetical protein MGC69066
gi|148232016|ref|NP_001091177|	k45:343803	54.9066	comp33702_c0_seq3	65.3674	Unigene55609_All	24.9524	hypothetical protein LOC100036938 [Xenopus laevis]	NP_001091177	LOC100036938	Xenopus laevis	hypothetical protein LOC100036938
gi|50415496|gb|AAH78102|	k45:373721	2.2105	comp34427_c0_seq1	2.122	Unigene14244_All	2.26326	Arfgap1-prov protein [Xenopus laevis]	AAH78102	ARFGAP1	Xenopus laevis	ADP-ribosylation factor GTPase activating protein 1
gi|27881741|gb|AAH44681|	k46:133797u	3.21657	comp2059_c0_seq1	3.37279	Unigene17966_All	3.20413	Lasp1 protein [Xenopus laevis]	AAH44681
gi|56270476|gb|AAH87436|	k45:329185	2.98032	comp73129_c0_seq1	2.99717	Unigene29225_All	3.47945	LOC496041 protein [Xenopus laevis]	AAH87436	LOC496041	Xenopus laevis	hypothetical LOC496041
gi|51950295|gb|AAH82457|	k45:375972	8.54596	comp45133_c0_seq1	4.35137	Unigene5917_All	4.42594	MGC84790 protein [Xenopus laevis]	AAH82457	STX3	Xenopus laevis	MGC84790 protein
gi|27450741|gb|AAO14673|	k45:23888	2.3358	comp16540_c0_seq1	2.59281	Unigene5598_All	2.66472	FcRgamma subunit [Xenopus laevis]	AAO14673	LOC398476	Xenopus laevis	FcRgamma subunit
gi|76779609|gb|AAI06530|	k54:275986	2.93878	comp6632_c0_seq1	2.8081	Unigene8301_All	2.86139	MGC131285 protein [Xenopus laevis]	AAI06530	pi15	Xenopus laevis	hypothetical protein MGC131285
gi|239977228|gb|A2BD94|	k45:5582	2.3844	comp28061_c0_seq1	2.37294	Unigene24399_All	2.41408	RecName: Full=F-box only protein 31-B	A2BD94	fbxo31-b	Xenopus laevis	F-box only protein 31-B
gi|28277357|gb|AAH44292|	k46:196376	4.45401	comp10718_c0_seq1	4.4969	Unigene26333_All	4.4964	MGC53888 protein [Xenopus laevis]	AAH44292	kiaa0247	Xenopus laevis	hypothetical protein MGC53888
gi|49119294|gb|AAH73353|	k45:168613	19.2995	comp23094_c0_seq1	20.269	Unigene17749_All	19.7487	MGC80770 protein [Xenopus laevis]	AAH73353	PRKCH	Xenopus laevis	MGC80770 protein
gi|148227824|ref|NP_001091441|	k45:376751	3.44438	comp39319_c0_seq1	69.786	Unigene25580_All	3.96081	hypothetical protein LOC100049150 [Xenopus laevis]	NP_001091441	LOC100049150	Xenopus laevis	hypothetical protein LOC100049150
gi|213625404|gb|AAI70536|	k45:382555u	28.3177	comp30013_c0_seq3	25.6267	Unigene74048_All	28.6649	LOC100126641 protein [Xenopus laevis]	AAI70536	gyg2	Xenopus laevis	hypothetical protein LOC100126641
gi|27552832|gb|AAH42928|	k53:266951u	86.3743	comp23181_c0_seq1	78.9397	Unigene74407_All	118.83	MGC53296 protein [Xenopus laevis]	AAH42928	MGC53296	Xenopus laevis	similar to myozenin 1
gi|213626414|gb|AAI69402|	k45:365890	2.32603	comp2459_c0_seq1	2.29162	Unigene34010_All	2.32893	Hypothetical protein LOC100127315 [Xenopus laevis]	AAI69402	LOC100127315	Xenopus laevis	hypothetical protein LOC100127315
gi|82180788|sp|Q63ZU3|	k45:87084	5.3697	comp5868_c0_seq1	5.05805	Unigene25975_All	5.45882	RecName: Full=Myeloid-associated differentiation marker homolog	Q63ZU3	Myadm	Xenopus laevis	Myeloid-associated differentiation marker homolog
gi|47938672|gb|AAH72231|	k45:246751	2.49607	comp5549_c0_seq1	2.48908	Unigene38289_All	2.65562	MGC81511 protein [Xenopus laevis]	AAH72231	Arl8b	Xenopus laevis	hypothetical protein MGC81511
gi|51704132|gb|AAH81167|	k49:312357	3.34472	comp762_c0_seq1	3.3281	Unigene89_All	3.23199	MGC84288 protein [Xenopus laevis]	AAH81167	timp2	Xenopus laevis	MGC84288 protein
gi|38606328|gb|AAR25202|	k46:362650	5.24592	comp37282_c0_seq1	5.16428	Unigene105_All	5.33868	type 7 adenylyl cyclase [Xenopus laevis]	AAR25202	ADCY7	Xenopus laevis	type 7 adenylyl cyclase
gi|46250163|gb|AAH68909|	k45:202771	2.98088	comp78941_c0_seq1	2.81875	Unigene22798_All	3.21909	LOC414504 protein [Xenopus laevis]	AAH68909	LOC414504	Xenopus laevis	hypothetical protein LOC414504
gi|51703707|gb|AAH81224|	k45:260128	4.44349	comp73083_c0_seq1	5.73339	Unigene35932_All	6.18583	MGC85342 protein [Xenopus laevis]	AAH81224	TXNRD1	Xenopus laevis	MGC85342 protein
gi|82235711|sp|Q6DCV0|	k45:324788u	2.15126	comp24437_c0_seq1	2.04092	Unigene6041_All	2.07259	RecName: Full=WD repeat domain phosphoinositide-interacting protein 4; Short=WIPI-4; AltName: Full=WD repeat-containing protein 45	Q6DCV0	wdr45	Xenopus laevis	MGC80694 protein
gi|39645613|gb|AAH63724|	k47:336922	2.62605	comp8549_c0_seq1	2.4747	Unigene16224_All	2.47293	MGC68627 protein [Xenopus laevis]	AAH63724	C22orf25	Xenopus laevis	hypothetical protein MGC68627
gi|213626342|gb|AAI70181|	k45:334598	3.27778	comp2464_c0_seq1	3.19868	Unigene16000_All	3.34717	XIQGAP1 protein [Xenopus laevis]	AAI70181	IQGAP1	Xenopus laevis	IQ motif containing GTPase activating protein 1
gi|49116816|gb|AAH73254|	k45:349889	2.29709	comp7836_c0_seq1	2.28216	Unigene34366_All	2.33374	MGC80605 protein [Xenopus laevis]	AAH73254	FHL3	Xenopus laevis	MGC80605 protein
gi|262088924|gb|ACY24354|	k54:269864u	42.3157	comp30495_c0_seq1	50.2321	Unigene74394_All	80.8506	proliferator-activated receptor gamma coactivator 1 alpha [Xenopus laevis]	ACY24354
gi|83318320|gb|AAI08488|	k46:17506	7.83081	comp2682_c0_seq1	7.79523	Unigene16442_All	7.89405	Arg1 protein [Xenopus laevis]	AAI08488	arg1	Xenopus laevis	arginase
gi|51258284|gb|AAH80004|	k54:276779	2.57677	comp345_c0_seq1	2.41694	Unigene33576_All	2.15757	MGC81823 protein [Xenopus laevis]	AAH80004	CTSL2	Xenopus laevis	MGC81823 protein
gi|214015|gb|AAA49667|	k46:361645	4.93466	comp10266_c0_seq1	4.91169	Unigene33946_All	5.75029	alpha-amidating enzyme precursor [Xenopus laevis]	AAA49667	pam-b	Xenopus laevis	alpha-amidating enzyme
gi|38014469|gb|AAH60427|	k45:377759	3.5981	comp9265_c0_seq1	3.40366	Unigene1106_All	3.52554	MGC68715 protein [Xenopus laevis]	AAH60427	FMO2	Xenopus laevis	hypothetical protein MGC68715
gi|29387357|gb|AAH48225|	k51:300407u	3.92116	comp31276_c0_seq1	4.21904	Unigene1626_All	5.08684	Pdcd4-prov protein [Xenopus laevis]	AAH48225	PDCD4	Xenopus laevis	programmed cell death 4
gi|49114981|gb|AAH72832|	k45:373882	5.43596	comp9941_c0_seq1	4.20047	Unigene26521_All	4.30902	Hk1-A protein [Xenopus laevis]	AAH72832	HK1	Xenopus laevis	hexokinase I
gi|28302293|gb|AAH46673|	k54:200496	6.23625	comp307_c0_seq1	7.24514	Unigene115709_All	6.13994	MGC53030 protein [Xenopus laevis]	AAH46673	ALDOA	Xenopus laevis	similar to aldolase A
gi|80476900|gb|AAI08835|	k45:308710	5.21604	comp74976_c0_seq1	2.79739	Unigene83604_All	5.47835	C3 protein [Xenopus laevis]	AAI08835	C3	Xenopus laevis	complement component 3
gi|336391079|gb|DAA34838|	k47:337352	4.76902	comp1279_c0_seq1	4.79311	Unigene7619_All	4.32151	TPA_exp: spermidine/spermine N1-acetyltransferase 1 [Xenopus laevis]	DAA34838
gi|50927430|gb|AAH79712|	k45:359810	2.56791	comp5614_c0_seq1	2.36845	Unigene17006_All	2.34729	MGC82058 protein [Xenopus laevis]	AAH79712	EZR	Xenopus laevis	MGC82058 protein
gi|306035179|ref|NP_001182313|	k45:81547	6.81296	comp68740_c0_seq1	6.46131	Unigene53736_All	7.24272	runt-related transcription factor 3 [Xenopus laevis]	NP_001182313
gi|82177194|sp|Q8AVJ1|	k48:64154	2.68235	comp75352_c0_seq1	2.60998	Unigene2856_All	2.66831	RecName: Full=Proline-rich protein 5; AltName: Full=Protein observed with Rictor-1; Short=Protor-1	Q8AVJ1	prr5	Xenopus laevis	Rho GTPase activating protein 8
gi|319180576|ref|NP_001086889|	k45:120759	3.57677	comp64852_c0_seq1	2.96627	Unigene51612_All	8.85227	probable cation-transporting ATPase 13A4 [Xenopus laevis]	NP_001086889	ATP13A4	Xenopus laevis	MGC84593 protein
gi|77748157|gb|AAI06507|	k45:181391	2.05425	comp11416_c0_seq1	2.02669	Unigene16611_All	2.07308	MGC131246 protein [Xenopus laevis]	AAI06507	NPL	Xenopus laevis	n-acetylneuraminate lyase A
gi|50925325|gb|AAH79796|	k45:384224	16.0954	comp9438_c0_seq1	18.5076	Unigene17536_All	15.5996	MGC86361 protein [Xenopus laevis]	AAH79796	c13orf15	Xenopus laevis	MGC86361 protein
gi|6630877|gb|AAF19611|	k45:349202	7.39511	comp2089_c0_seq1	6.89461	Unigene8384_All	7.40665	fatvg [Xenopus laevis]	AAF19611	PLIN2	Xenopus laevis	fatvg protein
gi|82184633|sp|Q6GQE4|	k45:103536	6343.85	comp25782_c0_seq1	2637.42	Unigene72774_All	6782.05	RecName: Full=Cytochrome c, somatic A	Q6GQE4	cycs-a	Xenopus laevis	MGC80124 protein
gi|46249532|gb|AAH68741|	k45:312667	2.89544	comp15310_c0_seq1	7.97199	Unigene33827_All	8.24874	MGC81231 protein [Xenopus laevis]	AAH68741	MGC81231	Xenopus laevis	hypothetical protein MGC81231
gi|146197467|gb|BAF57494|	k52:284398u	3.97442	comp54477_c0_seq1	5.28604	Unigene23425_All	4.97052	toll-like receptor9 [Xenopus laevis]	BAF57494	tlr9	Xenopus laevis	toll-like receptor9
gi|73917736|sp|Q7SZB5|	k46:340408	2.60764	comp4449_c0_seq1	2.53042	Unigene10806_All	2.52943	RecName: Full=Charged multivesicular body protein 1b; AltName: Full=Chromatin-modifying protein 1b; Short=CHMP1b	Q7SZB5	CHMP1B	Xenopus laevis	hypothetical protein MGC64275
gi|54648209|gb|AAH85037|	k48:332309	2.37605	comp24032_c0_seq1	2.51128	Unigene14027_All	2.42428	LOC495468 protein [Xenopus laevis]	AAH85037	Abcd1	Xenopus laevis	hypothetical LOC495468
gi|50414498|gb|AAH77188|	k45:312681	2.21132	comp21916_c0_seq1	2.20274	Unigene34289_All	2.17995	Unknown (protein for MGC:78856) [Xenopus laevis]	AAH77188	PLD1	Xenopus laevis	phospholipase D1, phosphatidylcholine-specific
gi|190192171|gb|BAG48300|	k52:69384	36.3389	comp34585_c0_seq7	17.559	Unigene73055_All	20.5249	golli protein J37.1 [Xenopus laevis]	BAG48300
gi|55154000|gb|AAH85217|	k45:306712	4.24068	comp12447_c0_seq1	4.34179	Unigene74372_All	8.62348	Fcn2-A protein [Xenopus laevis]	AAH85217	fcn2-A	Xenopus laevis	ficolin-2
gi|239937654|gb|ACS35624|	k45:246149	1055.58	comp89370_c0_seq1	615.753	Unigene73914_All	1343.13	wnt9a [Xenopus laevis]	ACS35624
gi|37748585|gb|AAH59989|	k45:375731	2.74238	comp815_c0_seq8	2.12016	Unigene519_All	2.33855	MGC68702 protein [Xenopus laevis]	AAH59989	FUCA2	Xenopus laevis	hypothetical protein MGC68702
gi|76780331|gb|AAI06358|	k50:301570	2.59263	comp3210_c0_seq1	2.76313	Unigene14347_All	2.84095	MGC130905 protein [Xenopus laevis]	AAI06358	HMBS	Xenopus laevis	hypothetical protein MGC130905
gi|33417142|gb|AAH56082|	k45:377415	4.42284	comp7774_c0_seq2	3.55967	Unigene38005_All	4.54754	MGC69074 protein [Xenopus laevis]	AAH56082	MGC69074	Xenopus laevis	hypothetical protein MGC69074
gi|57033030|gb|AAH88953|	k45:360534	7.43947	comp42028_c0_seq1	7.62009	Unigene23418_All	7.0758	LOC496352 protein [Xenopus laevis]	AAH88953	Depdc6	Xenopus laevis	hypothetical LOC496352
gi|29165704|gb|AAH49174|	k45:385889	20.6607	comp30599_c0_seq1	14.0384	Unigene74460_All	14.1835	MGC53301 protein [Xenopus laevis]	AAH49174	SLC2A3	Xenopus laevis	hypothetical protein MGC53301
gi|54311395|gb|AAH84814|	k45:288923	4.56428	comp31677_c0_seq1	4.17229	Unigene32034_All	4.5265	MGC84014 protein [Xenopus laevis]	AAH84814	aif1l	Xenopus laevis	MGC84014 protein
gi|33416676|gb|AAH56038|	k50:313063	4.79554	comp2843_c0_seq1	4.89527	Unigene33715_All	4.88375	MGC68988 protein [Xenopus laevis]	AAH56038	RCAN1	Xenopus laevis	hypothetical protein MGC68988
gi|71051794|gb|AAH98977|	k45:230686	2.57854	comp38373_c0_seq1	2.52151	Unigene5848_All	2.61546	Jak2 protein [Xenopus laevis]	AAH98977	Jak2	Xenopus laevis	Janus kinase 2 (a protein tyrosine kinase)
gi|49257582|gb|AAH74168|	k51:306812	4.57672	comp1524_c0_seq1	5.60385	Unigene11483_All	6.07675	MGC81958 protein [Xenopus laevis]	AAH74168	Neu1	Xenopus laevis	MGC81958 protein
gi|807683|gb|AAA66458|	k45:347231	4278.82	comp26841_c0_seq1	2156.09	Unigene74204_All	7692.34	NADH dehydrogenase 1 [Xenopus laevis]	AAA66458	ND1	Xenopus laevis	NADH-ubiquinone oxidoreductase chain 1
gi|54261562|gb|AAH84207|	k45:384560	5.45564	comp3109_c0_seq1	5.41162	Unigene9153_All	5.50766	LOC495251 protein [Xenopus laevis]	AAH84207	TSPAN3	Xenopus laevis	hypothetical LOC495251
gi|62740238|gb|AAH94156|	k45:377556	2.2507	comp14316_c0_seq3	2.85141	Unigene32012_All	2.25668	MGC114718 protein [Xenopus laevis]	AAH94156	MGC114718	Xenopus laevis	hypothetical protein MGC114718
gi|62825931|gb|AAH94194|	k45:362251	2.74244	comp9440_c0_seq1	2.63911	Unigene8103_All	2.73955	LOC733226 protein [Xenopus laevis]	AAH94194	DNAJC13	Xenopus laevis	hypothetical protein LOC733226
gi|50416467|gb|AAH77193|	k54:274058	2.46921	comp1003_c0_seq1	2.49115	Unigene11500_All	3.07055	MGC78889 protein [Xenopus laevis]	AAH77193	TXNIP	Xenopus laevis	MGC78889 protein
gi|49256550|gb|AAH73267|	k54:19300u	3.44237	comp2351_c0_seq1	3.36127	Unigene9694_All	3.10207	MGC80631 protein [Xenopus laevis]	AAH73267	ENTPD1	Xenopus laevis	MGC80631 protein
gi|195972847|ref|NP_001124423|	k45:377354	2.01772	comp25775_c0_seq1	2.01425	Unigene34248_All	2.12336	ets variant 6 [Xenopus laevis]	NP_001124423	ETV6	Xenopus laevis	ets variant 6
gi|148237197|ref|NP_001090347|	k45:232235u	143.733	comp67315_c0_seq1	17.7849	Unigene69499_All	18.1032	sulfotransferase family 5A, member 1 [Xenopus laevis]	NP_001090347	sult5a1	Xenopus laevis	sulfotransferase family 5A, member 1
gi|50418050|gb|AAH77486|	k45:377203	4.89949	comp72737_c0_seq1	2.06541	Unigene37178_All	2.17266	Tmem16e-prov protein [Xenopus laevis]	AAH77486	ANO5	Xenopus laevis	transmembrane protein 16E
gi|15919361|gb|AAL10792|	k47:347222u	6.4386	comp42693_c0_seq1	4.88909	Unigene39221_All	6.91316	Kruppel-like transcription factor neptune [Xenopus laevis]	AAL10792	Klf17	Xenopus laevis	Kruppel-like transcription factor neptune
gi|57283308|gb|CAG25591|	k45:142129	542.398	comp20942_c0_seq1	8.41547	Unigene48587_All	438.595	G-protein coupled receptor [Xenopus laevis]	CAG25591	MGC81231	Xenopus laevis	hypothetical protein MGC81231
gi|2564063|gb|BAA22950|	k45:265673	3.71896	comp29957_c0_seq1	3.83098	Unigene31502_All	3.78985	Na+-glucose cotransporter type 1 (SGLT-1)-like protein [Xenopus laevis]	BAA22950	SLC5A11	Xenopus laevis	Na+-glucose cotransporter type 1 (SGLT-1)-like protein
gi|33417077|gb|AAH55980|	k46:158089	3.28398	comp5729_c1_seq3	3.43541	Unigene24510_All	3.51682	MGC68857 protein [Xenopus laevis]	AAH55980	TMEM50B	Xenopus laevis	hypothetical protein MGC68857
gi|205831267|gb|A2VDC7|	k50:253751	7.0434	comp1329_c1_seq4	6.03443	Unigene36397_All	3.87965	RecName: Full=Ribonuclease kappa-A; Short=RNase K-A; Short=RNase kappa-A	A2VDC7	rnasek-a	Xenopus laevis	Ribonuclease kappa-A
gi|82184563|sp|Q6GQ44|	k54:277952u	4.06884	comp4711_c0_seq2	5.01855	Unigene476_All	4.15782	RecName: Full=Tumor necrosis factor alpha-induced protein 8; Short=TNF alpha-induced protein 8	Q6GQ44	TNFAIP8	Xenopus laevis	MGC80354 protein
gi|50415427|gb|AAH77523|	k45:385958	2.67891	comp15338_c0_seq1	2.62209	Unigene38028_All	2.64967	MGC83152 protein [Xenopus laevis]	AAH77523	ZFAND2A	Xenopus laevis	MGC83152 protein
gi|50417464|gb|AAH77312|	k50:301505	3.75769	comp16457_c0_seq2	2.87115	Unigene33726_All	2.92724	Cltb-prov protein [Xenopus laevis]	AAH77312
gi|48734650|gb|AAH72304|	k45:346431	2.49852	comp20159_c0_seq1	2.18737	Unigene30070_All	2.21711	MGC82568 protein [Xenopus laevis]	AAH72304	tgm2	Xenopus laevis	MGC82568 protein
gi|37994576|gb|AAH60335|	k45:379986	5.88301	comp18005_c0_seq2	5.97412	Unigene16023_All	6.27115	Unknown (protein for MGC:68554) [Xenopus laevis]	AAH60335
gi|32766608|gb|AAH54963|	k45:329814	3.87534	comp107251_c0_seq1	3.95543	Unigene30930_All	3.88949	Klf7-prov protein [Xenopus laevis]	AAH54963	KLF7	Xenopus laevis	Kruppel-like factor 7 (ubiquitous)
gi|49256146|gb|AAH73528|	k45:256818	3.43882	comp13750_c0_seq1	3.20083	Unigene26324_All	3.12325	MGC82787 protein [Xenopus laevis]	AAH73528	dhx58	Xenopus laevis	MGC82787 protein
gi|27881745|gb|AAH44687|	k51:90570u	5.03513	comp1163_c0_seq1	5.96346	Unigene23276_All	6.14338	Sfrp2-prov protein [Xenopus laevis]	AAH44687	sfrp2	Xenopus laevis	secreted frizzled-related sequence protein 2
gi|58702020|gb|AAH90223|	k45:339240	3.5763	comp119297_c0_seq1	2.96615	Unigene54462_All	7.24407	MGC85010 protein [Xenopus laevis]	AAH90223	VEGFC	Xenopus laevis	hypothetical protein MGC85010
gi|189217669|ref|NP_001121279|	k45:302922	4.12341	comp48898_c0_seq1	3.84675	Unigene28483_All	4.09539	phosphatidylinositol 4-kinase type 2-alpha [Xenopus laevis]	NP_001121279	PI4K2A	Xenopus laevis	Phosphatidylinositol 4-kinase type 2-alpha
gi|28422215|gb|AAH46947|	k45:225606	1656.41	comp51696_c0_seq1	1398.75	Unigene54979_All	3000.07	Asph-prov protein [Xenopus laevis]	AAH46947	casq1	Xenopus laevis	Aspartyl beta-hydroxylase
gi|82185440|sp|Q6NTV6|	k45:145244	3.43979	comp20145_c0_seq1	3.12959	Unigene18460_All	3.18397	RecName: Full=Inverted formin-2	Q6NTV6	INF2	Xenopus laevis	hypothetical protein MGC81508
gi|66910696|gb|AAH97538|	k45:373980	10.5843	comp3724_c0_seq1	10.555	Unigene270_All	11.0857	Unknown (protein for MGC:114666) [Xenopus laevis]	AAH97538
gi|52354691|gb|AAH82954|	k51:294659	6.83807	comp39728_c0_seq1	10.0847	Unigene55658_All	9.65725	LOC494811 protein [Xenopus laevis]	AAH82954	LOC494811	Xenopus laevis	hypothetical LOC494811
gi|76779733|gb|AAI06338|	k54:207097u	2.08775	comp6468_c0_seq1	2.14061	Unigene8045_All	2.25339	MGC130872 protein [Xenopus laevis]	AAI06338	Gla	Xenopus laevis	hypothetical protein MGC130872
gi|148236859|ref|NP_001090598|	k45:362380	2.17785	comp9161_c0_seq1	2.04099	Unigene16018_All	2.07903	phosphatidylinositol-5-phosphate 4-kinase, type II, alpha [Xenopus laevis]	NP_001090598	PIP4K2A	Xenopus laevis	hypothetical protein LOC100036841
gi|82195641|sp|Q5M7E9|	k45:378635	5.53553	comp5137_c0_seq2	5.50625	Unigene29853_All	5.86301	RecName: Full=Voltage-gated hydrogen channel 1; AltName: Full=Hydrogen voltage-gated channel 1; Short=HV1	Q5M7E9	hvcn1	Xenopus laevis	Voltage-gated hydrogen channel 1
gi|80477144|gb|AAI08519|	k45:383535	2.6864	comp12271_c0_seq1	2.67622	Unigene14218_All	2.78493	MGC130922 protein [Xenopus laevis]	AAI08519	MGC130922	Xenopus laevis	hypothetical protein MGC130922
gi|54037988|gb|AAH84220|	k54:269538	2.33101	comp4387_c0_seq1	2.64771	Unigene6348_All	2.17021	LOC495063 protein [Xenopus laevis]	AAH84220	VAMP1	Xenopus laevis	hypothetical LOC495063
gi|52139139|gb|AAH82640|	k45:386448	2.07683	comp24122_c0_seq1	2.14611	Unigene22397_All	2.17268	LOC494664 protein [Xenopus laevis]	AAH82640	TP53INP1	Xenopus laevis	hypothetical LOC494664
gi|147904985|ref|NP_001091423|	k54:263502	2.55599	comp238_c0_seq1	3.23911	Unigene107931_All	1.99989	hypothetical protein LOC100049121 [Xenopus laevis]	NP_001091423	LOC100049121	Xenopus laevis	hypothetical protein LOC100049121
gi|115528678|gb|AAI24934|	k45:346827	5624.01	comp17059_c0_seq4	2925.86	Unigene74284_All	9666.45	LOC100127275 protein [Xenopus laevis]	AAI24934	Nebl	Xenopus laevis	hypothetical protein LOC100127275
gi|82176751|sp|Q7ZY75|	k48:325119u	2.31827	comp43752_c0_seq1	2.31893	Unigene16540_All	2.3593	RecName: Full=Glucose-fructose oxidoreductase domain-containing protein 2; Flags: Precursor	Q7ZY75	gfod2	Xenopus laevis	hypothetical protein MGC53910
gi|82177278|sp|Q8AVX5|	k45:72247	3.49166	comp36853_c0_seq1	2.76833	Unigene24664_All	2.90951	RecName: Full=Protein XRP2	Q8AVX5	rp2	Xenopus laevis	retinitis pigmentosa 2 (X-linked recessive)
gi|52138984|gb|AAH82709|	k45:234430	8.74234	comp21528_c0_seq1	9.30928	Unigene14918_All	5.11601	LOC494705 protein [Xenopus laevis]	AAH82709	LOC494705	Xenopus laevis	hypothetical LOC494705
gi|549041|sp|Q01550|	k45:362920	5.27658	comp2301_c0_seq1	5.22307	Unigene31895_All	5.33084	RecName: Full=Tanabin	Q01550	NES	Xenopus laevis	tanabin
gi|67678333|gb|AAH97512|	k46:353379	2.40279	comp2596_c0_seq4	2.5838	Unigene21458_All	2.63656	YGHL1 protein [Xenopus laevis]	AAH97512	HIGD1A	Xenopus laevis	growth hormone like protein-1-like
gi|49118279|gb|AAH73286|	k49:301633	2.73304	comp2077_c0_seq1	2.86812	Unigene32505_All	2.94359	MGC80662 protein [Xenopus laevis]	AAH73286	RAP1A	Xenopus laevis	hypothetical protein MGC80662
gi|50415062|gb|AAH77964|	k47:340983	3.65434	comp24948_c0_seq1	3.8141	Unigene18710_All	3.88001	Sema4b-prov protein [Xenopus laevis]	AAH77964	SEMA4B	Xenopus laevis	sema domain, immunoglobulin domain (Ig), transmembrane domain (TM) and short cytoplasmic domain, (semaphorin) 4B
gi|49117011|gb|AAH72859|	k45:200304	8.3468	comp105296_c0_seq1	9.4919	Unigene73364_All	44.6613	Rab9a-b protein [Xenopus laevis]	AAH72859	rab9a-b	Xenopus laevis	RAB9A, member RAS oncogene family
gi|55249589|gb|AAH86271|	k45:322711	2.43636	comp12846_c0_seq1	2.96633	Unigene6272_All	2.93268	LOC495682 protein [Xenopus laevis]	AAH86271	Cpt1b	Xenopus laevis	hypothetical LOC495682
gi|49257862|gb|AAH74324|	k45:42531	3.57661	comp42973_c0_seq1	5.17716	Unigene15785_All	4.10424	MGC84150 protein [Xenopus laevis]	AAH74324	fgf12	Xenopus laevis	MGC84150 protein
gi|147899316|ref|NP_001091175|	k45:44635	2576.18	comp42752_c0_seq1	1460.35	Unigene73166_All	3925	calcium channel, voltage-dependent, gamma subunit 1 [Xenopus laevis]	NP_001091175	CACNG1	Xenopus laevis	hypothetical protein LOC100036935
gi|51704102|gb|AAH81050|	k54:264766	2.54509	comp643_c0_seq1	2.67184	Unigene113052_All	2.69838	MGC81824 protein [Xenopus laevis]	AAH81050	DCN	Xenopus laevis	MGC81824 protein
gi|54648446|gb|AAH84919|	k50:33174	9.30207	comp11690_c0_seq1	8.91781	Unigene30319_All	6.67665	LOC398254 protein [Xenopus laevis]	AAH84919	LOC398254	Xenopus laevis	MAP kinase phosphatase XCL100(beta) protein
gi|147900259|ref|NP_001090316|	k45:20333	4.10689	comp48721_c0_seq1	3.915	Unigene33548_All	3.25927	mitogen-activated protein kinase-activated protein kinase 3 [Xenopus laevis]	NP_001090316	mapkapk3	Xenopus laevis	mitogen-activated protein kinase-activated protein kinase 3
gi|37748672|gb|AAH60010|	k45:379350	2.24691	comp12111_c0_seq1	2.52918	Unigene6010_All	2.55065	MGC68574 protein [Xenopus laevis]	AAH60010	BNIP3	Xenopus laevis	hypothetical protein MGC68574
gi|585008|sp|Q07203|	k51:291177	3.21181	comp6017_c0_seq5	4.45852	Unigene273_All	3.20123	RecName: Full=C-reactive protein; Short=CRP; Flags: Precursor	Q07203
gi|51593231|gb|AAH78563|	k45:246033	3.49263	comp11827_c0_seq1	3.31033	Unigene2702_All	3.43649	MGC85446 protein [Xenopus laevis]	AAH78563	serp1	Xenopus laevis	hypothetical protein MGC85446
gi|1019099|gb|CAA62344|	k45:72024	3.17856	comp56972_c0_seq1	3.21988	Unigene33373_All	2.29343	sodium-calcium exchanger [Xenopus laevis]	CAA62344	SLC8A1	Xenopus laevis	sodium-calcium exchanger
gi|49116658|gb|AAH73607|	k45:108876	3.33802	comp54712_c0_seq1	5.63419	Unigene28667_All	5.79485	MGC82914 protein [Xenopus laevis]	AAH73607	MGC82914	Xenopus laevis	MGC82914 protein
gi|82201051|sp|Q6GNL7|	k46:353102	3.0909	comp11493_c0_seq1	2.91374	Unigene8081_All	2.92662	RecName: Full=Aldehyde dehydrogenase family 1 member L1; AltName: Full=Cytosolic 10-formyltetrahydrofolate dehydrogenase; Short=10-FTHFDH; Short=FDH	Q6GNL7	ALDH1L1	Xenopus laevis	MGC81015 protein
gi|284447351|ref|NP_001165204|	k45:365832	6.44959	comp4504_c0_seq1	6.51152	Unigene18207_All	4.02885	tumor necrosis factor, alpha-induced protein 8-like 2 [Xenopus laevis]	NP_001165204	tnfaip8l2-b	Xenopus laevis	hypothetical protein MGC130915
gi|76780329|gb|AAI06348|	k45:388731	5.40817	comp8164_c0_seq1	4.49947	Unigene8686_All	4.77913	MGC130889 protein [Xenopus laevis]	AAI06348	STOML3	Xenopus laevis	hypothetical protein MGC130889
gi|386028|gb|AAB26863|	k45:334841	10.2191	comp13142_c0_seq1	10.4414	Unigene18623_All	9.62974	activin beta B subunit [Xenopus laevis]	AAB26863	Inhbb	Xenopus laevis	activin beta B subunit
gi|50417668|gb|AAH77792|	k45:363275	7.52654	comp20302_c0_seq1	7.39911	Unigene8196_All	7.36864	Csf3r-prov protein [Xenopus laevis]	AAH77792	csf3r	Xenopus laevis	colony stimulating factor 3 receptor (granulocyte)
gi|83318350|gb|AAI08807|	k53:280143	2.46164	comp1090_c0_seq1	2.46954	Unigene12297_All	2.82962	MGC132176 protein [Xenopus laevis]	AAI08807	hmox1	Xenopus laevis	hypothetical protein MGC132176
gi|82182314|sp|Q6DCW7|	k45:66497	4.61956	comp47270_c0_seq1	5.24044	Unigene5754_All	4.0235	RecName: Full=Integral membrane protein GPR137B	Q6DCW7	GPR137B	Xenopus laevis	MGC80615 protein
gi|163916586|gb|AAI57718|	k52:296162	7.69989	comp20836_c0_seq2	2.22468	Unigene26535_All	3.08189	LOC100137684 protein [Xenopus laevis]	AAI57718	DMBT1	Xenopus laevis	hypothetical protein LOC100137684
gi|11991531|gb|CAC19674|	k45:375128	5.7918	comp41948_c0_seq1	8.12802	Unigene13091_All	6.75912	RalB-binding protein [Xenopus laevis]	CAC19674	rlip1-a	Xenopus laevis	RalB-binding protein
gi|148230949|ref|NP_001091200|	k45:14565	634.331	comp88210_c0_seq1	20.1521	Unigene73541_All	12.0737	fatty acid amide hydrolase, gene 1 [Xenopus laevis]	NP_001091200	Faah	Xenopus laevis	hypothetical protein LOC100036968
gi|37805271|gb|AAH59993|	k45:337767	10.7309	comp2071_c0_seq1	25.2403	Unigene24915_All	8.6828	MGC68752 protein [Xenopus laevis]	AAH59993	Agtr1	Xenopus laevis	angiotensin II receptor
gi|148228667|ref|NP_001091173|	k45:141554	3.72566	comp72909_c0_seq1	3.55875	Unigene39441_All	4.52688	hypothetical protein LOC100036933 [Xenopus laevis]	NP_001091173	LOC100036933	Xenopus laevis	hypothetical protein LOC100036933
gi|83405089|gb|AAI10724|	k46:359344	3.22776	comp3077_c0_seq1	2.81774	Unigene32796_All	2.91747	Xbp1 protein [Xenopus laevis]	AAI10724	Xbp1	Xenopus laevis	X-box binding protein 1
gi|46249520|gb|AAH68728|	k45:56093	3.01386	comp27779_c0_seq1	2.33203	Unigene6091_All	3.0512	MGC81185 protein [Xenopus laevis]	AAH68728	B3GNT2	Xenopus laevis	hypothetical protein MGC81185
gi|49257568|gb|AAH74133|	k45:31186	2.84142	comp24331_c0_seq1	3.73434	Unigene18681_All	3.07821	Nedd4 protein [Xenopus laevis]	AAH74133	Nedd4l	Xenopus laevis	Nedd4 protein
gi|46329832|gb|AAH68870|	k45:388395	3.71108	comp3361_c0_seq2	3.06916	Unigene40158_All	2.82249	MGC82293 protein [Xenopus laevis]	AAH68870	mgst1	Xenopus laevis	hypothetical protein MGC82293
gi|50414939|gb|AAH77848|	k45:276608	4.26258	comp12391_c0_seq1	3.78978	Unigene9162_All	4.36352	Hpgd-prov protein [Xenopus laevis]	AAH77848	HPGD	Xenopus laevis	hydroxyprostaglandin dehydrogenase 15-(NAD)
gi|51704045|gb|AAH81160|	k46:354639	12.8901	comp2007_c0_seq2	9.5857	Unigene4570_All	10.5854	MGC84266 protein [Xenopus laevis]	AAH81160	Atp6v0b	Xenopus laevis	MGC84266 protein
gi|51703968|gb|AAH81269|	k45:386707	4.06054	comp39645_c0_seq1	2.95676	Unigene31898_All	3.74827	MGC86404 protein [Xenopus laevis]	AAH81269	AHCYL1	Xenopus laevis	MGC86404 protein
gi|82184437|sp|Q6GPK2|	k46:354263	6.29328	comp8888_c0_seq1	5.38856	Unigene10304_All	5.5326	RecName: Full=Out at first protein homolog; Flags: Precursor	Q6GPK2	OAF	Xenopus laevis	MGC83620 protein
gi|73917768|sp|Q6NRM7|	k45:388348	2.15085	comp5185_c0_seq1	2.39009	Unigene6323_All	3.17784	RecName: Full=Charged multivesicular body protein 3; AltName: Full=Chromatin-modifying protein 3; AltName: Full=Vacuolar protein-sorting-associated protein 24	Q6NRM7	VPS24	Xenopus laevis	hypothetical protein MGC83677
gi|55778574|gb|AAH86464|	k49:315281	2.50742	comp872_c0_seq2	2.32077	Unigene8881_All	2.61961	LOC495828 protein [Xenopus laevis]	AAH86464	LOC495828	Xenopus laevis	hypothetical LOC495828
gi|148234004|ref|NP_001091368|	k54:266265	2.40508	comp13650_c0_seq2	2.01349	Unigene10252_All	2.04842	palmitoyl-protein thioesterase 1 [Xenopus laevis]	NP_001091368	PPT1	Xenopus laevis	hypothetical protein LOC100037210
gi|52221158|gb|AAH82692|	k45:239256	513.608	comp94818_c0_seq1	285.305	Unigene55148_All	16.8933	LOC494722 protein [Xenopus laevis]	AAH82692	RPL3L	Xenopus laevis	hypothetical LOC494722
gi|32766465|gb|AAH54961|	k45:174396	2.27508	comp9527_c0_seq2	2.31601	Unigene32238_All	2.32133	Fbxo9-prov protein [Xenopus laevis]	AAH54961	FBXO9	Xenopus laevis	F-box only protein 9
gi|1095779|gb|2109382A|	k45:365379u	9.72029	comp8362_c0_seq2	10.3589	Unigene13981_All	10.701	hepatocyte growth factor	2109382A
gi|49118901|gb|AAH72979|	k46:359049	2.58978	comp8550_c0_seq2	2.76871	Unigene33051_All	2.89814	MGC82535 protein [Xenopus laevis]	AAH72979	Fam129b	Xenopus laevis	MGC82535 protein
gi|56971965|gb|AAH88740|	k45:345823	2.04385	comp23900_c0_seq1	2.2939	Unigene18188_All	2.29541	LOC495843 protein [Xenopus laevis]	AAH88740	FCN2	Xenopus laevis	hypothetical LOC495843
gi|50927257|gb|AAH79728|	k46:355440u	2.07502	comp14867_c0_seq1	2.28923	Unigene33993_All	2.41417	MGC83534 protein [Xenopus laevis]	AAH79728	NECAP2	Xenopus laevis	MGC83534 protein
gi|28422711|gb|AAH46936|	k45:127087	2.99183	comp17211_c0_seq1	2.97518	Unigene37878_All	2.91869	Dnajb9-prov protein [Xenopus laevis]	AAH46936	dnajb9	Xenopus laevis	dnaJ homolog, subfamily b, member 9
gi|54673689|gb|AAH84973|	k45:45786	2.45074	comp57417_c0_seq1	2.43897	Unigene37817_All	2.38249	LOC495498 protein [Xenopus laevis]	AAH84973	CDC42EP3	Xenopus laevis	hypothetical LOC495498
gi|49903428|gb|AAH76837|	k45:383413	2.46212	comp2830_c0_seq1	2.44	Unigene32282_All	2.45535	Rnaset2-prov protein [Xenopus laevis]	AAH76837	RNASET2	Xenopus laevis	ribonuclease T2
gi|30173102|sp|Q90Y90|	k45:374226	3.32108	comp29745_c0_seq1	2.89227	Unigene73021_All	6.03656	RecName: Full=Kremen protein 1; AltName: Full=Dickkopf receptor; AltName: Full=Kringle-containing protein marking the eye and the nose; Flags: Precursor	Q90Y90	kremen1	Xenopus laevis	kremen protein
gi|62185671|gb|AAH92329|	k47:344370	10.4303	comp1884_c0_seq1	10.4262	Unigene34541_All	10.4978	MGC115024 protein [Xenopus laevis]	AAH92329	MGC115024	Xenopus laevis	hypothetical protein MGC115024
gi|148237948|ref|NP_001090575|	k52:286645u	7.10698	comp1886_c0_seq2	10.0275	Unigene105128_All	6.63937	hypothetical protein LOC100036815 [Xenopus laevis]	NP_001090575	LOC100036815	Xenopus laevis	hypothetical protein LOC100036815
gi|54038670|gb|AAH84276|	k45:364880	2.7816	comp67537_c0_seq1	4.74599	Unigene37061_All	5.12959	LOC495103 protein [Xenopus laevis]	AAH84276	PDE5A	Xenopus laevis	hypothetical LOC495103
gi|76780043|gb|AAI06673|	k45:213877	2.86173	comp87559_c0_seq1	4.15237	Unigene70512_All	4.02334	Unknown (protein for IMAGE:5537148) [Xenopus laevis]	AAI06673
gi|32450140|gb|AAH53787|	k46:360137	25.0222	comp69112_c0_seq1	9.49085	Unigene53458_All	33.7898	Prkab2-prov protein [Xenopus laevis]	AAH53787	PRKAB2	Xenopus laevis	protein kinase, AMP-activated, beta 2 non-catalytic subunit
gi|1705991|sp|Q10835|	k47:343701	3.4069	comp887_c0_seq2	3.33292	Unigene35070_All	3.90766	RecName: Full=Collagenase 3; AltName: Full=Matrix metalloproteinase-13; Short=MMP-13; Flags: Precursor	Q10835	MMP-13	Xenopus laevis	collagenase 3
gi|68534440|gb|AAH99339|	k45:264152	1279.39	comp877_c0_seq1	1478.74	Unigene69889_All	22755.4	MGC116534 protein [Xenopus laevis]	AAH99339	ANKRD1	Xenopus laevis	hypothetical protein MGC116534
gi|7532797|gb|AAF63238|	k45:126067	155.078	comp111769_c0_seq1	8.30179	Unigene48413_All	12.0745	PAR-6 [Xenopus laevis]	AAF63238	Pard6b	Xenopus laevis	Par-6 protein
gi|27769393|gb|AAH42340|	k45:140114	266.811	comp91156_c0_seq1	457.81	Unigene51361_All	1911.18	Ldb3-prov protein [Xenopus laevis]	AAH42340	Ldb3	Xenopus laevis	LIM domain binding 3
gi|28703816|gb|AAH47257|	k45:383447	2.4311	comp2147_c0_seq1	2.43098	Unigene26227_All	2.47106	MGC53500 protein [Xenopus laevis]	AAH47257	MPP1	Xenopus laevis	similar to membrane protein, palmitoylated 1, 55kDa
gi|47507471|gb|AAH71021|	k45:115348	3.33025	comp31181_c0_seq1	5.45777	Unigene74205_All	3.3715	MGC82209 protein [Xenopus laevis]	AAH71021	MGC82209	Xenopus laevis	hypothetical protein MGC82209
gi|82181298|sp|Q66IZ7|	k45:373384	2.39815	comp10307_c0_seq1	2.33885	Unigene34258_All	2.08144	RecName: Full=Nuclear distribution protein nudE-like 1-B	Q66IZ7	ndel1-b	Xenopus laevis	MGC83866 protein
gi|163916113|gb|AAI57430|	k45:365513	2.60883	comp6206_c0_seq1	2.66084	Unigene9131_All	2.70352	LOC100137634 protein [Xenopus laevis]	AAI57430	LOC100137634	Xenopus laevis	hypothetical protein LOC100137634
gi|83318270|gb|AAI08838|	k50:308852	8.34352	comp68625_c0_seq1	2.37324	Unigene70635_All	10.8646	Unknown (protein for IMAGE:6635590) [Xenopus laevis]	AAI08838
gi|27924275|gb|AAH45050|	k45:363413	2.44696	comp50113_c0_seq1	2.31367	Unigene38929_All	4.58697	Myo5a-prov protein [Xenopus laevis]	AAH45050	MYO5A	Xenopus laevis	myosin VA (heavy polypeptide 12, myoxin)
gi|28302295|gb|AAH46678|	k45:120674	3.00552	comp3091_c0_seq1	3.00293	Unigene30173_All	3.03764	Clu-prov protein [Xenopus laevis]	AAH46678	clu	Xenopus laevis	clusterin
gi|189217580|ref|NP_001121247|	k45:363204	4.19939	comp5725_c0_seq1	4.20004	Unigene16473_All	4.18715	carbohydrate (N-acetylglucosamine-6-O) sulfotransferase 2 [Xenopus laevis]	NP_001121247	chst2	Xenopus laevis	hypothetical protein LOC100158328
gi|47937605|gb|AAH72170|	k45:163409u	2.38449	comp125487_c0_seq1	5.53445	Unigene67266_All	922.655	ARAF protein [Xenopus laevis]	AAH72170
gi|50418269|gb|AAH77882|	k47:10562u	6.31029	comp1850_c0_seq2	6.76664	Unigene16052_All	6.74437	Gp5-prov protein [Xenopus laevis]	AAH77882	GP5	Xenopus laevis	glycoprotein 5 (platelet)
gi|147902376|ref|NP_001091198|	k45:99507	6.19938	comp25463_c0_seq1	6.70085	Unigene24865_All	6.81644	parvin, gamma [Xenopus laevis]	NP_001091198	PARVG	Xenopus laevis	hypothetical protein LOC100036966
gi|76779430|gb|AAI06200|	k45:242636	3.36626	comp7153_c0_seq4	4.48961	Unigene1255_All	3.33544	LOC733341 protein [Xenopus laevis]	AAI06200	LOC733341	Xenopus laevis	hypothetical protein LOC733341
gi|46329477|gb|AAH68739|	k45:386228	3.44294	comp1976_c0_seq1	4.03279	Unigene5028_All	4.02013	MGC81224 protein [Xenopus laevis]	AAH68739	MGC81224	Xenopus laevis	hypothetical protein MGC81224
gi|51258305|gb|AAH80015|	k54:180553u	2.24129	comp1365_c0_seq1	2.23063	Unigene17084_All	2.30733	MGC82115 protein [Xenopus laevis]	AAH80015	alaS2	Xenopus laevis	MGC82115 protein
gi|49115539|gb|AAH73444|	k51:298273u	5.06709	comp10160_c0_seq2	5.29236	Unigene76661_All	4.68278	MGC80945 protein [Xenopus laevis]	AAH73444	MGC80945	Xenopus laevis	MGC80945 protein
gi|46329488|gb|AAH68867|	k45:357851	262.637	comp92774_c0_seq1	464.195	Unigene54821_All	1502.96	MGC82276 protein [Xenopus laevis]	AAH68867	MGC82276	Xenopus laevis	hypothetical protein MGC82276
gi|82184840|sp|Q6INP9|	k45:384770	8.79684	comp11611_c0_seq1	8.96862	Unigene32580_All	8.98802	RecName: Full=Breast cancer anti-estrogen resistance protein 3 homolog	Q6INP9	bcar3	Xenopus laevis	hypothetical protein MGC81454
gi|51593704|gb|AAH78625|	k45:182611	5.96208	comp37520_c0_seq1	3.79694	Unigene19230_All	6.63824	MGC85593 protein [Xenopus laevis]	AAH78625	LENG9	Xenopus laevis	MGC85593 protein
gi|238064957|sp|P86275|	k45:365026	3.06983	comp7919_c0_seq1	3.04845	Unigene144_All	3.10393	RecName: Full=Protein FAM198B; AltName: Full=Expressed in nerve and epithelium during development	P86275
gi|49522285|gb|AAH71132|	k45:379059	4.51995	comp696_c0_seq2	4.52263	Unigene7362_All	3.98764	MGC82181 protein [Xenopus laevis]	AAH71132	MGC82181	Xenopus laevis	MGC82181 protein
gi|62185797|gb|AAH92346|	k45:106173	13.3903	comp46540_c0_seq1	7.51401	Unigene1989_All	5.21974	Il1b-A protein [Xenopus laevis]	AAH92346	IL1B	Xenopus laevis	interleukin-1-beta
gi|46249530|gb|AAH68738|	k45:299891	458.812	comp84294_c0_seq1	16.6006	Unigene72707_All	20.5219	LOC398066 protein [Xenopus laevis]	AAH68738	LOC398066	Xenopus laevis	transcription elongation factor type xTFIIS.l
gi|189217683|ref|NP_001121284|	k45:362367	2.80729	comp3449_c0_seq1	2.87829	Unigene24474_All	2.80782	galactosidase, beta 1-like [Xenopus laevis]	NP_001121284	glb1l	Xenopus laevis	hypothetical protein LOC100158367
gi|148876817|sp|Q6NUD4|	k45:21022	2.88619	comp54779_c0_seq1	2.65204	Unigene70817_All	5.43261	RecName: Full=Putative hydroxypyruvate isomerase	Q6NUD4	hyi	Xenopus laevis	hydroxypyruvate isomerase-like
gi|38014458|gb|AAH60418|	k45:46803	11.331	comp11415_c0_seq1	7.39479	Unigene34449_All	7.50136	MGC68654 protein [Xenopus laevis]	AAH60418	SLC6A13	Xenopus laevis	hypothetical protein MGC68654
gi|48734665|gb|AAH72348|	k54:263073	2.93938	comp2492_c0_seq1	2.68789	Unigene6386_All	2.84938	MGC83495 protein [Xenopus laevis]	AAH72348	vwa5a.2	Xenopus laevis	MGC83495 protein
gi|49903415|gb|AAH76824|	k45:317960	2.48981	comp20597_c0_seq3	2.64466	Unigene32193_All	2.57351	LOC445831 protein [Xenopus laevis]	AAH76824	LOC445831	Xenopus laevis	hypothetical protein LOC445831
gi|147906336|ref|NP_001091277|	k45:34824	2069.63	comp44652_c0_seq1	931.414	Unigene73623_All	4568.24	hypothetical protein LOC100037085 [Xenopus laevis]	NP_001091277	LOC100037085	Xenopus laevis	hypothetical protein LOC100037085
gi|55740224|gb|AAV63799|	k45:254110	4.37065	comp79739_c0_seq1	4.03386	Unigene49652_All	12.07	shirin [Xenopus laevis]	AAV63799	STARD13	Xenopus laevis	shirin
gi|50604000|gb|AAH77902|	k45:375452	2.33524	comp5576_c0_seq1	2.31038	Unigene1959_All	2.34961	MGC80750 protein [Xenopus laevis]	AAH77902	CYBA	Xenopus laevis	MGC80750 protein
gi|83406000|gb|AAI10755|	k45:305860	4.43994	comp24059_c0_seq1	4.17188	Unigene58098_All	2.41396	XGATA-3 protein [Xenopus laevis]	AAI10755	GATA3	Xenopus laevis	GATA binding factor-3
gi|47124730|gb|AAH70674|	k45:288804	5.96206	comp123230_c0_seq1	4.15168	Unigene70652_All	7.24002	LOC431877 protein [Xenopus laevis]	AAH70674	XPNPEP2	Xenopus laevis	hypothetical protein LOC431877
gi|37747748|gb|AAH59355|	k45:44571	6.75561	comp44284_c0_seq1	5.22994	Unigene36794_All	5.40003	MGC69180 protein [Xenopus laevis]	AAH59355	oxct1	Xenopus laevis	hypothetical protein MGC69180
gi|315258316|gb|ADT91710|	k45:287091	4.11139	comp37047_c0_seq1	3.84571	Unigene31968_All	4.37836	secretin receptor [Xenopus laevis]	ADT91710
gi|64527|gb|CAA28979|	k54:217345	48.1728	comp13825_c0_seq1	54.5456	Unigene19228_All	45.2637	unnamed protein product [Xenopus laevis]	CAA28979	MGC80989	Xenopus laevis	hypothetical protein MGC80989
gi|57921060|gb|AAH89142|	k49:318442	14.679	comp9631_c0_seq6	13.7848	Unigene5864_All	13.3583	MGC85180 protein [Xenopus laevis]	AAH89142	MGC85180	Xenopus laevis	hypothetical protein MGC85180
gi|49116766|gb|AAH73258|	k45:265455	3.14315	comp68848_c0_seq1	4.09928	Unigene55525_All	5.63269	MGC80614 protein [Xenopus laevis]	AAH73258	stk24	Xenopus laevis	MGC80614 protein
gi|304556739|gb|ADM35723|	k45:157423	12562.9	comp180_c0_seq1	2.12545	Unigene73555_All	26127.1	NADH dehydrogenase subunit 2 [Xenopus laevis]	ADM35723
gi|47939749|gb|AAH72183|	k45:195716	2.38442	comp61381_c0_seq1	4.98382	Unigene31248_All	3.52088	MGC80330 protein [Xenopus laevis]	AAH72183	Mcoln2	Xenopus laevis	hypothetical protein MGC80330
gi|82241606|sp|Q7ZY81|	k46:347521	2.29308	comp4609_c0_seq1	2.12364	Unigene1394_All	2.52073	RecName: Full=Nucleosome assembly protein 1-like 1-B; Short=xNAP1L-B; AltName: Full=Nucleosome assembly protein 1; Short=NAP1; Short=xNAP-1	Q7ZY81	nap1l1-b	Xenopus laevis	nucleosome assembly protein 1-like 1
gi|57032514|gb|AAH88906|	k45:88893	8.3437	comp127450_c0_seq1	10.6816	Unigene5134_All	5.81171	LOC496317 protein [Xenopus laevis]	AAH88906	UPP2	Xenopus laevis	hypothetical LOC496317
gi|61402271|gb|AAH91726|	k46:362522	5.56872	comp3889_c0_seq1	5.92394	Unigene10450_All	5.38792	LOC733175 protein [Xenopus laevis]	AAH91726	adam28	Xenopus laevis	hypothetical protein LOC733175
gi|189217753|ref|NP_001121317|	k54:280570	6.45209	comp11268_c0_seq1	6.22071	Unigene1897_All	5.71611	pleckstrin homology domain-containing family M member 3 [Xenopus laevis]	NP_001121317	PLEKHM3	Xenopus laevis	Pleckstrin homology domain-containing family M member 3
gi|86577692|gb|AAI12917|	k45:380358	2.36001	comp34001_c0_seq1	2.32165	Unigene636_All	2.24176	MGC131033 protein [Xenopus laevis]	AAI12917	mef2d-b	Xenopus laevis	hypothetical protein MGC131033
gi|54038334|gb|AAH84658|	k45:388683	43.9213	comp5001_c1_seq1	43.7083	Unigene8543_All	42.1693	Unknown (protein for MGC:98823) [Xenopus laevis]	AAH84658
gi|82188881|sp|Q6GR51|	k45:345820u	2.08852	comp2160_c0_seq1	2.01568	Unigene32504_All	2.12851	RecName: Full=Syndecan-2-B; Short=SYND2-B; AltName: Full=Xsyn-2; Flags: Precursor	Q6GR51	sdc2-b	Xenopus laevis	syndecan-2
gi|49257433|gb|AAH73654|	k45:238767	2.22282	comp7554_c0_seq1	2.22225	Unigene22569_All	2.25052	MGC82997 protein [Xenopus laevis]	AAH73654	TMEM14A	Xenopus laevis	MGC82997 protein
gi|66911551|gb|AAH97728|	k45:295041	2.40987	comp17829_c0_seq1	2.4967	Unigene17067_All	2.46452	MGC115411 protein [Xenopus laevis]	AAH97728	Agtrap	Xenopus laevis	hypothetical protein MGC115411
gi|27503192|gb|AAH42348|	k45:387939	4.04036	comp5161_c0_seq1	4.13477	Unigene34222_All	4.03024	Cg32066-prov protein [Xenopus laevis]	AAH42348	FAM49B	Xenopus laevis	hypothetical protein MGC52773
gi|52354621|gb|AAH82856|	k46:351011	2.23929	comp13444_c0_seq1	2.19627	Unigene8949_All	2.26789	LOC494755 protein [Xenopus laevis]	AAH82856	CSRNP1	Xenopus laevis	hypothetical LOC494755
gi|38197333|gb|AAH61681|	k48:89546	5.75169	comp8795_c0_seq1	5.75846	Unigene8427_All	6.89042	MGC68534 protein [Xenopus laevis]	AAH61681	mhc2a	Xenopus laevis	hypothetical protein MGC68534
gi|304556747|gb|ADM35731|	k45:373777	6152.81	comp16804_c0_seq1	2999.23	Unigene74057_All	5084.53	NADH dehydrogenase subunit 4 [Xenopus laevis]	ADM35731
gi|34980921|gb|AAH57213|	k47:175412	2.88614	comp777_c0_seq1	2.83806	Unigene5710_All	2.88491	MGC68738 protein [Xenopus laevis]	AAH57213	Atp5j	Xenopus laevis	hypothetical protein MGC68738
gi|49523119|gb|AAH75223|	k45:388835	13.6974	comp2901_c0_seq1	12.4004	Unigene8647_All	13.0097	MGC84381 protein [Xenopus laevis]	AAH75223	MGC84381	Xenopus laevis	MGC84381 protein
gi|54648511|gb|AAH85055|	k49:314054u	11.9459	comp3102_c0_seq1	12.4179	Unigene16916_All	13.1752	LOC495476 protein [Xenopus laevis]	AAH85055	ANPEP	Xenopus laevis	hypothetical LOC495476
gi|49115350|gb|AAH73318|	k45:267439	11.4383	comp20138_c0_seq1	9.9478	Unigene34574_All	10.068	MGC80721 protein [Xenopus laevis]	AAH73318	lcp2	Xenopus laevis	MGC80721 protein
gi|49116937|gb|AAH72920|	k45:388246	3.44673	comp5033_c0_seq1	3.4322	Unigene18490_All	2.86795	MGC80391 protein [Xenopus laevis]	AAH72920	SLC4A1	Xenopus laevis	MGC80391 protein
gi|49116820|gb|AAH73303|	k54:280296u	6.39988	comp2182_c0_seq1	6.44669	Unigene23576_All	5.53782	MGC80698 protein [Xenopus laevis]	AAH73303	rac2	Xenopus laevis	MGC80698 protein
gi|49116832|gb|AAH73341|	k45:330638	2.32857	comp12853_c0_seq1	2.36775	Unigene14238_All	2.52735	MGC80755 protein [Xenopus laevis]	AAH73341	DHRS7	Xenopus laevis	MGC80755 protein
gi|71681246|gb|AAI00188|	k45:382295	2.33588	comp34205_c0_seq1	2.99923	Unigene24706_All	2.38962	LOC446948 protein [Xenopus laevis]	AAI00188	GALC	Xenopus laevis	Galactocerebrosidase
gi|549140|sp|Q06441|	k45:223078	2.26962	comp27195_c0_seq1	2.47384	Unigene37973_All	2.43941	RecName: Full=Thrombospondin-4; Flags: Precursor	Q06441
gi|82176757|sp|Q7ZY86|	k45:237721	2.22042	comp20357_c0_seq1	2.25676	Unigene31992_All	2.23227	RecName: Full=Transmembrane protein 168	Q7ZY86	TMEM168	Xenopus laevis	hypothetical protein MGC53845
gi|49115808|gb|AAH73546|	k45:216165	20.2642	comp82866_c0_seq1	7.91411	Unigene53088_All	5.71274	MGC82822 protein [Xenopus laevis]	AAH73546	ARHGEF3	Xenopus laevis	MGC82822 protein
gi|82176945|sp|Q801R4|	k45:284102	2.78219	comp96774_c0_seq1	2.66969	Unigene73779_All	4.34626	RecName: Full=CTD small phosphatase-like protein 2-A; Short=CTDSP-like 2-A	Q801R4	ctdspl2a	Xenopus laevis	CTD (carboxy-terminal domain, RNA polymerase II, polypeptide A) small phosphatase like 2a
gi|47123899|gb|AAH70552|	k45:174141	4.98549	comp53288_c0_seq1	7.11849	Unigene33799_All	7.99345	VLDLR protein [Xenopus laevis]	AAH70552	vldlr	Xenopus laevis	vitellogenin receptor
gi|315570276|ref|NP_001186825|	k49:25283	3.62477	comp207_c0_seq2	2.92515	Unigene111268_All	2.25388	selenoprotein P, plasma, 1 [Xenopus laevis]	NP_001186825
gi|89130394|gb|AAI14224|	k45:380908	4.66934	comp40345_c0_seq1	4.57073	Unigene8239_All	3.77445	Unknown (protein for MGC:132266) [Xenopus laevis]	AAI14224	URGCP	Xenopus laevis	very large inducible GTPase-1-like
gi|47939944|gb|AAH72166|	k46:352158u	3.65129	comp33702_c0_seq2	2.96617	Unigene29759_All	2.41417	MGC80214 protein [Xenopus laevis]	AAH72166	TRIM54	Xenopus laevis	hypothetical protein MGC80214
gi|28302171|gb|AAH46657|	k45:18698	9.53883	comp49261_c0_seq1	9.19688	Unigene73596_All	10.8618	MGC52896 protein [Xenopus laevis]	AAH46657	PTAFR	Xenopus laevis	hypothetical protein MGC52896
gi|50416223|gb|AAH77933|	k45:363404	2.29117	comp1416_c0_seq1	2.37305	Unigene288_All	2.42142	Lamp1-prov protein [Xenopus laevis]	AAH77933	lamp1	Xenopus laevis	lysosomal-associated membrane protein 1
gi|83405111|gb|AAI10751|	k45:136132	3.46338	comp21381_c0_seq1	3.37208	Unigene1399_All	3.62136	MGC130979 protein [Xenopus laevis]	AAI10751	SPTLC3	Xenopus laevis	hypothetical protein MGC130979
gi|27469623|gb|AAH41716|	k45:61043	1101.06	comp5811_c0_seq4	684.642	Unigene74236_All	17000.6	MYH4 protein [Xenopus laevis]	AAH41716	MYH4	Xenopus laevis	similar to myosin, heavy polypeptide 4, skeletal muscle
gi|68534869|gb|AAH99327|	k45:106716	5.66365	comp6017_c0_seq1	3.15395	Unigene2954_All	5.38529	MGC116521 protein [Xenopus laevis]	AAH99327	MGC116521	Xenopus laevis	hypothetical protein MGC116521
gi|49256026|gb|AAH71097|	k53:176058	4.21732	comp643_c1_seq1	4.28834	Unigene17464_All	4.1445	MGC81121 protein [Xenopus laevis]	AAH71097	MGC81121	Xenopus laevis	MGC81121 protein
gi|48734628|gb|AAH72098|	k45:318282	920.085	comp59951_c0_seq1	11.4653	Unigene55554_All	11.6684	Fatvg protein [Xenopus laevis]	AAH72098	PLIN2	Xenopus laevis	fatvg protein
gi|213625207|gb|AAI70070|	k45:363798	2.41697	comp25077_c0_seq1	2.41231	Unigene14697_All	10.0944	PMR-1 protein [Xenopus laevis]	AAI70070	EPX	Xenopus laevis	polysomal ribonuclease 1
gi|62185673|gb|AAH92342|	k45:15888	3.9743	comp62243_c0_seq1	6.10285	Unigene13435_All	5.43172	MGC115034 protein [Xenopus laevis]	AAH92342	agl	Xenopus laevis	hypothetical protein MGC115034
gi|33417162|gb|AAH56109|	k53:271881	6.61134	comp442_c0_seq1	6.33832	Unigene35015_All	6.9623	Ctsc protein [Xenopus laevis]	AAH56109	CTSC	Xenopus laevis	cathepsin C
gi|65431930|gb|AAY42596|	k45:387969	3.58306	comp12124_c0_seq1	3.55942	Unigene32030_All	3.455	insect-derived growth factor-A-like protein [Xenopus laevis]	AAY42596	adgf-b	Xenopus laevis	insect-derived growth factor-A-like protein
gi|47123215|gb|AAH70857|	k47:338028u	3.08001	comp28149_c0_seq1	2.54055	Unigene16056_All	3.18421	MGC84608 protein [Xenopus laevis]	AAH70857	SLC36A1	Xenopus laevis	hypothetical protein MGC84608
gi|27371263|gb|AAH41238|	k45:93244	2.52121	comp4177_c0_seq1	2.13879	Unigene21917_All	2.17529	Mfap2-prov protein [Xenopus laevis]	AAH41238	MFAP2	Xenopus laevis	microfibrillar-associated protein 2
gi|82185129|sp|Q6IRD0|	k45:365761	2.59519	comp4325_c0_seq1	2.81339	Unigene16449_All	2.73759	RecName: Full=Vacuolar protein sorting-associated protein 26A-A; AltName: Full=Vesicle protein sorting 26A-A	Q6IRD0	Vps26a	Xenopus laevis	hypothetical protein MGC78773
gi|49116705|gb|AAH73426|	k45:376344	6.48136	comp3742_c0_seq3	5.96772	Unigene16312_All	6.55809	MGC80910 protein [Xenopus laevis]	AAH73426	SNX10	Xenopus laevis	MGC80910 protein
gi|213623508|gb|AAI69841|	k45:91915	3.57656	comp76208_c0_seq1	8.30931	Unigene72931_All	15.6846	Ribonucleoprotein [Xenopus laevis]	AAI69841	MSI2	Xenopus laevis	ribonucleoprotein
gi|80476377|gb|AAI08535|	k45:171756	3.03496	comp60196_c0_seq1	2.99225	Unigene864_All	2.90936	MGC130985 protein [Xenopus laevis]	AAI08535	wfs1	Xenopus laevis	hypothetical protein MGC130985
gi|213624900|gb|AAI69377|	k46:153093	22.8212	comp11549_c0_seq1	23.1402	Unigene73229_All	49.4882	Proteasome (prosome, macropain) subunit, beta type, 9 (large multifunctional protease 2) [Xenopus laevis]	AAI69377	psmb9	Xenopus laevis	proteasome (prosome, macropain) subunit, beta type, 9 (large multifunctional protease 2)
gi|77748151|gb|AAI06471|	k47:348027	7.26198	comp32895_c0_seq1	4.62722	Unigene9204_All	5.07015	LOC733395 protein [Xenopus laevis]	AAI06471	LOC733395	Xenopus laevis	hypothetical protein LOC733395
gene_id	trans_id	trans_ratio	trinity_id	trinity_ratio	soap_id	soap_ratio	1
gi|147899511|ref|NP_001090330|	k45:363440	5.66316	comp8814_c0_seq2	7.86157	Unigene31410_All	7.61397	cyclin-dependent kinase inhibitor 2B (p15, inhibits CDK4) [Xenopus laevis]	NP_001090330	cdkn2b	Xenopus laevis	hypothetical protein MGC154405
gi|148236049|ref|NP_001090189|	k45:373767	2.36691	comp6839_c0_seq1	2.24279	Unigene18384_All	2.3466	vesicle-fusing ATPase [Xenopus laevis]	NP_001090189
gi|148225244|ref|NP_001081677|	k45:195413	2.14142	comp10914_c0_seq1	2.13118	Unigene8267_All	2.1761	growth factor Livertine [Xenopus laevis]	NP_001081677	LOC397993	Xenopus laevis	growth factor Livertine
gi|56269168|gb|AAH87405|	k54:274165	2.92642	comp8448_c0_seq1	3.07712	Unigene38415_All	3.13049	LOC496014 protein [Xenopus laevis]	AAH87405	LOC496014	Xenopus laevis	hypothetical LOC496014
gi|68533732|gb|AAH98963|	k45:379689	6.15702	comp1755_c0_seq1	6.05214	Unigene24468_All	6.23341	MGC114675 protein [Xenopus laevis]	AAH98963	Atp6v1a	Xenopus laevis	hypothetical protein MGC114675
gi|171769861|gb|A2VDA9|	k45:17711	149.513	comp39615_c0_seq1	2057.51	Unigene44208_All	701.513	RecName: Full=Muscle-related coiled-coil protein; AltName: Full=Muscle-restricted coiled-coil protein	A2VDA9	murC	Xenopus laevis	PTRF/SDPR family protein
gi|56684572|gb|AAW21985|	k46:14289	3.10027	comp48863_c0_seq1	6.32842	Unigene23030_All	5.63336	RALDH3 [Xenopus laevis]	AAW21985	ALDH1A3	Xenopus laevis	RALDH3
gi|64790|gb|CAA41030|	k48:308036	2935.56	comp22940_c0_seq1	1381.49	Unigene72849_All	4060.42	heat shock protein 30C [Xenopus laevis]	CAA41030
gi|147906897|ref|NP_001084172|	k45:249101	1105.45	comp106849_c0_seq1	684.642	Unigene73586_All	1908.25	prospero homeobox 1 [Xenopus laevis]	NP_001084172	PROX1	Xenopus laevis	Prox 1
gi|83405130|gb|AAI10791|	k45:387803	2.04498	comp11747_c0_seq2	2.09432	Unigene40005_All	2.35868	Bcl-XL protein [Xenopus laevis]	AAI10791	BCL2L1	Xenopus laevis	bcl-XL protein
gi|82115035|sp|Q9I922|	k51:296945	2.42717	comp24512_c0_seq1	3.24147	Unigene5594_All	3.26801	RecName: Full=Regucalcin; Short=RC; AltName: Full=Gluconolactonase; Short=GNL; AltName: Full=Senescence marker protein 30; Short=SMP-30; Short=xSMP-30	Q9I922	rgn	Xenopus laevis	regucalcin (senescence marker protein-30)
gi|82182635|sp|Q6DED0|	k45:362866	2.6319	comp4124_c0_seq1	2.62759	Unigene16789_All	2.63141	RecName: Full=Translocating chain-associated membrane protein 1-like 1	Q6DED0	TRAM1	Xenopus laevis	translocation associated membrane protein 1-like 1
gi|63146279|gb|AAH95927|	k45:34533	2.14591	comp46156_c0_seq2	2.14997	Unigene22064_All	2.28479	LOC733239 protein [Xenopus laevis]	AAH95927	RIPK3	Xenopus laevis	hypothetical protein LOC733239
gi|116487670|gb|AAI26030|	k45:180235	2.38424	comp92060_c0_seq1	3.85729	Unigene69465_All	4.22529	LOC779092 protein [Xenopus laevis]	AAI26030	DDHD2	Xenopus laevis	hypothetical protein LOC779092
gi|49256548|gb|AAH73325|	k49:166738	4.46639	comp8206_c0_seq1	4.19927	Unigene16595_All	4.33849	MGC80733 protein [Xenopus laevis]	AAH73325	EFHD1	Xenopus laevis	MGC80733 protein
gi|213623296|gb|AAI69553|	k45:385573	2.25491	comp31739_c0_seq1	2.20371	Unigene32550_All	2.30924	LOC100127334 protein [Xenopus laevis]	AAI69553	LOC100127334	Xenopus laevis	hypothetical protein LOC100127334
gi|38014530|gb|AAH60498|	k45:335889	3.24678	comp5509_c0_seq1	4.1034	Unigene21927_All	4.16361	MGC68816 protein [Xenopus laevis]	AAH60498	rab21	Xenopus laevis	hypothetical protein MGC68816
gi|47939805|gb|AAH72275|	k54:261923	2.94564	comp746_c0_seq1	3.00375	Unigene15240_All	4.36854	MGC82409 protein [Xenopus laevis]	AAH72275	MGC82409	Xenopus laevis	hypothetical protein MGC82409
gi|82183935|sp|Q6GLW8|	k46:185094	2.25206	comp50843_c0_seq1	2.20333	Unigene19652_All	2.18789	RecName: Full=Apoptosis-inducing factor 2	Q6GLW8	aifm2	Xenopus laevis	Apoptosis-inducing factor 2
gi|148231859|ref|NP_001090435|	k48:332522	2.92646	comp4006_c0_seq1	2.8821	Unigene24314_All	3.08624	cyclin G1 [Xenopus laevis]	NP_001090435	ccng1	Xenopus laevis	cyclin G1
gi|49118268|gb|AAH73276|	k54:279751	7.58004	comp9846_c0_seq1	7.65057	Unigene10775_All	7.51906	MGC80644 protein [Xenopus laevis]	AAH73276	MGC80644	Xenopus laevis	MGC80644 protein
gi|28175275|gb|AAH45224|	k45:313807	2.74965	comp8295_c0_seq1	2.67962	Unigene34702_All	2.74617	MGC53094 protein [Xenopus laevis]	AAH45224	PIR	Xenopus laevis	hypothetical protein MGC53094
gi|64653|gb|CAA34740|	k45:203757	174.153	comp1830_c0_seq2	164.578	Unigene7043_All	71.4874	desmin [Xenopus laevis]	CAA34740	DES	Xenopus laevis	desmin
gi|148744518|gb|AAI42583|	k46:349836	3.34928	comp14423_c0_seq1	3.48461	Unigene25167_All	3.53848	LOC100101310 protein [Xenopus laevis]	AAI42583	LOC100101310	Xenopus laevis	hypothetical protein LOC100101310
gi|68533978|gb|AAH99316|	k52:209080	14.3072	comp6290_c0_seq1	6924.5	Unigene41324_All	2679.75	Acta1 protein [Xenopus laevis]	AAH99316	Actc1	Xenopus laevis	actin, alpha 1, skeletal muscle
gi|148231506|ref|NP_001091281|	k45:157024	12.5203	comp30974_c0_seq1	11.5675	Unigene20646_All	16.095	cystatin F (leukocystatin) [Xenopus laevis]	NP_001091281	Cst7	Xenopus laevis	hypothetical protein LOC100037093
gi|189217716|ref|NP_001121299|	k45:40243	9.36749	comp14442_c0_seq1	11.9867	Unigene22839_All	14.025	hypothetical protein LOC100158383 [Xenopus laevis]	NP_001121299	Fam46a	Xenopus laevis	hypothetical protein LOC100158383
gi|49117142|gb|AAH72813|	k45:359621	2.08651	comp48236_c0_seq1	71.3187	Unigene74430_All	62.7556	Neurl-A protein [Xenopus laevis]	AAH72813	NEURL	Xenopus laevis	neuralized
gi|115528298|gb|AAI24932|	k45:380861	2.30504	comp12151_c0_seq1	2.58834	Unigene8263_All	2.63318	LOC100158371 protein [Xenopus laevis]	AAI24932	Ktn1	Xenopus laevis	hypothetical protein LOC100158371
gi|82198807|sp|Q68F72|	k45:365516	4.24212	comp7628_c0_seq1	4.14339	Unigene31948_All	4.26064	RecName: Full=Solute carrier family 15 member 4; AltName: Full=Peptide transporter 4	Q68F72	SLC15A4	Xenopus laevis	MGC80026 protein
gi|157426935|ref|NP_001098738|	k45:307376u	2691.12	comp47612_c0_seq1	1148.39	Unigene69734_All	3334.71	hypothetical protein LOC100125664 [Xenopus laevis]	NP_001098738	LOC100125664	Xenopus laevis	hypothetical protein LOC100125664
gi|109631108|gb|ABG35749|	k45:295628	2.78166	comp91016_c0_seq1	2.76875	Unigene31310_All	5.23077	epidermal growth factor receptor [Xenopus laevis]	ABG35749	egfr	Xenopus laevis	epidermal growth factor receptor
gi|38683260|gb|AAR26655|	k48:336360	4.02318	comp3473_c0_seq2	3.78749	Unigene23930_All	3.99193	retinal ABCA4 transporter [Xenopus laevis]	AAR26655	abca4	Xenopus laevis	ATP-binding cassette, sub-family A, member 4
gi|82186846|sp|Q6PB15|	k45:167520	5.45911	comp16872_c0_seq1	4.11615	Unigene758_All	4.17672	RecName: Full=UNC93-like protein MFSD11; AltName: Full=Major facilitator superfamily domain-containing protein 11	Q6PB15	MFSD11	Xenopus laevis	UNC93-like protein MFSD11
gi|120538449|gb|AAI29766|	k48:118313	2.78163	comp118035_c0_seq1	6.82523	Unigene70219_All	1376.12	LOC100127285 protein [Xenopus laevis]	AAI29766	ENDOD1	Xenopus laevis	hypothetical protein LOC100127285
gi|42490873|gb|AAH66120|	k45:337028	3.57707	comp76081_c0_seq1	3.67791	Unigene17951_All	7.15616	MGC69060 protein [Xenopus laevis]	AAH66120	Ptger2	Xenopus laevis	hypothetical protein MGC69060
gi|37652853|gb|CAE51386|	k45:374394	2.35038	comp12019_c0_seq1	2.45139	Unigene2233_All	2.50613	alpha2,3-sialyltransferase [Xenopus laevis]	CAE51386	st3Gal-II	Xenopus laevis	alpha2,3-sialyltransferase
gi|254946552|gb|ACT91269|	k45:219760	2.78268	comp99862_c0_seq1	2.37265	Unigene71578_All	2.81657	ectonucleotidase enpp7 [Xenopus laevis]	ACT91269
gi|1580935|gb|2116268A|	k45:223299	4.52428	comp31348_c0_seq1	4.13269	Unigene16429_All	2.80343	complement C3	2116268A
gi|54261578|gb|AAH84369|	k54:264565	2.3842	comp127163_c0_seq1	460.498	Unigene70970_All	1270.75	LOC495270 protein [Xenopus laevis]	AAH84369	LOC495270	Xenopus laevis	hypothetical LOC495270
gi|49116852|gb|AAH73248|	k48:334392	3.56105	comp1878_c0_seq2	3.54256	Unigene24999_All	3.70892	MGC80593 protein [Xenopus laevis]	AAH73248	SDR16C5	Xenopus laevis	MGC80593 protein
gi|49523110|gb|AAH75164|	k45:201531	2.65197	comp9769_c0_seq1	2.75183	Unigene2765_All	2.80922	LOC443723 protein [Xenopus laevis]	AAH75164	fbxo27	Xenopus laevis	hypothetical protein LOC443723
gi|60648161|gb|AAH91709|	k45:298574	4.17258	comp46150_c0_seq1	3.91506	Unigene7815_All	3.78568	MGC84943 protein [Xenopus laevis]	AAH91709	MGAT4A	Xenopus laevis	hypothetical protein MGC84943
gi|51703603|gb|AAH81232|	k45:127659	2.87304	comp15220_c0_seq1	3.04583	Unigene775_All	3.14579	MGC85477 protein [Xenopus laevis]	AAH81232	Dtnbp1	Xenopus laevis	MGC85477 protein
gi|51513463|gb|AAH80380|	k45:32954	2.0539	comp29814_c0_seq1	2.03416	Unigene55776_All	2.258	MGC81643 protein [Xenopus laevis]	AAH80380	DGKE	Xenopus laevis	MGC81643 protein
gi|49118947|gb|AAH73084|	k45:364592	3.02629	comp54715_c0_seq1	2.6102	Unigene23548_All	2.8167	LOC443625 protein [Xenopus laevis]	AAH73084	LOC443625	Xenopus laevis	hypothetical protein LOC443625
gi|46250161|gb|AAH68900|	k46:359814	3.73454	comp2178_c1_seq1	3.76613	Unigene77_All	3.80608	MGC83094 protein [Xenopus laevis]	AAH68900	TPP1	Xenopus laevis	hypothetical protein MGC83094
gi|86577796|gb|AAI12916|	k45:343992	4.11889	comp61370_c0_seq1	2.71932	Unigene29510_All	2.61549	MGC131030 protein [Xenopus laevis]	AAI12916	MOGAT1	Xenopus laevis	hypothetical protein MGC131030
gi|50415509|gb|AAH77577|	k45:271646	2.12766	comp8536_c0_seq1	2.14077	Unigene18383_All	2.05082	LOC494589 protein [Xenopus laevis]	AAH77577	LOC494589	Xenopus laevis	hypothetical LOC494589
gi|52078466|gb|AAH82483|	k45:167419	115.907	comp107350_c0_seq1	281.16	Unigene54219_All	1250.35	MGC80194 protein [Xenopus laevis]	AAH82483	PRDX1	Xenopus laevis	MGC80194 protein
gi|82236554|sp|Q6GPN6|	k48:179567	5.90625	comp13279_c0_seq1	5.7611	Unigene38370_All	3.46718	RecName: Full=Serine/threonine-protein kinase Sgk1-A; AltName: Full=Serum/glucocorticoid-regulated kinase 1-A	Q6GPN6	SGK1	Xenopus laevis	similar to serum/glucocorticoid regulated kinase
gi|82245456|sp|Q90XH3|	k47:334828	3.41793	comp37244_c0_seq1	3.77535	Unigene18828_All	3.96624	RecName: Full=Rhombotin-2; AltName: Full=LIM domain only protein 2; Short=LMO-2; Short=Lmo2-A; Short=xLMO-2	Q90XH3	LMO2	Xenopus laevis	LIM domain only 2 (rhombotin-like 1)
gi|49118923|gb|AAH73501|	k45:127649	6.97028	comp48042_c0_seq1	5.2406	Unigene34067_All	5.9347	MGC82705 protein [Xenopus laevis]	AAH73501	ppp1r3c.1	Xenopus laevis	MGC82705 protein
gi|82184883|sp|Q6INX4|	k45:190605	5.36685	comp84509_c0_seq1	2.76713	Unigene72977_All	6.83974	RecName: Full=Mitochondrial enolase superfamily member 1	Q6INX4	ENOSF1	Xenopus laevis	enolase superfamily member 1
gi|300651834|gb|CBV00791|	k45:383674	2.83632	comp2452_c0_seq1	2.82791	Unigene8147_All	2.79164	unnamed protein product [Xenopus laevis]	CBV00791
gi|27695152|gb|AAH43818|	k45:363587	2.26803	comp4796_c0_seq1	2.25635	Unigene22369_All	2.39099	Rheb-prov protein [Xenopus laevis]	AAH43818	rheb	Xenopus laevis	RAS-homolog enriched in brain
gi|82180300|sp|Q5XGM3|	k45:264474	3.02042	comp8035_c0_seq1	2.81881	Unigene10516_All	2.8549	RecName: Full=Betaine--homocysteine S-methyltransferase 1	Q5XGM3	bhmT	Xenopus laevis	betaine--homocysteine S-methyltransferase 1
gi|51950272|gb|AAH82401|	k54:278346u	6.7176	comp22619_c0_seq1	6.16456	Unigene17069_All	6.39767	LOC397888 protein [Xenopus laevis]	AAH82401	DPP4	Xenopus laevis	dipeptidyl-peptidase IV
gi|51704108|gb|AAH81076|	k47:342689	8.0485	comp4712_c0_seq1	5.09942	Unigene8356_All	12.1022	MGC82056 protein [Xenopus laevis]	AAH81076	SLC2A6	Xenopus laevis	MGC82056 protein
gi|148237278|ref|NP_001091299|	k48:312226	2.40141	comp2762_c0_seq3	2.35359	Unigene2773_All	2.16702	hypothetical protein LOC100037120 [Xenopus laevis]	NP_001091299	LOC100037120	Xenopus laevis	hypothetical protein LOC100037120
gi|28175720|gb|AAH45117|	k49:125350	2.95497	comp827_c0_seq1	2.66663	Unigene32778_All	2.65654	Sec61a1 protein [Xenopus laevis]	AAH45117	SEC61A1	Xenopus laevis	Sec61 alpha 1 subunit (S. cerevisiae)
gi|49119243|gb|AAH73264|	k51:292268u	14.874	comp10277_c0_seq1	18.4705	Unigene32042_All	19.1587	MGC80627 protein [Xenopus laevis]	AAH73264	CLCN7	Xenopus laevis	MGC80627 protein
gi|41349730|gb|BAD08296|	k45:150802	4.86014	comp64743_c0_seq1	4.04851	Unigene42810_All	9.65792	micophthalmia-associated transcription factor type A [Xenopus laevis]	BAD08296	mitf-a	Xenopus laevis	microphthalmia-associated transcription factor type A
gi|37748613|gb|AAH60023|	k45:373951	2.61774	comp9722_c0_seq1	2.75177	Unigene10042_All	2.45653	MGC68708 protein [Xenopus laevis]	AAH60023	NDFIP2	Xenopus laevis	hypothetical protein MGC68708
gi|189217698|ref|NP_001121290|	k45:388201	6.52546	comp3782_c0_seq1	6.30654	Unigene664_All	5.80332	dickkopf 3 [Xenopus laevis]	NP_001121290	DKK3	Xenopus laevis	hypothetical protein LOC100158374
gi|51512998|gb|AAH80392|	k45:375965	6.13988	comp23374_c0_seq1	5.55269	Unigene16760_All	5.59467	MGC82143 protein [Xenopus laevis]	AAH80392	Sema3d	Xenopus laevis	MGC82143 protein
gi|49257584|gb|AAH74169|	k45:212862	2.27605	comp47806_c0_seq1	2.23731	Unigene18562_All	4.36195	MGC81974 protein [Xenopus laevis]	AAH74169	Nr1h2	Xenopus laevis	MGC81974 protein
gi|150409835|gb|ABR68659|	k45:374269	2.06225	comp1896_c0_seq1	2.0692	Unigene29271_All	3.52839	high temperature required A1 [Xenopus laevis]	ABR68659	HTRA1	Xenopus laevis	high temperature required A1
gi|49522776|gb|AAH74325|	k45:319959	139.575	comp11366_c0_seq1	104.159	Unigene74299_All	99.012	MGC84152 protein [Xenopus laevis]	AAH74325	TNNT1	Xenopus laevis	MGC84152 protein
gi|37747690|gb|AAH59976|	k45:117289	27.7495	comp1578_c0_seq1	26.649	Unigene16160_All	27.0684	MGC68635 protein [Xenopus laevis]	AAH59976	MGC68635	Xenopus laevis	hypothetical protein MGC68635
gi|68534433|gb|AAH99313|	k45:280573	14.3142	comp79812_c0_seq1	4.03349	Unigene71987_All	8.44912	LOC733305 protein [Xenopus laevis]	AAH99313	LOC733305	Xenopus laevis	hypothetical protein LOC733305
gi|50415542|gb|AAH77579|	k50:309090	2.90249	comp8837_c0_seq1	2.89517	Unigene17325_All	2.97303	MGC83668 protein [Xenopus laevis]	AAH77579	cd151	Xenopus laevis	MGC83668 protein
gi|308818179|ref|NP_001184215|	k45:373662	3.61286	comp41963_c0_seq1	3.829	Unigene33710_All	3.74612	cytoplasmic polyadenylation element binding protein 4 [Xenopus laevis]	NP_001184215
gi|148233119|ref|NP_001091154|	k45:98690	2.42173	comp20364_c0_seq1	2.07955	Unigene24373_All	2.10269	major facilitator superfamily domain containing protein 7 [Xenopus laevis]	NP_001091154	Mfsd7	Xenopus laevis	hypothetical protein LOC100036909
gi|32450046|gb|AAH53761|	k45:382983u	2386.42	comp53842_c0_seq1	1512.11	Unigene73102_All	4191.5	MGC64263 protein [Xenopus laevis]	AAH53761	RpL18A	Xenopus laevis	hypothetical protein MGC64263
gi|82186403|sp|Q6P4S2|	k45:134351	6.01155	comp19094_c0_seq2	6.54683	Unigene33716_All	7.98966	RecName: Full=Phosphatidylinositol-3,4,5-trisphosphate 5-phosphatase 1; AltName: Full=SH2 domain-containing inositol-5'-phosphatase 1; Short=SH2 domain-containing inositol phosphatase 1; Short=SHIP-1	Q6P4S2	Inpp5d	Xenopus laevis	phosphatidylinositol-3,4,5-trisphosphate 5-phosphatase 1
gi|157073891|ref|NP_001096661|	k48:135425	2.6852	comp1378_c0_seq1	2.70622	Unigene25964_All	2.98598	angiopoietin-like 2 [Xenopus laevis]	NP_001096661	ANGPTL2	Xenopus laevis	angiopoietin-like 2 a
gi|82197334|sp|Q5XGP7|	k45:97944	6.41383	comp5292_c0_seq1	5.98246	Unigene17124_All	6.36317	RecName: Full=Src kinase-associated phosphoprotein 2-A	Q5XGP7	skap2	Xenopus laevis	hypothetical LOC495172
gi|27371293|gb|AAH41511|	k45:17813	6.32051	comp5155_c0_seq1	4.96615	Unigene34557_All	5.05231	Ethe1-prov protein [Xenopus laevis]	AAH41511	Ethe1	Xenopus laevis	ETHE1 protein
gi|7248185|gb|AAA65520|	k47:342627u	6107.22	comp33833_c0_seq1	918.644	Unigene74332_All	9284.49	apocytochrome b [Xenopus laevis]	AAA65520	CYTB	Xenopus laevis	Cytochrome b
gi|55250667|gb|AAH86284|	k45:103984	2.0269	comp130539_c0_seq1	3.56374	Unigene37974_All	3.31932	LOC495690 protein [Xenopus laevis]	AAH86284	IKZF4	Xenopus laevis	hypothetical LOC495690
gi|49118956|gb|AAH73536|	k45:387982	18.3282	comp3202_c0_seq2	18.1711	Unigene23942_All	13.9553	MGC82799 protein [Xenopus laevis]	AAH73536	nfatc1	Xenopus laevis	MGC82799 protein
gi|50414997|gb|AAH77901|	k53:286545u	5.04271	comp2760_c0_seq1	6.04774	Unigene21999_All	4.66145	MGC80746 protein [Xenopus laevis]	AAH77901	MGC80746	Xenopus laevis	MGC80746 protein
gi|54647558|gb|AAH84924|	k45:103165	3.12271	comp55303_c0_seq1	3.12468	Unigene2029_All	3.16361	LOC495415 protein [Xenopus laevis]	AAH84924	GLIPR2	Xenopus laevis	hypothetical LOC495415
gi|1730164|sp|P51469|	k45:367924	2298.34	comp124462_c0_seq1	273.207	Unigene71462_All	1198.05	RecName: Full=Glyceraldehyde-3-phosphate dehydrogenase; Short=GAPDH; AltName: Full=Peptidyl-cysteine S-nitrosylase GAPDH	P51469	GAPDH	Xenopus laevis	glyceraldehyde-3-phosphate dehydrogenase
gi|66912090|gb|AAH97873|	k45:376832u	45.9199	comp18286_c0_seq1	25.8882	Unigene74417_All	27.1619	MGC115642 protein [Xenopus laevis]	AAH97873	MGC115642	Xenopus laevis	hypothetical protein MGC115642
gi|148886684|ref|NP_001092177|	k45:353649	9.37409	comp29980_c0_seq1	9.49254	Unigene36853_All	12.0712	SAM and SH3 domain containing 3 [Xenopus laevis]	NP_001092177	SASH3	Xenopus laevis	hypothetical protein LOC100049772
gi|146197471|gb|BAF57496|	k49:155389	3.95623	comp55015_c0_seq1	3.72952	Unigene9184_All	3.69539	toll-like receptor13 [Xenopus laevis]	BAF57496	tlr13	Xenopus laevis	toll-like receptor13
gi|168693463|ref|NP_001108247|	k45:374267	3.411	comp7530_c0_seq3	2.69957	Unigene31913_All	3.44702	hypothetical protein LOC100137621 [Xenopus laevis]	NP_001108247	C18orf8	Xenopus laevis	hypothetical protein LOC100137621
gi|49118510|gb|AAH73491|	k45:257322	2.99197	comp27613_c0_seq1	3.12828	Unigene18549_All	3.07942	Gpr155 protein [Xenopus laevis]	AAH73491	GPR155	Xenopus laevis	G protein-coupled receptor 155
gi|80477596|gb|AAI08539|	k49:319664	2.74793	comp19886_c0_seq1	2.58257	Unigene24037_All	2.44202	MGC130994 protein [Xenopus laevis]	AAI08539	rp5-1022p6.2	Xenopus laevis	hypothetical protein MGC130994
gi|50418359|gb|AAH78029|	k45:360798	2.30844	comp37335_c0_seq1	2.14359	Unigene890_All	2.13713	Dhcr24-prov protein [Xenopus laevis]	AAH78029	DHCR24	Xenopus laevis	24-dehydrocholesterol reductase
gi|148236887|ref|NP_001091377|	k45:74461	4.45349	comp65361_c0_seq1	4.51546	Unigene456_All	4.59369	Rho GTPase activating protein 18 [Xenopus laevis]	NP_001091377	arhgap18	Xenopus laevis	hypothetical protein LOC100037223
gi|51258575|gb|AAH79804|	k45:204938	2.75721	comp64390_c0_seq1	2.76842	Unigene17313_All	3.11306	MGC86401 protein [Xenopus laevis]	AAH79804	pnpla3	Xenopus laevis	MGC86401 protein
gi|2493523|sp|P55865|	k45:53332	5.96196	comp80391_c0_seq1	4.34971	Unigene15285_All	3.62134	RecName: Full=Caspase-1-A; Short=CASP-1-A; AltName: Full=Interleukin-1 beta convertase homolog A; Short=xICE-A; Flags: Precursor	P55865	casp1-a	Xenopus laevis	xice-a protein
gi|49904065|gb|AAH76777|	k45:313840	2.68247	comp21399_c0_seq1	2.20348	Unigene38230_All	2.75922	MGC83678 protein [Xenopus laevis]	AAH76777	PXK	Xenopus laevis	PX domain containing serine/threonine kinase
gi|37590279|gb|AAH59306|	k45:327336	4.37171	comp82883_c0_seq1	3.85628	Unigene72385_All	4.22494	MGC68967 protein [Xenopus laevis]	AAH59306	SLC45A3	Xenopus laevis	hypothetical protein MGC68967
gi|213626265|gb|AAI70265|	k45:107141	3.57733	comp91122_c0_seq1	2.71245	Unigene100121_All	2.41384	Gad1-A protein [Xenopus laevis]	AAI70265	Gad1	Xenopus laevis	glutamate decarboxylase 1 (brain, 67kDa)
gi|47506921|gb|AAH71006|	k46:361417	2.16787	comp69378_c0_seq1	2.16391	Unigene33226_All	2.32781	MGC81043 protein [Xenopus laevis]	AAH71006	PPP3CB	Xenopus laevis	hypothetical protein MGC81043
gi|49116792|gb|AAH73316|	k45:312103	3.47719	comp62509_c0_seq1	4.0335	Unigene25244_All	3.84752	MGC80719 protein [Xenopus laevis]	AAH73316	TRIB1	Xenopus laevis	hypothetical protein MGC80719
gi|76779572|gb|AAI06461|	k45:385845	2.56798	comp26562_c0_seq4	3.14864	Unigene18324_All	3.78241	MGC131173 protein [Xenopus laevis]	AAI06461	BCL2L11	Xenopus laevis	hypothetical protein MGC131173
gi|147899872|ref|NP_001090342|	k45:385018	2.36978	comp16795_c0_seq1	2.29182	Unigene10736_All	2.31495	transmembrane protein 206 [Xenopus laevis]	NP_001090342	TMEM206	Xenopus laevis	hypothetical protein MGC154436
gi|54311332|gb|AAH84827|	k45:76142	9.61444	comp6864_c0_seq1	9.0839	Unigene24893_All	8.921	LOC495363 protein [Xenopus laevis]	AAH84827	CYP3A5	Xenopus laevis	hypothetical LOC495363
gi|63101215|gb|AAH94477|	k45:167220	2.91729	comp5839_c0_seq2	2.86346	Unigene32999_All	2.86767	LOC431861 protein [Xenopus laevis]	AAH94477	pfkfb3	Xenopus laevis	hypothetical protein LOC431861
gi|31321908|gb|AAK98643|	k45:277644	6.16003	comp79522_c0_seq1	7.23862	Unigene30898_All	8.04876	PP2A B'' subunit PR130 [Xenopus laevis]	AAK98643	LOC398609	Xenopus laevis	PP2A B'' subunit PR130
gi|148235225|ref|NP_001091319|	k45:373390	6.42653	comp8012_c0_seq1	5.79646	Unigene18389_All	5.62601	phosphofructokinase, platelet [Xenopus laevis]	NP_001091319	pfkp	Xenopus laevis	hypothetical protein LOC100037146
gi|5305413|gb|AAD41639|	k51:264404	3.43274	comp557_c0_seq1	3.80864	Unigene115836_All	3.65519	L-lactate dehydrogenase M chain [Xenopus laevis]	AAD41639	LdhA	Xenopus laevis	lactate dehydrogenase A
gi|56789782|gb|AAH88680|	k46:350759	4.34503	comp7374_c0_seq1	4.29452	Unigene16819_All	3.71887	LOC496218 protein [Xenopus laevis]	AAH88680	LOC496218	Xenopus laevis	hypothetical LOC496218
gi|33416723|gb|AAH56113|	k49:192512	2.12527	comp11526_c0_seq1	2.32831	Unigene13478_All	2.06926	MGC69137 protein [Xenopus laevis]	AAH56113	MGC69137	Xenopus laevis	hypothetical protein MGC69137
gi|82235855|sp|Q6DFC8|	k45:288633	4.67761	comp64372_c0_seq1	3.6988	Unigene1819_All	4.60233	RecName: Full=Zinc finger protein 395	Q6DFC8	ZNF395	Xenopus laevis	zinc finger protein 395
gi|148233175|ref|NP_001091339|	k45:33134	5.45939	comp13431_c0_seq1	5.38681	Unigene24128_All	5.52728	guanylate binding protein 1, interferon-inducible [Xenopus laevis]	NP_001091339	GBP1	Xenopus laevis	hypothetical protein LOC100037176
gi|82184252|sp|Q6GNM6|	k45:386994	2.17258	comp32162_c0_seq1	2.28673	Unigene74345_All	2.47026	RecName: Full=Protein FAM102A	Q6GNM6	FAM102A	Xenopus laevis	MGC80996 protein
gi|148229457|ref|NP_001090194|	k45:43221	2.35614	comp12539_c0_seq1	2.34592	Unigene24926_All	2.40864	LIM domains containing 1 [Xenopus laevis]	NP_001090194	LIMD1	Xenopus laevis	LIM domains-containing protein 1
gi|82200202|sp|Q6DF78|	k45:135627	2.91711	comp37142_c0_seq1	2.87612	Unigene30_All	2.96287	RecName: Full=Pyridoxal-dependent decarboxylase domain-containing protein 1	Q6DF78	PDXDC1	Xenopus laevis	MGC84609 protein
gi|47124721|gb|AAH70650|	k45:96604	2.09064	comp6887_c0_seq1	2.05319	Unigene34430_All	2.0936	MGC82200 protein [Xenopus laevis]	AAH70650	SNX1	Xenopus laevis	hypothetical protein MGC82200
gi|68534338|gb|AAH98985|	k45:37784	6.66197	comp25856_c0_seq2	3.69054	Unigene1522_All	6.48025	LOC733292 protein [Xenopus laevis]	AAH98985	srl	Xenopus laevis	hypothetical protein LOC733292
gi|32766455|gb|AAH54952|	k48:336023	6.91441	comp40734_c0_seq1	6.55076	Unigene9385_All	6.21442	MGC64276 protein [Xenopus laevis]	AAH54952	C9	Xenopus laevis	hypothetical protein MGC64276
gi|54311319|gb|AAH84746|	k45:375342	2.01617	comp18487_c0_seq1	2.24968	Unigene26103_All	2.30538	LOC495291 protein [Xenopus laevis]	AAH84746	TPST2	Xenopus laevis	hypothetical LOC495291
gi|50603788|gb|AAH77998|	k45:89058	2.68671	comp6358_c0_seq1	2.59021	Unigene34172_All	2.39202	Unknown (protein for MGC:82390) [Xenopus laevis]	AAH77998
gi|83318352|gb|AAI08811|	k45:82778	2.37094	comp13330_c0_seq1	2.48286	Unigene792_All	2.44713	MGC132185 protein [Xenopus laevis]	AAI08811	NAPG	Xenopus laevis	hypothetical protein MGC132185
gi|37694904|gb|AAR00222|	k45:356070	2.26541	comp73063_c0_seq1	3.32185	Unigene14789_All	2.81661	Rh polypeptide [Xenopus laevis]	AAR00222	RHD	Xenopus laevis	Rh polypeptide
gi|158303316|ref|NP_001085288|	k45:362210	2.09775	comp44253_c0_seq1	2.24823	Unigene24959_All	2.00121	Janus kinase 2 [Xenopus laevis]	NP_001085288	Jak2	Xenopus laevis	Janus kinase 2 (a protein tyrosine kinase)
gi|47123179|gb|AAH70825|	k52:282689	2.84569	comp6984_c0_seq2	3.02289	Unigene24178_All	2.93355	MGC83915 protein [Xenopus laevis]	AAH70825	CTNS	Xenopus laevis	hypothetical protein MGC83915
gi|82182538|sp|Q6DDW7|	k45:201216	2.53347	comp59437_c0_seq1	2.19497	Unigene36882_All	3.21884	RecName: Full=GATS-like protein 1	Q6DDW7	GATSL1	Xenopus laevis	MGC81633 protein
gi|82184046|sp|Q6GME1|	k45:268180	4.37115	comp86554_c0_seq1	2.88067	Unigene73757_All	2.58679	RecName: Full=CTP synthase 2; AltName: Full=CTP synthetase 2; AltName: Full=UTP--ammonia ligase 2	Q6GME1	ctps2	Xenopus laevis	MGC81822 protein
gi|54261660|gb|AAH84654|	k53:273303u	10.0265	comp1145_c0_seq4	10.5491	Unigene114293_All	9.21085	Mmp18 protein [Xenopus laevis]	AAH84654	Mmp1	Xenopus laevis	Matrix metalloproteinase-18
gi|213626965|gb|AAI70487|	k45:376003	3.76677	comp22813_c0_seq1	3.19655	Unigene32440_All	3.16689	Hypothetical protein LOC100126624 [Xenopus laevis]	AAI70487	tmem144	Xenopus laevis	hypothetical protein LOC100126624
gi|50368836|gb|AAH76766|	k45:294548	2.02675	comp91063_c0_seq1	2.20384	Unigene25228_All	2.01197	Cklfsf7-prov protein [Xenopus laevis]	AAH76766	CMTM7	Xenopus laevis	chemokine-like factor super family 7
gi|52139114|gb|AAH82662|	k45:301717	2.20104	comp35479_c0_seq1	3.24128	Unigene31580_All	2.41423	LOC494677 protein [Xenopus laevis]	AAH82662	RAB3D	Xenopus laevis	hypothetical LOC494677
gi|64515|gb|CAA35109|	k45:157405	3.12971	comp34101_c0_seq1	2.48945	Unigene90986_All	2.44039	acetylcholin receptor alpha subunit 1A [Xenopus laevis]	CAA35109	chrna1	Xenopus laevis	Acetylcholine receptor subunit alpha-1-A
gi|37747633|gb|AAH60000|	k45:142942	5.09384	comp35422_c0_seq1	7.5927	Unigene9838_All	8.48488	MGC68508 protein [Xenopus laevis]	AAH60000	MGC68508	Xenopus laevis	hypothetical protein MGC68508
gi|56900893|gb|AAW31122|	k45:289833	9.02674	comp76832_c0_seq1	2.20343	Unigene5222_All	3.38004	orphan G protein-coupled receptor Xflop [Xenopus laevis]	AAW31122	LOC496402	Xenopus laevis	orphan G protein-coupled receptor Xflop
gi|147901285|ref|NP_001090333|	k46:358917	11.9256	comp120946_c0_seq1	249.572	Unigene73236_All	4.22458	hypothetical protein LOC779243 [Xenopus laevis]	NP_001090333	MGC154409	Xenopus laevis	hypothetical protein MGC154409
gi|34783855|gb|AAH56842|	k54:278135	7.03539	comp347_c0_seq1	7.09811	Unigene110600_All	3.9267	MGC64351 protein [Xenopus laevis]	AAH56842	LGMN	Xenopus laevis	hypothetical protein MGC64351
gi|148235138|ref|NP_001090366|	k45:362606	3.64637	comp2948_c0_seq1	3.54505	Unigene8662_All	3.94505	reticulocalbin 1, EF-hand calcium binding domain [Xenopus laevis]	NP_001090366	RCN1	Xenopus laevis	reticulocalbin 1
gi|82176708|sp|Q7ZY07|	k45:377948	3.10855	comp24120_c0_seq1	2.98701	Unigene29368_All	3.21889	RecName: Full=Trimeric intracellular cation channel type A; Short=TRIC-A; Short=TRICA; AltName: Full=Transmembrane protein 38A	Q7ZY07	TMEM38A	Xenopus laevis	hypothetical protein MGC53433
gi|27503418|gb|AAH42282|	k54:268318	27.6349	comp199_c0_seq1	10.3541	Unigene54589_All	3302.16	Ckb-prov protein [Xenopus laevis]	AAH42282	CKB	Xenopus laevis	creatine kinase, brain
gi|49523190|gb|AAH75131|	k45:30781	3.87013	comp6642_c0_seq1	3.88021	Unigene38286_All	4.85971	MGC81898 protein [Xenopus laevis]	AAH75131	TPD52	Xenopus laevis	MGC81898 protein
gi|51704151|gb|AAH81247|	k45:23906	8.34456	comp124638_c0_seq1	4.74834	Unigene50875_All	12.0737	MGC86227 protein [Xenopus laevis]	AAH81247	MGC86227	Xenopus laevis	MGC86227 protein
gi|49115521|gb|AAH73428|	k45:377236	19.8402	comp22695_c0_seq1	21.3903	Unigene23416_All	17.957	MGC80912 protein [Xenopus laevis]	AAH73428	fgfr3	Xenopus laevis	fibroblast growth factor receptor 1
gi|38014768|gb|AAH60473|	k45:141078	6.19871	comp64891_c0_seq1	7.26509	Unigene35105_All	7.54401	MGC68657 protein [Xenopus laevis]	AAH60473	SLCO2A1	Xenopus laevis	hypothetical protein MGC68657
gi|50604177|gb|AAH77637|	k45:342368	142.556	comp97472_c0_seq1	941.159	Unigene71799_All	2663.04	MGC86356 protein [Xenopus laevis]	AAH77637	RPS26	Xenopus laevis	MGC86356 protein
gi|68533883|gb|AAH99255|	k45:382462	43.4567	comp11497_c0_seq2	42.0046	Unigene13566_All	49.0104	MGC53213 protein [Xenopus laevis]	AAH99255	TNNC2	Xenopus laevis	fast skeletal troponin C alpha
gi|214846|gb|AAA49976|	k46:363363	5.43838	comp12797_c0_seq1	4.31318	Unigene24376_All	5.20516	ORF2 [Xenopus laevis]	AAA49976
gi|3983166|gb|AAC95157|	k45:351923	3.1798	comp102476_c0_seq1	4.74741	Unigene71217_All	5.43182	polo-like kinase kinase 1 [Xenopus laevis]	AAC95157	STK10	Xenopus laevis	serine/threonine kinase 10 (polo-like kinase kinase 1)
gi|51513374|gb|AAH80384|	k45:342887	5.11635	comp25088_c0_seq1	5.60897	Unigene17752_All	5.12098	MGC81819 protein [Xenopus laevis]	AAH80384	NAAA	Xenopus laevis	MGC81819 protein
gi|49114970|gb|AAH72825|	k45:363067	3.33824	comp50248_c0_seq1	3.42039	Unigene8738_All	3.01783	MGC80173 protein [Xenopus laevis]	AAH72825	Pla2g12a	Xenopus laevis	MGC80173 protein
gi|61966518|gb|CAI72575|	k45:384542	11.2833	comp3403_c0_seq2	10.7142	Unigene25874_All	7.20019	lysyl oxidase [Xenopus laevis]	CAI72575	lox	Xenopus laevis	lysyl oxidase
gi|8050245|gb|AAF37230|	k46:107660	5.97573	comp774_c0_seq1	5.93744	Unigene115002_All	6.12415	beta-2 microglobulin [Xenopus laevis]	AAF37230	B2M	Xenopus laevis	beta-2 microglobulin
gi|32450594|gb|AAH54211|	k45:98068	2.12111	comp6594_c0_seq1	2.00302	Unigene32224_All	2.16785	MGC64386 protein [Xenopus laevis]	AAH54211	HERPUD1	Xenopus laevis	hypothetical protein MGC64386
gi|7416854|gb|BAA94081|	k45:230831	2.85014	comp20175_c0_seq1	2.74883	Unigene74484_All	2.8841	smad interaction protein 1 [Xenopus laevis]	BAA94081	Zeb2	Xenopus laevis	Smad-interacting protein 1
gi|51979518|gb|AAU20372|	k45:387415	5.02005	comp6080_c0_seq2	4.38457	Unigene7397_All	6.18029	Ena/VASP-like protein I isoform [Xenopus laevis]	AAU20372	EVL	Xenopus laevis	Ena/VASP-like protein H isoform
gi|62533200|gb|AAH93584|	k52:205257	2.22441	comp20725_c0_seq1	2.52516	Unigene24106_All	2.54952	LOC733205 protein [Xenopus laevis]	AAH93584	ACCN4	Xenopus laevis	hypothetical protein LOC733205
gi|38014791|gb|AAH60387|	k45:147476	8.34516	comp110966_c0_seq1	8.30289	Unigene72494_All	15.6862	MGC68737 protein [Xenopus laevis]	AAH60387	MGC68737	Xenopus laevis	hypothetical protein MGC68737
gi|46249522|gb|AAH68729|	k45:135784	2.97991	comp77851_c0_seq1	2.07649	Unigene55614_All	4.3109	MGC81187 protein [Xenopus laevis]	AAH68729	MGC81187	Xenopus laevis	hypothetical protein MGC81187
gi|83406081|gb|AAI10979|	k45:314006	5.54052	comp47620_c0_seq1	6.52624	Unigene74396_All	6.90721	Agtrl1b protein [Xenopus laevis]	AAI10979	aplnr-b	Xenopus laevis	angiotensin receptor-like 1b
gi|49522144|gb|AAH74210|	k49:71518	7.85929	comp8831_c0_seq1	7.15996	Unigene37972_All	7.27004	MGC83376 protein [Xenopus laevis]	AAH74210	MGC83376	Xenopus laevis	MGC83376 protein
gi|48735073|gb|AAH72328|	k45:160359	2.16335	comp12527_c0_seq1	2.12435	Unigene16454_All	2.16115	MGC83142 protein [Xenopus laevis]	AAH72328	snx17	Xenopus laevis	MGC83142 protein
gi|60393102|gb|AAX19496|	k48:12687	2.32639	comp666_c0_seq1	2.19086	Unigene40680_All	1064.91	mitochondrial malate dehydrogenase 2b [Xenopus laevis]	AAX19496	mdh2	Xenopus laevis	MGC79037 protein
gi|54311413|gb|AAH84854|	k45:375860	4.69479	comp4084_c0_seq1	4.97997	Unigene31958_All	4.54438	LOC495386 protein [Xenopus laevis]	AAH84854	emp3	Xenopus laevis	hypothetical LOC495386
gi|32450249|gb|AAH54258|	k54:268261	5.97301	comp175_c0_seq1	10.2582	Unigene114973_All	8.08919	MGC64475 protein [Xenopus laevis]	AAH54258	ATP6V0C	Xenopus laevis	hypothetical protein MGC64475
gi|82236805|sp|Q6IP82|	k49:313545	2.39491	comp702_c0_seq1	2.36343	Unigene3332_All	3.38454	RecName: Full=Calumenin; Flags: Precursor	Q6IP82	CALU	Xenopus laevis	Calumenin
gi|50927261|gb|AAH79739|	k45:304027	161.82	comp96365_c0_seq1	2.37282	Unigene71524_All	2.41448	MGC84129 protein [Xenopus laevis]	AAH79739	Supt3h	Xenopus laevis	MGC84129 protein
gi|58701965|gb|AAH90196|	k45:318794	3.27873	comp74311_c0_seq1	4.23854	Unigene520_All	3.9658	LOC733165 protein [Xenopus laevis]	AAH90196	LOC733165	Xenopus laevis	hypothetical protein LOC733165
gi|51261652|gb|AAH80033|	k45:203378	2.15364	comp2708_c0_seq1	2.27294	Unigene38100_All	2.13095	MGC82958 protein [Xenopus laevis]	AAH80033	SUCLA2	Xenopus laevis	MGC82958 protein
gi|27503421|gb|AAH42287|	k45:184205	21.678	comp7141_c0_seq1	21.8432	Unigene13206_All	17.8794	Ca2-prov protein [Xenopus laevis]	AAH42287	CA2	Xenopus laevis	carbonic anhydrase II
gi|157426929|ref|NP_001098735|	k45:60169	2.28512	comp60106_c0_seq1	2.37279	Unigene53239_All	2.33887	Rho GTPase activating protein 29 [Xenopus laevis]	NP_001098735	ARHGAP29	Xenopus laevis	hypothetical protein LOC446235
gi|120538440|gb|AAI29682|	k54:274736	6.35659	comp4276_c0_seq2	5.67842	Unigene32647_All	7.71964	Unknown (protein for MGC:160365) [Xenopus laevis]	AAI29682
gi|27881728|gb|AAH43751|	k45:100452	2.92631	comp34661_c0_seq1	3.10132	Unigene9186_All	2.97562	Rpe65 protein [Xenopus laevis]	AAH43751
gi|51258328|gb|AAH80021|	k47:155630	3.3058	comp1736_c0_seq1	3.49816	Unigene32754_All	3.57377	MGC82286 protein [Xenopus laevis]	AAH80021	ASAH1	Xenopus laevis	MGC82286 protein
gi|58402671|gb|AAH89299|	k45:332565	5.97435	comp5441_c0_seq1	5.79042	Unigene53986_All	12.0776	MGC85124 protein [Xenopus laevis]	AAH89299	MGC85124	Xenopus laevis	hypothetical protein MGC85124
gi|82180090|sp|Q5U504|	k45:158481	25.8248	comp69089_c0_seq1	17.3977	Unigene51121_All	22.2028	RecName: Full=Kelch repeat and BTB domain-containing protein 5	Q5U504	kbtbd5	Xenopus laevis	kelch repeat and BTB (POZ) domain containing 5
gi|82177154|sp|Q8AVC3|	k47:273053	16.9324	comp1016_c0_seq1	17.4967	Unigene13319_All	17.2048	RecName: Full=Sugar phosphate exchanger 2; AltName: Full=Solute carrier family 37 member 2	Q8AVC3	SLC37A2	Xenopus laevis	similar to solute carrier family 37 (glycerol-3-phosphate transporter), member 1
gi|4140246|gb|BAA37080|	k47:340048	2.22463	comp10156_c0_seq1	2.30418	Unigene8708_All	3.39088	cytochrome P450 [Xenopus laevis]	BAA37080	CYP1A1	Xenopus laevis	cytochrome P450
gi|27882471|gb|AAH44713|	k45:366076	3.1081	comp6809_c0_seq1	3.04969	Unigene18085_All	3.23051	Copeb-prov protein [Xenopus laevis]	AAH44713	copeb	Xenopus laevis	core promoter element binding protein
gi|147899438|ref|NP_001089334|	k45:379172	2.04799	comp18046_c0_seq2	2.1006	Unigene30130_All	2.15693	vacuolar protein sorting 37 homolog A [Xenopus laevis]	NP_001089334	vps37a	Xenopus laevis	hypothetical protein MGC115147
gi|51873949|gb|AAH78554|	k45:308879	2.86164	comp88669_c0_seq1	2.50463	Unigene17374_All	2.54827	MGC85426 protein [Xenopus laevis]	AAH78554	cgrrf1	Xenopus laevis	MGC85426 protein
gi|32450381|gb|AAH53808|	k45:148315	26132.9	comp2394_c0_seq3	13302	Unigene66441_All	13042.9	Mylpf-prov protein [Xenopus laevis]	AAH53808	Mylpf	Xenopus laevis	myosin light chain, phosphorylatable, fast skeletal muscle
gi|39645067|gb|AAH63733|	k52:290939	6.37103	comp6352_c0_seq1	6.24522	Unigene8020_All	6.44542	MGC68474 protein [Xenopus laevis]	AAH63733	capn2.2	Xenopus laevis	hypothetical protein MGC68474
gi|163915588|gb|AAI57472|	k45:152104	9.53897	comp78080_c0_seq1	9.48852	Unigene74421_All	6.70669	LOC100137662 protein [Xenopus laevis]	AAI57472	CXCR6	Xenopus laevis	hypothetical protein LOC100137662
gi|82211803|sp|Q8AVY8|	k49:318484	2.06708	comp5317_c0_seq1	2.1467	Unigene26079_All	2.25477	RecName: Full=Estradiol 17-beta-dehydrogenase 12-B; AltName: Full=17-beta-hydroxysteroid dehydrogenase 12-B; Short=17-beta-HSD 12-B	Q8AVY8	HSD17B12	Xenopus laevis	hydroxysteroid (17-beta) dehydrogenase 12
gi|83405107|gb|AAI10748|	k45:9070	8.19591	comp15984_c0_seq2	8.18098	Unigene38625_All	8.56021	MGC130967 protein [Xenopus laevis]	AAI10748	MGC130967	Xenopus laevis	hypothetical protein MGC130967
gi|214936|gb|AAA50004|	k45:65359	2.38444	comp75217_c0_seq1	2.19011	Unigene37286_All	2.63373	ribonucleoprotein [Xenopus laevis]	AAA50004	MSI2	Xenopus laevis	ribonucleoprotein
gi|32450274|gb|AAH53817|	k54:265503	14.517	comp6068_c0_seq2	15.1289	Unigene4734_All	9.50612	MGC64513 protein [Xenopus laevis]	AAH53817	MGC64513	Xenopus laevis	hypothetical protein MGC64513
gi|66912033|gb|AAH97614|	k51:30141	4.55536	comp770_c0_seq1	4.4847	Unigene18463_All	4.67442	LOC443602 protein [Xenopus laevis]	AAH97614	LOC443602	Xenopus laevis	hypothetical protein LOC443602
gi|51950034|gb|AAH82428|	k47:348895u	2.05425	comp18096_c0_seq1	2.12482	Unigene2891_All	2.99532	MGC83343 protein [Xenopus laevis]	AAH82428	Fam175b	Xenopus laevis	MGC83343 protein
gi|148234267|ref|NP_001091316|	k50:225634	8.34956	comp52800_c0_seq1	1342.51	Unigene74158_All	635.648	hypothetical protein LOC100037142 [Xenopus laevis]	NP_001091316	LOC100037142	Xenopus laevis	hypothetical protein LOC100037142
gi|148886724|ref|NP_001092146|	k47:342626	2.25747	comp14230_c0_seq1	2.14076	Unigene24276_All	2.27491	glutamate-cysteine ligase, catalytic subunit [Xenopus laevis]	NP_001092146	LOC100049719	Xenopus laevis	glutamate-cysteine ligase, catalytic subunit
gi|37748668|gb|AAH60001|	k45:259948	5.21646	comp58193_c0_seq1	4.59097	Unigene17613_All	4.72783	Tbxas1 protein [Xenopus laevis]	AAH60001	TBXAS1	Xenopus laevis	thromboxane A synthase 1
gi|146326972|gb|AAI41763|	k45:386841	16.5463	comp1829_c0_seq1	17.4465	Unigene16022_All	17.4884	LOC100049768 protein [Xenopus laevis]	AAI41763	LOC100049768	Xenopus laevis	hypothetical protein LOC100049768
gi|54311195|gb|AAH84768|	k45:362215u	3.00754	comp7548_c0_seq1	3.02835	Unigene92_All	3.24735	Kctd12 protein [Xenopus laevis]	AAH84768	kctd12	Xenopus laevis	potassium channel tetramerisation domain containing 12
gi|55778649|gb|AAH86461|	k51:303798	3.1626	comp4717_c0_seq1	3.12748	Unigene8901_All	3.87371	LOC495827 protein [Xenopus laevis]	AAH86461	Tnip1	Xenopus laevis	hypothetical LOC495827
gi|8650509|gb|AAF78241|	k45:143663	5.16623	comp27326_c0_seq1	6.62008	Unigene25072_All	6.84024	LIM protein [Xenopus laevis]	AAF78241	csrp3-a	Xenopus laevis	muscle LIM protein
gi|6492344|gb|AAF14288|	k54:263462	2.07289	comp7649_c0_seq1	2.22418	Unigene10336_All	2.05069	clathrin assembly protein AP180 [Xenopus laevis]	AAF14288	SNAP91	Xenopus laevis	clathrin assembly protein AP180
gi|39795330|gb|AAH63729|	k50:288119	8.27486	comp1566_c0_seq1	6.70234	Unigene33736_All	8.63583	MGC68592 protein [Xenopus laevis]	AAH63729	MGC68592	Xenopus laevis	hypothetical protein MGC68592
gi|82186837|sp|Q6PB03|	k46:346338u	2.28099	comp4654_c0_seq1	2.3919	Unigene8411_All	2.40461	RecName: Full=Phospholipase D3; Short=PLD 3; AltName: Full=Choline phosphatase 3; AltName: Full=Phosphatidylcholine-hydrolyzing phospholipase D3	Q6PB03	Pld3	Xenopus laevis	phospholipase D3
gi|49256315|gb|AAH74395|	k45:233971	2.3844	comp18035_c0_seq1	2.58983	Unigene8077_All	2.39455	MGC84366 protein [Xenopus laevis]	AAH74395	CYTH2	Xenopus laevis	MGC84366 protein
gi|189217483|ref|NP_001121213|	k45:306823	2.38442	comp38898_c0_seq1	2.23333	Unigene21895_All	2.20731	F-box protein 4 [Xenopus laevis]	NP_001121213	FBXO4	Xenopus laevis	hypothetical protein LOC100158284
gi|227908846|ref|NP_001153160|	k45:388573	2.75606	comp3636_c0_seq1	2.42905	Unigene25992_All	2.47133	suppressor of cytokine signaling 1 [Xenopus laevis]	NP_001153160	socs1-b	Xenopus laevis	suppressor of cytokine signaling 1b
gi|49115909|gb|AAH73640|	k54:279274	14.8626	comp17543_c0_seq1	5.24213	Unigene25489_All	13.0372	MGC82975 protein [Xenopus laevis]	AAH73640	MGC82975	Xenopus laevis	MGC82975 protein
gi|82186830|sp|Q6PAZ3|	k52:211360	12.7743	comp12311_c0_seq1	14.0245	Unigene20012_All	13.1059	RecName: Full=Diacylglycerol O-acyltransferase 2; AltName: Full=Diglyceride acyltransferase 2	Q6PAZ3	DGAT2	Xenopus laevis	hypothetical protein MGC68683
gi|82619288|gb|ABB85336|	k45:183610	5.06719	comp29260_c0_seq1	4.98347	Unigene13928_All	4.82841	class II MHC DM beta [Xenopus laevis]	ABB85336
gi|37589438|gb|AAH59345|	k45:302109	2.34066	comp9533_c0_seq1	2.76529	Unigene93_All	2.75176	MGC69157 protein [Xenopus laevis]	AAH59345	RAB33B	Xenopus laevis	hypothetical protein MGC69157
gi|71681239|gb|AAI00177|	k45:131499	3.45758	comp50210_c0_seq1	3.71297	Unigene25993_All	3.31956	MGC68810 protein [Xenopus laevis]	AAI00177	MGC68810	Xenopus laevis	hypothetical protein MGC68810
gi|54035173|gb|AAH84122|	k45:263004	7.37113	comp51243_c0_seq1	8.41352	Unigene45758_All	7.98529	LOC495030 protein [Xenopus laevis]	AAH84122	aspn	Xenopus laevis	hypothetical LOC495030
gi|64623|gb|CAA46348|	k45:375713	2.23549	comp18190_c0_seq1	2.21389	Unigene477_All	2.27137	CFTR [Xenopus laevis]	CAA46348
gi|602988|gb|AAB00988|	k45:7872	127.604	comp3404_c0_seq1	108.852	Unigene73284_All	89.3165	MLC1f/3f [Xenopus laevis]	AAB00988	MYL1	Xenopus laevis	myosin light chain, alkali, fast skeletal muscle
gi|50416233|gb|AAH77911|	k45:333647	6.25965	comp85865_c0_seq1	15.4169	Unigene72698_All	15.6909	Tbxa2r-prov protein [Xenopus laevis]	AAH77911	tbxa2r	Xenopus laevis	thromboxane A2 receptor
gi|52430485|gb|AAH82952|	k54:270397	2.1444	comp4204_c0_seq1	2.07905	Unigene14189_All	2.04476	Pygl protein [Xenopus laevis]	AAH82952	PYGL	Xenopus laevis	phosphorylase, glycogen; liver (Hers disease, glycogen storage disease type VI)
gi|57032967|gb|AAH88903|	k45:139129	2.44411	comp41660_c0_seq1	2.43217	Unigene9167_All	3.219	LOC496315 protein [Xenopus laevis]	AAH88903	f2rl1	Xenopus laevis	hypothetical LOC496315
gi|189217558|ref|NP_001121239|	k45:196619	2.56642	comp8367_c0_seq2	2.92559	Unigene6553_All	2.97643	hypothetical protein LOC100158316 [Xenopus laevis]	NP_001121239	Fam162a	Xenopus laevis	hypothetical protein LOC100158316
gi|49116029|gb|AAH73113|	k47:151790	256.644	comp105337_c0_seq1	3.55973	Unigene72041_All	3.2189	MGC83618 protein [Xenopus laevis]	AAH73113	MGC83618	Xenopus laevis	MGC83618 protein
gi|51703498|gb|AAH81078|	k45:135519	2.38448	comp50256_c0_seq1	2.64701	Unigene69221_All	9.65491	Ak1b protein [Xenopus laevis]	AAH81078	ak1-b	Xenopus laevis	adenylate kinase 1b
gi|51873788|gb|AAH78537|	k45:35194	2906.67	comp2394_c0_seq1	312.974	Unigene73569_All	8932.92	MGC85379 protein [Xenopus laevis]	AAH78537	myl2	Xenopus laevis	MGC85379 protein
gi|49257212|gb|AAH71109|	k50:238242	6.03631	comp38338_c0_seq1	4.44155	Unigene42401_All	4.74242	MGC81279 protein [Xenopus laevis]	AAH71109	Pptc7	Xenopus laevis	MGC81279 protein
gi|39645079|gb|AAH63738|	k45:204987	5.20651	comp26712_c0_seq1	3.20583	Unigene24148_All	4.91661	MGC68772 protein [Xenopus laevis]	AAH63738	prex1	Xenopus laevis	hypothetical protein MGC68772
gi|82236546|sp|Q6GPJ9|	k46:40409	6.3108	comp7409_c0_seq3	5.54197	Unigene24754_All	5.69466	RecName: Full=Growth factor receptor-bound protein 2-B; AltName: Full=Adapter protein GRB2-B; AltName: Full=SH2/SH3 adapter GRB2-B	Q6GPJ9	grb2-b	Xenopus laevis	MGC83624 protein
gi|27881802|gb|AAH43951|	k51:286684u	5179.11	comp27224_c0_seq1	2810.15	Unigene74170_All	6111.03	LOC398449 protein [Xenopus laevis]	AAH43951	KBTBD10	Xenopus laevis	hypothetical protein LOC398449
gi|54647657|gb|AAH84964|	k45:341457	2.59129	comp28856_c0_seq1	2.11099	Unigene8159_All	2.34011	LOC495442 protein [Xenopus laevis]	AAH84964	LOC495442	Xenopus laevis	hypothetical LOC495442
gi|52354633|gb|AAH82876|	k49:94631	2.89556	comp26341_c0_seq1	2.93125	Unigene25955_All	2.82815	LOC494770 protein [Xenopus laevis]	AAH82876	cbx6	Xenopus laevis	hypothetical LOC494770
gi|64956|gb|CAA48321|	k49:321665	7.35287	comp12941_c0_seq1	3.04008	Unigene34815_All	7.72572	Proline rich protein [Xenopus laevis]	CAA48321	WIPF2	Xenopus laevis	Proline rich protein
gi|49115344|gb|AAH73315|	k45:388158	2.94497	comp1112_c0_seq1	2.91809	Unigene6255_All	2.76486	MGC80718 protein [Xenopus laevis]	AAH73315	GPI	Xenopus laevis	MGC80718 protein
gi|54038711|gb|AAH84424|	k45:145380	4.42126	comp6382_c0_seq1	4.39175	Unigene26272_All	4.46795	LOC495194 protein [Xenopus laevis]	AAH84424	stc1	Xenopus laevis	hypothetical LOC495194
gi|62026288|gb|AAH92121|	k45:382095	23.6969	comp2921_c1_seq6	17.8676	Unigene114948_All	19.0551	Unknown (protein for IMAGE:6951074) [Xenopus laevis]	AAH92121
gi|147906933|ref|NP_001090348|	k45:345767	4.16125	comp18325_c0_seq1	4.15323	Unigene16432_All	3.79697	torsin family protein C9orf167 homolog A [Xenopus laevis]	NP_001090348	C9orf167	Xenopus laevis	hypothetical protein MGC154455
gi|52138933|gb|AAH82681|	k45:353154	3.85174	comp21835_c0_seq1	2.21819	Unigene9631_All	2.82919	LOC494690 protein [Xenopus laevis]	AAH82681	DYNLT3	Xenopus laevis	hypothetical LOC494690
gi|37781022|gb|AAP36717|	k47:344066	5.29377	comp13667_c0_seq1	7.03772	Unigene24236_All	5.76721	transporter associated with antigen processing 1 [Xenopus laevis]	AAP36717
gi|54038347|gb|AAH84632|	k45:300678	2.86135	comp51388_c0_seq1	3.13213	Unigene18832_All	3.19014	LOC495221 protein [Xenopus laevis]	AAH84632	LOC495221	Xenopus laevis	hypothetical LOC495221
gi|147900177|ref|NP_001090370|	k45:10298	7.38383	comp19087_c0_seq1	7.45333	Unigene8373_All	7.58162	ring finger protein 208 [Xenopus laevis]	NP_001090370	RNF208	Xenopus laevis	hypothetical protein MGC154509
gi|3915241|sp|O13124|	k45:100191	10.7287	comp94600_c0_seq1	13.0459	Unigene70573_All	12.0702	RecName: Full=Vitamin D3 receptor; Short=VDR; AltName: Full=1,25-dihydroxyvitamin D3 receptor; AltName: Full=Nuclear receptor subfamily 1 group I member 1	O13124	VDR	Xenopus laevis	vitamin D (1,25- dihydroxyvitamin D3) receptor
gi|38197301|gb|AAH61659|	k45:354328	2.83312	comp7158_c0_seq1	2.83821	Unigene30073_All	2.82301	MGC68506 protein [Xenopus laevis]	AAH61659	Mmp28	Xenopus laevis	hypothetical protein MGC68506
gi|147907214|ref|NP_001091300|	k49:321759	8.78332	comp11083_c0_seq1	9.04373	Unigene10741_All	8.77179	hypothetical protein LOC100037121 [Xenopus laevis]	NP_001091300	fam26f	Xenopus laevis	hypothetical protein LOC100037121
gi|52354812|gb|AAH82865|	k47:44900	6.43845	comp3991_c0_seq1	14.6176	Unigene17871_All	9.52953	LOC494763 protein [Xenopus laevis]	AAH82865	slc2a1	Xenopus laevis	hypothetical LOC494763
gi|148236065|ref|NP_001091348|	k47:343423	3.85194	comp21792_c0_seq1	4.18433	Unigene75744_All	3.37982	UDP-N-acteylglucosamine pyrophosphorylase 1 [Xenopus laevis]	NP_001091348	UAP1	Xenopus laevis	hypothetical protein LOC100037187
gi|213623804|gb|AAI70242|	k45:379678	4.15291	comp5233_c0_seq1	4.10182	Unigene16482_All	4.21947	V-yes-1 Yamaguchi sarcoma viral related oncogene homolog [Xenopus laevis]	AAI70242	LYN	Xenopus laevis	v-yes-1 Yamaguchi sarcoma viral related oncogene homolog

## Sheet: Up_signature
774	73	126	19	9	6	1
12-RFA	ALOX15B	AASS	AURKA	ANP32E	ACTR6	MAT2A
A2LD1	AMD1	ACTC	CCNB3	CA5B	KRT12
AAAS	APEX1	AHNAK	CDC7	CTPS	KRT17
ABTB2	ATF5	AK1	KIFC1	HIGD1A	OTOG
ACVR1B	AURKB	AKAP8L	LMNB2	HMGB2	RDD2
ADNP2	C11ORF31	AP2M1	LSM2	KPNA2	SFRS2
AGR2	CBX3	ATP6V1B2	MAD2L1	PCNA
AK-C-A	CCDC43	C15ORF20	MSX2	POSTN
ALCAM	CCDC58	CAPN1	PARP1	WFDC3
ALDH1A2	CCNA2	CAPNS1	PLK1
ALDH9A1	CCNB1	CAPZA2	PRIM1
ALDOC	CDC2	CCT3	RRM1
ALPL	CDC20	CD69	SEPHS1
ALS2CR4	CDC25A	CLPX	SFRS1
ANAPC4	CDCA8	CLTC	STMN1
ANGPT1	CTH	CNN2	TPX2
ANKRD37	CYCS	CNOT1	TYMS
ANKRD45	DLG7	COL5A2	UHRF1
ANKS3	DNASE1L3	COL6A2	WNT5A
ANLN	DRB1	CRELD2
APCDD1	DUSP11	CTNNB1
APEX2	EEF1E1	DDX5
APITD1	ELOF1	DENND2C
APOH	FDPS	DPT
ARHGAP6	FEN1	DSP
ARL6IP6	FLJ20758	EDD1
ARMC5	GCLC	EIF1AX
ARX	H2AFY2	EIF2S3
ASF1-B	H3F3A	FABP3
ATAD2B	HIST1H1B	FBN1
ATR	HIST2H2AC	FCGBP
AURKB-B	HSPA9B	FKBP4
B4GALNT1	ID3	FLII
BAMBI	KIAA0101	GABARAPL2
BANP	KIF11	GCSH
BAZ1A	KRTAP9-2	GHITM
BAZ1B	LOC643509	GIMAP4
BBS9	MCM4	GNA13
BCDIN3D	MPHOSPH10	GNB4
BEND5	NCBP2	GSTK1
BLM	NDRG1	GSTP1
BMP7	NOLC1	HBA1
BOC	NUSAP1	HINT1
BOP1	OGN	HIST1H2BJ
BRCA1	PBK	HIST2H2BE
BRD1	PCK1	HSCARG
BRF2	PPAT	IFIT5
BRMS1L	PRPF39	ILF2
BUB1	PRSS15	INMT
C10ORF140	PSAT1	JC7
C10ORF2	PTBP1	K-ALPHA-1
C11ORF60	RANBP1	K6IRS3
C12ORF48	RBMX	KIAA0853
C13ORF34	RCC1	KRT15
C14ORF1	RFC2	KRT20
C14ORF104	RNASEH2A	KRT4
C14ORF179	RPA2	KRTAP10-7
C17ORF75	RPL31	LDHA
C1ORF66	RRM2	LDHB
C21ORF91	RUVBL1	LOC285527
C2ORF68	SFRS14	LOC642707
C3ORF39	SLBP	LOC642956
C3ORF54-A	SMC4L1	LOC647087
C4ORF31	SPEN	LOC651665
C5ORF30	TARDBP	LPO
C6ORF134	TGM5	LSM7
C6ORF167	TMEM52	MATN4
C8ORF79	TMPO	MCM7
C9ORF125	U2AF1	MDH1
C9ORF41	UBE2I	MPEG1
C9ORF95	UHRF2	MPST
C9ORF98	VRK1	MUC16
CADPS	WARS	MYH3
CAMK1D		MYH4
CAPN9		NUCKS1
CASP2		OPRS1
CAT1		P4HB
CBFA2T2		PDCD5
CBS		PDCD6IP
CBX1		PDCD8
CBX5		PEBP1
CCDC3		PEG10
CCDC52		PIGT
CCDC84		PKM2
CCDC85C		PRG4
CCNB1.2		PRX
CCNE2		PSCA
CCNJ		PVALB
CDC25C		RAB7
CDCA5-B		RAD21
CDCA7		RNF36
CDCA7L		ROBLD3
CDH1		RPL7
CDH20		RPN1
CDH2A		RPS16
CDH6		RPSA
CDK1-B		S100A1
CDK2		SKIV2L2
CDK5RAP1		SLC31A1
CDON		SMC1L1
CDT1		SPINT1
CELA3A		SQRDL
CENPA		STAG2
CENPL		TAGLN2
CENPV		TGM3
CHAF1A		TIMM50
CHAF1B		TIMP1
CHEK1		TKTL1
CHERP		TMEM134
CHRNE		TMSB4X
CHRNG		TNNC2
CHST11		TNNI2
CLDN4		TPI1
CLEC3A		TTN
CLIP3		TUBA2
CLSPN		TXN
CNPY1		UBE2D2
CNTFR		UBE2L3
COL18A1		UMOD
COL2A1		UQCR
COL6A1		VIT
COL9A1		YWHAZ
COL9A2		ZNF619
COL9A3		ZNF622
COPS7B		ZNF706
COQ6		ZNF9
CORO2B
CPS1
CPSF4
CRABP1
CRABP2
CREB1
CRELD2-A
CRY1
CTBP1
CTCF
CTPS-A
CXADR
CXORF38
CYP51A1
CYR61
CYYR1
D7
DACH2
DBF4
DCAF15
DCC
DCPS
DCTPP1
DHPS
DHTKD1
DKC1
DLX5
DLX6
DNAJC9
DONSON
DPP10
DPYSL4
DSCC1
DTL
DTX1
DUS3L
DUSP14
DUSP6
DUT
DYNC1I2
E2F3
E4F1
EFHC1
EFNA3
EFNA4
EFNB3
EGFL6
EMID1
ENC1
ENC1.2
ENOX1
ENPP2
ENPP6
EPCAM
EPHA4
EPHA4-A
EPHB4
EPHB4A
EPYC
ESCO2
ESPL1
ETV1
EXOG
EXOSC4
EXOSC8
EYA1
EZH2-A
F12
FADS2
FAM109B
FAM164A
FAM168A
FAM171A1
FAM184A
FAM26D
FAM55B
FAM82A2
FAM83D
FBXL8
FBXO5
FEN1-B
FGF10
FGF2
FGF8
FGF9
FGFRL1B
FIBCD1
FLRT3
FOXM1
FOXP4
FRS3
FSHB
FSTL3
FTSJ1
FZD2
FZD4
FZD7
GART
GAS8
GATM
GFER
GINS2
GINS3
GLDC
GLI3
GMNN
GON4L
GPAM
GPSM2
GREM1
GRIA2
GRIP2
GSTA4
GSTZ1
GTF3C5
GTSF1
GZF1
H1FX
HABP4
HAND1
HAND2-B
HAUS1
HAUS7
HEBP2
HELLS
HES1
HES4-B
HES5.1
HEY1
HGD
HHIP
HIC2
HLTF
HMMR
HNRNPC
HOMER1
HOMEZ
HOXA13
HOXA3
HOXA9
HOXC10
HOXC12
HOXD10
HOXD11
HOXD13
HOXD3
HOXD8
HRAS
HSD17B10
HSD17B7
HYAL2
ID3-A
IFRD2
IGFBP2
IGSF3
IMPDH1
INCENP-A
INO80D
IPO11
IPP
IQGAP1
IRS1
ITGA3
IYD
JAG1
JHDM1D
KATNB1
KCTD15
KHSRP
KIAA0907
KIAA0922
KIAA1524
KIAA2026
KIF18B
KIF23
KIF2C
KIF4A
KLF5
KLHDC8A
KNTC2
KRT18
KRT5.2
KRT5.7
LARS
LDB2
LECT1
LEP
LGR4
LGTN
LHX9
LIG1
LIG3
LIMCH1
LK-A
LMNB1
LMO1
LMO4.1
LMX1B.1
LOC100036845
LOC100036944
LOC100037014
LOC100037055
LOC100037097
LOC100037103
LOC100037116
LOC100037191
LOC100037225
LOC100126633
LOC100127259
LOC100127286
LOC100137650
LOC100137665
LOC100158267
LOC100158325
LOC100158351
LOC100158404
LOC100158417
LOC397760
LOC397764
LOC397846
LOC397933
LOC398141
LOC398232
LOC398260
LOC398351
LOC398581
LOC398703
LOC431899
LOC443566
LOC494675
LOC494743
LOC494987
LOC495181
LOC495234
LOC495414
LOC495445
LOC496148
LOC496223
LOC496332
LOC496365
LOC733399
LOC733427
LOC734164
LOC734171
LOC734173
LOC779018
LPAR1-A
LPAR2
LPPR5
LRAT
LRFN5
LRIG3
LRRC34
LRRC8E
LRWD1
MAB21L1
MAPKBP1
MASTL
MBLAC1
MCM10
MCM2
MCM4-B
MCM5-A
MCM6.2
MCM7-A
MCM7-B
MECOM
MED24
MED8
MEIG1
MEIS1
MEIS3-A
MELK
MEN1
METTL3
METTL9
MEX3A
MEX3B
MFAP4
MGC114996
MGC115312
MGC115323
MGC115333
MGC115367
MGC115694
MGC130961
MGC131001
MGC131108
MGC131170
MGC131247
MGC154513
MGC52970
MGC53182
MGC53266
MGC53357
MGC53721
MGC53832
MGC53867
MGC53880
MGC68696
MGC68797
MGC68905
MGC80203
MGC80416
MGC80525
MGC81086
MGC81165
MGC81376
MGC81771
MGC82245
MGC82310
MGC82420
MGC82459
MGC82760
MGC83659
MGC84135
MGC84345
MGC84589
MGC84691
MGC84932
MGC85536
MGC98917
MGLL
MGP
MKI67
MLH1
MLLT1
MMP13
MMP16
MORC3.2
MPPE1
MPPED2
MPZL3
MSH6
MSI1
MSX1
MTA1
MTFR1
MTUS1
MYBL2
MYCL1-A
MYNN
MYO19
MYO1A
MYPOP
NAA40
NASP
NCAPD2
NCAPD3
NCAPG
NCAPG2
NCAPH
NCAPH2
NCDN
NEK2
NFYA
NGDN
NGFR
NHP2
NID1
NIF3L1
NLE1
NMT1
NO29
NOP56
NOVA1
NR2F2
NSMCE1
NSMCE4A
NSUN4
NT5DC1
NUDT6
NUP205
NUP210
NUPL1
NUSAP1-A
NXT2
OCIAD2
ODF2
ODF2L
OGG1
ORC1L
ORC6L
OSGEPL1
OSR2-A
OTOA
OTOR
OTOSB
P2RY4
PADI2
PAM-A
PAQR4
PARD3
PBX2
PCSK5
PCSK9
PDE3B
PHACTR1
PHC2
PHF5A
PHLDB1
PI4K2B
PIF1
PIGB
PIM1
PITX1
PLK4
POC1A
POLA1
POLA2
POLD1
POLD2
POLE
POLR1B
POLR1C
POLR3A
POLR3C
POP5
PORCN
PPIL2
PPP1R13L
PPP2R3C
PRMT5
PRPS1
PTCH1
PTGS1
PTK7
PTPLA
PTPRS
PUS1
PUS3
QTRT1
RABEPK
RAD51AP1
RAD52
RANGAP1
RAP2A
RARG
RASL11B
RBBP4-B
RBBP5
RBM12B
RBM34
RBP1
RCC2
RCHY1
RCOR2
RECQL4
RELN
RFC3
RGMA
RHOB
RHOU
RIC8A
RLBP1
RMI1
RNF181
RNF220
ROR2
RP1
RPA1
RPA3
RPAIN
RPAP1
RRM2.2
RSPO2
RUNX1T1
S100Z
SALL2
SALL3
SART3
SCEL
SCML2
SCO2
SDS
SEMA3A
SEMA6D
SERPINB5
SETD8
SFRS13B
SFRS3
SFRS7
SFRS9
SGOL1
SH3RF1
SHCBP1
SHH
SHROOM3
SIVA1
SKP2
SLC13A4
SLC16A12
SLC19A1
SLC1A3
SLC29A2
SLC37A4
SLC5A8
SLIT2
SMAD6
SMARCA5
SMARCAL1
SMARCC1
SMC2
SMO
SMOC1
SNRPA
SNRPN
SOX11
SOX11-A
SOX4
SOX5-A
SOX8
SOX9-A
SPAG6
SPC24
SPC25
SPH1
SPRY1-B
SPRY2
SPTBN2
SRD5A1
SRRT
SSRP1
SST
ST8SIA1
ST8SIA2
STARD10
STOX2
STRBP
STXBP6
SULT1C1
SULT1C2
SUV39H1
TADA1
TAF6
TARBP2
TAT
TBRG1
TBX1-A
TBX20
TBX3-A
TBX5
TBX6
TCF7
TCF7L1-A
TCF7L2
TDP1
TELO2
TERF1
TFAP2C
TGFB2
TGIF1
THDL17-A
THDL18
THDL20
THDL20-B
THOC6
TINF2
TMEFF1
TMEFF2
TMEM11
TMEM177
TMEM194A
TMEM39B
TMEM48
TMEM5
TMOD3
TMTC2
TNPO2
TOP2A
TOP3B
TOX4-A
TP63
TRDMT1
TRIM16
TRIM28
TRIP13
TRMT11
TRMT5
TSC22D1
TSEN2
TSGA10
TSHZ3
TSPAN13
TTC5
TTK
TTLL1
TUBB
TUBB3
TUSC4
TUT1
TWIST1
TWIST2
TWSG2
TXNL4A
UBA2
UBE2CBP
UBE2S.1
UGDHA
UMPS
USP1
USP44
UTP14A
UTP18
VEX1
VIL1
VILL
WBP11
WDHD1
WDR3
WDR34
WDR53
WDR54
WDR76
WDR77
WDR8
WDR89
WFIKKN2
WHSC1
WHSC2
WIF1
WRB
WWTR1
X-BETA_1-1B
XAB2
XCDC6
XER81
XFG_5-1
XLMO1
XPNPEP3
XPO7-A
XPTCH-2
XV2R1
XWGEF
YES1
YRDC
ZBTB11
ZBTB33
ZC3H10
ZC4H2
ZFX
ZIC1
ZIC2
ZIC2-B
ZIC5
ZNF217
ZNF462
ZNF703-A

## Sheet: Down_signature
921	30	141	17	7	24	3
A1CF	ACTC	ACTA1	ASAH1	ACRC	ACTN2	CTSK
A4GNT	ADFP	ACTA2	ATP6V1B2	APOE	ALDOA	FN1
AADAC	AGXT2L1	ACTB	BHMT	CST3	ATP6V0C	MYH7
AADACL4	ATP6V0D1	ADH4	C10ORF54	FHL1	B2M
ABCA4	BTBD3	AGC1	CKB	FLJ22662	CKM
ABCD1	CAT	AHNAK	CLU	IGLL1	CTSB
ABLIM2	CD302	ANG	EMP3	MMP9	DMBT1
ACAA2	CD74	ARPC2	ENTPD1		GAPDH
ACCN4	COL4A2	ATP2A1	GRN		HBD
ACLY	CTSS	ATP5F1	LGMN		KBTBD10
ACSBG2	DAB2	ATP5G2	MMP1		LYZ
ACSL3	HEBP2	ATP5G3	NEU1		MYH1
ACTC1	HLA-DRB5	BGLAP	RAC2		MYH4
ACTN3	HSPB1	C1QC	SLC11A1		MYL1
ADAM28	ITPR3	C6orf115	SLC37A2		MYL2
ADCY7	LOXL1	CAPG	UAP1		MYL4
ADCYAP1R1	LR8	CCT7	UAP1L1		MYLPF
ADGF-B	MARCO	CDC42			PGD
ADIPOQ	MMP13	CFL1			PSAP
ADRB2	MMP2	CIRBP			PTX3
AGL	MPEG1	COL11A1			RARRES1
AGTR1	PDK2	COL1A1			TNNC2
AGTRAP	POLR2L	COL1A2			TPM1
AHCYL1	PTGDS	COL2A1			TSPAN3
AIF1L	RGS10	COL3A1
AIFM2	SERPINI1	COL5A1
AK1-B	TCN1	COL6A2
ALAS2	TYROBP	COL6A3
ALDH1A1	UNQ830	COL9A3
ALDH1A3	USP2	CPNE3
ALDH1L1		CSPG2
ALOXE3		CSTB
ANGPTL2		CTSL
ANGPTL7		DHRS7C
ANK1		DSPG3
ANKH		EEF1A1
ANKRD1		EEF1B2
ANO5		EEF1G
ANPEP		EEF2
ANXA3		ENO1
APBB1IP		EPPK1
APLNR-B		ERVWE1
ARF6.2		FAU
ARFGAP1		FBN2
ARG1		FKBP7
ARHGAP18		FTH1
ARHGAP29		GBP5
ARHGEF3		GPA33
ARL6IP5		GSK3B
ARL8B		GSTP1
ARRB1		HBA1
ARRB2		HBE1
ARSD		HBG2
ARSK		HIST1H1E
ASPN		HNRPA3
ATG4A		HNRPH2
ATP13A4		HNRPK
ATP1B1		HNRPU
ATP2A3		HSP90AB1
ATP5J		IDH2
ATP5S		IRAK1
ATP6AP2		KIAA0963
ATP6V0B		KRT12
ATP6V1A		KRT4
ATP6V1C1		KRT6A
ATP6V1D		LUM
ATP6V1E1		MDK
ATP6V1G1		MGC13017
ATP6V1H		MUSTN1
B3GNT2		MYH10
B3GNT5		MYH2
BAG3		MYH3
BCAN		MYL6
BCAR3		NCL
BCL2L1		NDUFB10
BCL2L11		OLFML3
BHLHE40		OTOS
BIRC2		OTUB1
BNIP3		P4HA2
C13ORF1		PABPC1
C13ORF15		PHYH
C13ORF33		PLEK2
C18ORF8		PPIF
[truncated: 838 more rows]
