# Supplementary material for: De novo transcriptome sequencing of axolotl blastema for identification of differentially expressed genes during limb regeneration
Source: BMC Genomics. 2013 Jul 1;14:434. doi: 10.1186/1471-2164-14-434 (PMC3702472; doi:10.1186/1471-2164-14-434)
Supplement: Additional file 5 — Primer pairs used in qPCR for validating the differentially expressed genes. [file 1471-2164-14-434-S5.xlsx]

## Sheet: up-re
trinity_id	gene_description	primer_forward	primer_backward	short
internal control	Ribosomal protein S21	ACTTGAAGTTTGTTGCCAGGAC	TGGCATCTTCTATGATCCCATC	RPS21
comp118695_c0_seq1	otoraplin [Xenopus laevis]	GCGAGCGCAGAAGATGATTAC	ACACACTGCCAGCCCAAAACT	am-OTOR
comp54843_c0_seq1	GD3 synthase long isoform [Xenopus laevis]	ACAGCCGCTCTGCTTCAGAAT	ACGCAACACAGTCGCTGTTTC	am-GD3 Synthase
comp68960_c0_seq1	Nudt6 protein [Xenopus laevis]	ACTTTGCCGGTGTTTTCGTCT	AGAATCAGGCTCTGCCACGAT	am-Nudt6
comp11820_c0_seq1	sal-like 1 [Xenopus laevis]	AGGCAAGCGACCCTAATGAGT	AGCACGGCCACAGACTTTACA	am-SALL1
comp75433_c0_seq1	RecName: Full=LIM domain only protein 3; Short=LMO-3; AltName: Full=LIM domain only protein 1; Short=LMO-1; Short=xLMO1	TGAAGTGTGCCTGTTGCGACT	AGTTTCCGGTCACGCCAAA	am-LMO-3
comp12422_c0_seq1	LIM homeobox protein 2 [Xenopus laevis]	CTTCATTGTCCGCAACTGGTG	ATGACGGCGATCACATGGA	am-Lhx2
comp58204_c0_seq1	XL20 [Xenopus laevis]	CTGAGTGGCAACCGTTTTCAA	CAATCACGCGGATAACATTCG	am- XL20
comp11674_c0_seq2	RecName: Full=R-spondin-2; AltName: Full=Roof plate-specific spondin-2; AltName: Full=XRspo2; Flags: Precursor	TCGGAGTCCATAATACCCCGA	CATGCGATGTCAGCCCAAA	am-Rspo2
comp15592_c0_seq2	ephrin-B3 [Xenopus laevis]	TATATCGTGCAGGAGATGCCG	CCAGATTCGTTGCATGTTGGT	am-EFNB3
comp103599_c0_seq1	aldehyde dehydrogenase 1 family, member A2 [Xenopus laevis]	GGAAACCCAGCCTCTTTGATG	CCAGCTCTGTGCTGTGGTAACA	am-ALDH1A2
comp72393_c0_seq1	msh homeobox 1 [Xenopus laevis]	TACTGCTTCTGGCGGAACTTC	CCCAAAGCCATCCTTTGAAC	am-MSX1
comp15291_c0_seq2	RecName: Full=T-box transcription factor TBX5; Short=T-box protein 5	CTGCCTGCTTTGGTGATGATC	CCCGAGCAGACAATCGAAAA	am-TBX5
comp5558_c0_seq2	RecName: Full=MDS1 and EVI1 complex locus protein EVI1-A; AltName: Full=Ecotropic virus integration site 1 protein homolog-A; Short=Evi-1; Short=xEvi-1	GTGACCCGCTTGAGCTTCTAA	CCGACATCCACGTTCTTTGA	am-EVI1-A
comp89621_c0_seq1	Hoxd13 protein [Xenopus laevis]	CCAGTCGGACATATGCGTGTA	CCGCTTGTCCTTGTTGATGA	am-Hoxd13
comp112949_c0_seq1	Upk1b-prov protein [Xenopus laevis]	TGCTTCTGAACCACGTTGGA	CCTTGTCCTGATGCTGATCGT	am-Upk1b
comp102559_c0_seq1	tumor protein p63 [Xenopus laevis]	CCCGGTCCTCATAGCTTTGAT	CGTCTTGGCAATTTGGCAGTA	am-p63
comp62371_c0_seq1	Na/K ATPase beta subunit [Xenopus laevis]	CCTTTGTTCTGGCGAAAACG	CGTTTTGGCTTTGGTTCGAA	am-ATP1B
comp83454_c0_seq1	RecName: Full=Homeobox protein Hox-D3	CCGGTCCGAGTACAAGTTAACC	CGTTTTTCTGACCGACAGTGTTAC	am-HOXD3
comp18367_c0_seq1	homeobox protein, Hoxa13 [Xenopus laevis]	GCGAGTACGCCACGAATAAGT	GACCCTCCTGTTTTGGAACCA	am-Hoxa13
comp74713_c0_seq1	x-Delta-1 [Xenopus laevis]	CTCACAGTTGGAACCCGTGTAG	GATCTCAATTACTGCACCCATCAC	am- Delta-1
comp6431_c0_seq1	RecName: Full=LIM/homeobox protein Lhx9; Short=LIM homeobox protein 9	GCTGTCCTTCATGCCAAAGTG	GATTTCGGCCTCTGAGATGGT	am-Lhx9
comp12532_c0_seq1	Hoxc10 protein [Xenopus laevis]	ATTTCGGTTTTGGTGGTCTGC	GCCGAGTTTGAGGCAAGTTTC	am-Hoxc10
comp4634_c1_seq1	N-myc protein [Xenopus laevis]	GAAGGCTGCCAAAGTGGTCAT	GCCTGGCTTGCAGTTTCTCTT	am-N-myc
comp14374_c0_seq1	Wnt inhibitory factor-1 [Xenopus laevis]	ACACGTTCCACCGTTGAGACA	GGACCCCGATGTGAAACAATG	am-WIF1
comp53254_c0_seq1	RecName: Full=Poly(U)-specific endoribonuclease-C; AltName: Full=Placental protein 11 homolog; AltName: Full=Protein endoU-C; AltName: Full=Uridylate-specific endoribonuclease-C; AltName: Full=XendoU-C; Flags: Precursor	GGTGTAGAACGGTTCATCGCA	GGCGGACAGAAACAAAGCAA	am-PP11
comp12305_c0_seq1	RecName: Full=Zinc finger protein ZIC 5; Short=XZic5; Short=XlZic5; AltName: Full=Zinc finger protein of the cerebellum 5	AATGGCACAGGAGACATGCA	GTGGTTGGTGGCTGTTTGACT	am-ZIC5
comp111370_c0_seq1	hedgehog-interacting protein [Xenopus laevis]	CGGCTGATGAGTTTTGCTTCT	TCCATCTGGTCCAAGGAGTTG	am-HHIP
comp12026_c0_seq1	Frizzled 7 protein [Xenopus laevis]	CAGCTGGATGATGCACACATG	TCCCCGATAATGGCAATAAGG	am-FZD7
comp40455_c0_seq2	fibroblast growth factor-8b [Xenopus laevis]	CCGAAAGGCCACCAAACAA	TCCTATCGCGGTACGGAATGT	am-FGF8b
comp116176_c0_seq1	RecName: Full=Homeobox protein Meis1; Short=XMeis1	TTGTCACCTGGAATCTAGCTCTGA	TCGTACCTTTGCGCCATCA	am-Meis1
comp65612_c0_seq1	Fibroblast growth factor 9 (glia-activating factor) [Xenopus laevis]	GCCCATTCGCTTGATTTACGA	TGAAAAAGCGCGGCTATCG	am-FGF9
comp260_c0_seq1	Stmn1-prov protein [Xenopus laevis]	CGAAGCAGCAGGTTCTTGTCT	TGCCCAGAAGCACGTTTGT	am-Stmn1
comp6152_c0_seq1	RecName: Full=Insulin-like growth factor-binding protein 2; Short=IGF-binding protein 2; Short=IGFBP-2; Flags: Precursor	CCCCCAAACATAGCATTGCTT	TGCCCCATCTTGCTGTGATT	am-IGFBP-2
comp47199_c0_seq1	X-DLL3 [Xenopus laevis]	AAGCGTCCCTTGGAAAAACG	TGGAGGCAGTGTATGCAAAGTG	am-DLL3
comp24160_c0_seq1	Pag protein [Xenopus laevis]	GCTGAGTTCACTGCCGTTCAA	TGGCTGGAAGCGATCAAGAT	am- Pag
comp13317_c0_seq2	RecName: Full=Zinc finger protein ZIC 2-B; AltName: Full=Zic-related-2; Short=ZIC-R2; AltName: Full=Zinc finger protein of the cerebellum 2-B	AGCCCTTCAAGGCCAAGTACA	TGTGTGCGTCCTCTTGTGGAT	am-ZIC-R2
comp7981_c0_seq1	homeobox containing peptide Hhox7.1' [Xenopus laevis]	AGAAGAGCGCACCATCATCAT	TTCCCGTGGCTGTGAAAAC	am-Hhox 7.1
comp55862_c0_seq1	Efna3-prov protein [Xenopus laevis]	CAGCCCCATCAAGTTCTCTGA	TTGTGAGTCGGCGTTGATATG	am-Efna3

## Sheet: down-re
trinity_id	gene_description	primer_forward	primer_backward	short
comp91156_c0_seq1	Ldb3-prov protein [Xenopus laevis]	TGACCCACTTAGAAGCACAGAACA	TGTTGGCAATGACCTTCTGATG	am-Ldb3
comp13573_c0_seq1	ATP synthase F0 subunit 6 [Xenopus laevis]	TGTTCATGAGCGGCCTTTTG	CCCAACCGCCTAATCAACAAC	am-ATP6
comp72297_c0_seq1	Ig kappa chain - African clawed frog	TGTTCATGAGCGGCCTTTTG	CCCAACCGCCTAATCAACAAC	am-IGK
comp22310_c0_seq5	hyaluronidase 2 a [Xenopus laevis]	TTGGACACCGAGTGCAAGAAG	CGCTCTCCCCAATTGTGTACA	am-HYAL2
comp89370_c0_seq1	wnt9a [Xenopus laevis]	AGTGTCCGGTTCATGCACAGT	TCGCTTGGACCAGGATTTG	am-Wnt9a
comp3441_c0_seq1	Ckm-prov protein [Xenopus laevis]	CAGGCCATCCCTACATCATGA	CCACCATGACGGTCTTCAATG	am-Ckm
comp91017_c0_seq1	RecName: Full=Protein Wnt-2b-A; Short=Wnt-2b; Short=XWnt-2b; AltName: Full=XWnt-2; Flags: Precursor	CGGCTTTACGGAAACCAACA	CCGGTCATTCCCTTGTGAAGT	an-Wnt2b
comp22940_c0_seq1	heat shock protein 30C [Xenopus laevis]	GCGCCCATTGATAGTGTATCG	CCAACCAGTTTCACCGTCAGT	HSP30
